# Supplementary material for: Massive expression of germ cell-specific genes is a hallmark of cancer and a potential target for novel treatment development
Source: Oncogene. 2018 Jun 15;37(42):5694–700. doi: 10.1038/s41388-018-0357-2 (PMC6193945; doi:10.1038/s41388-018-0357-2)
Supplement: Supplementary file 4 — Supplementary Dataset 1 [file 41388_2018_357_MOESM4_ESM.xlsx]

## Sheet: 1A
Supplementary data 1A. Combined data from expression of 16589 genes in germ cells, 49 non-cancerous somatic tissues, and 33 tumors
#H:Gene	Maximum expression in germ cells (Jan et al 2017)	Max. expr. non-cancerous somatic tissues (GTEx v4)	Maximum expression in tumors (TCGAN 2016)	HUGO	expr-dark	expr-early_pach	expr-late_pach	expr-lept_zyg	expr-pale	expr-round_spt	HUGO	expr-adipose_-_subcutaneous	expr-adipose_-_visceral_(omentum)	expr-adrenal_gland	expr-artery_-_aorta	expr-artery_-_coronary	expr-artery_-_tibial	expr-bladder	expr-brain_-_amygdala	expr-brain_-_anterior_cingulate_cortex_(ba24)	expr-brain_-_caudate_(basal_ganglia)	expr-brain_-_cerebellar_hemisphere	expr-brain_-_cerebellum	expr-brain_-_cortex	expr-brain_-_frontal_cortex_(ba9)	expr-brain_-_hippocampus	expr-brain_-_hypothalamus	expr-brain_-_nucleus_accumbens_(basal_ganglia)	expr-brain_-_putamen_(basal_ganglia)	expr-brain_-_spinal_cord_(cervical_c-1)	expr-brain_-_substantia_nigra	expr-breast_-_mammary_tissue	expr-cervix_-_ectocervix	expr-cervix_-_endocervix	expr-colon_-_sigmoid	expr-colon_-_transverse	expr-esophagus_-_gastroesophageal_junction	expr-esophagus_-_mucosa	expr-esophagus_-_muscularis	expr-fallopian_tube	expr-heart_-_atrial_appendage	expr-heart_-_left_ventricle	expr-kidney_-_cortex	expr-liver	expr-lung	expr-minor_salivary_gland	expr-muscle_-_skeletal	expr-nerve_-_tibial	expr-pancreas
A1BG	2.59365	8.1842	14.406	A1BG	2.59365	1.00081	1.76495	0.198542	0.434114	0.0543623	A1BG	0.887261	1.14975	0.718482	0.947883	1.73238	1.28133	0.668741	1.44956	1.24263	1.50771	1.76792	1.76182	1.28039	1.14351	1.46817	1.44077	1.63448	1.51095	1.70119	1.36111	1.45736	1.84118	2.09926	0.645668	0.842656	0.890592	0.747705	0.684449	1.72546	1.52729	0.392077	0.916423	8.1842	1.24869	1.13538	0.24131	1.62844	0.938144
A1CF	1.06832	4.30326	10.3	A1CF	0.174076	0.695588	1.06832	0.909992	0.539913	0.388112	A1CF	0.00425129	0.0486539	0.0123144	0.0102823	0.00601046	0.00666053	0.0137476	0.00275173	0.00279644	0.00365664	0.00719648	0.00629808	0.0101256	0.00597119	0.00364813	0.0057274	0.00653513	0.00214352	0.000755542	0.0101217	0.0140154	0.013604	0.0142694	0.206183	2.38521	0.00920364	0.00506474	0.00895068	0.0161554	0.0139057	0.00406996	1.50123	4.30326	0.0156379	0.0100652	0.013068	0.00462585	1.79635
A2M	6.10268	10.3968	15.4732	A2M	5.55433	1.93317	1.03109	2.74421	6.10268	4.94607	A2M	8.05327	8.19043	6.32914	9.09741	8.81714	8.75793	8.36743	5.39261	5.28714	5.65361	4.00359	3.77078	4.64988	5.119	5.55125	5.63783	5.21342	5.5153	5.95384	6.18699	7.65714	6.60646	7.39945	6.73887	6.54602	7.42139	6.19841	7.58661	7.64095	7.09369	6.96473	7.09769	8.29024	10.3968	6.74538	5.0207	7.52008	5.08727
A2M-AS1	2.01283	5.47856	6.65849	A2M-AS1	0.475767	1.52824	0.338217	2.01283	1.00141	0.522727	A2M-AS1	3.48945	3.41805	2.92724	4.38315	4.19035	3.91916	3.75183	1.90355	1.80945	1.99177	2.00093	1.96857	1.63462	1.75099	2.04525	2.19736	1.73697	1.8907	2.47705	2.4975	3.3341	2.74481	3.29887	3.06689	2.50773	3.57202	2.21492	3.46432	3.4238	3.08706	2.95737	3.44769	4.43882	5.47856	2.4134	1.34654	3.72788	1.52407
A2ML1	3.58186	8.14694	11.237	A2ML1	3.13826	1.53688	1.54269	0.997318	3.58186	1.77586	A2ML1	0.148008	0.0683618	0.112935	0.121314	0.105514	0.0615107	0.743078	0.871637	0.683308	1.01387	0.226123	0.260586	0.757264	0.5956	0.700653	0.608415	0.867882	0.727268	0.225568	0.49926	0.154909	2.84695	0.25024	0.10588	0.115525	0.11254	8.14694	0.272445	0.17642	0.126206	0.0522299	0.142156	0.106507	0.0588495	3.75117	0.0311556	1.15976	0.131414
A4GALT	1.6376	5.00533	10.4945	A4GALT	1.48301	0.350545	0.221353	0.235013	1.6376	0.0543623	A4GALT	4.36853	3.88168	2.88838	4.40445	4.34477	4.16432	4.31731	1.08499	1.31242	1.37213	0.585779	0.775107	1.39816	1.28814	1.32467	1.38243	1.23394	1.464	1.27918	1.50153	3.94641	3.96217	4.79498	3.92683	2.74642	4.55491	3.82304	4.58818	4.28436	4.57419	4.46587	4.67755	1.0776	3.51646	4.38995	2.48739	5.00533	1.56868
AA06	1.77655			AA06	1.49577	0.222727	0.221353	0.0543623	0.469892	1.77655	-	-	-	-	-	-	-	-	-	-	-	-	-	-	-	-	-	-	-	-	-	-	-	-	-	-	-	-	-	-	-	-	-	-	-	-	-	-	-
AAAS	6.32834	5.93709	10.7066	AAAS	5.77506	6.32834	4.42931	2.96312	5.94033	1.33967	AAAS	4.17235	4.13876	5.35655	4.52707	4.50703	4.38027	4.47994	3.44908	3.41319	3.72279	4.31043	4.47753	3.81365	3.5478	3.44647	3.73246	3.62212	3.5868	3.58779	3.71635	4.5259	4.46489	4.63272	4.73242	4.3911	5.07886	4.0392	4.85462	4.52892	4.00942	3.80752	4.47377	3.81367	4.2312	4.24446	3.48671	4.48751	3.94332
AACS	6.38817	3.35999	10.3659	AACS	2.58891	3.94406	6.38817	1.92638	5.31337	5.24345	AACS	2.47258	2.52388	1.53744	1.18889	1.2064	1.03487	1.35766	1.42632	2.15095	1.11535	1.65273	1.67882	2.66882	2.44816	1.5819	1.32724	1.28348	1.05059	0.920223	1.11003	2.48067	1.92085	1.75687	1.2076	2.12776	1.24856	2.6907	1.25505	1.4499	1.17795	1.08223	1.54981	0.72364	1.48672	2.86684	0.630587	1.59011	1.52631
AACSP1	2.70699	0.977969	5.05916	AACSP1	2.70699	2.19847	2.44074	1.16141	2.19642	1.45577	AACSP1	0.0241551	0.0115781	0.00390655	0.00389834	0.00382519	0.00448192	0.0063807	0.0772369	0.114035	0.0328454	0.201599	0.162122	0.226565	0.190736	0.192814	0.158744	0.0684228	0.0374241	0.00916944	0.0608222	0.0229773	0.192293	0.026457	0.00872276	0.00337069	0.00240272	0.177489	0.00471216	0.0201102	0.00146054	0.00193105	0.344947	0.00182442	0.0612852	0.0523169	0.00447677	0.00877855	0.0785154
AADAC	2.57008	7.59544	12.0901	AADAC	0.377424	2.57008	2.12772	0.151098	0.919651	0.890983	AADAC	1.47333	1.56205	7.59544	0.173273	0.11389	0.0353799	0.532801	0.0311806	0.0175581	0.0381426	0.0207616	0.0322742	0.027164	0.0172859	0.0310878	0.0591829	0.0366371	0.017379	0.0539819	0.0417819	1.51459	0.113637	0.0694072	0.0774009	0.233507	0.0605375	0.617773	0.0782282	0.380657	0.433983	0.0449449	0.0407962	5.98752	1.31543	0.490613	0.0138954	0.0423974	3.81629
AADACL2	1.40658	3.53009	2.23773	AADACL2	0.290814	1.40658	0.840888	0.211723	0.908174	0.0543623	AADACL2	0.039976	0.391372	0.0143564	0.0377242	0.0173813	0.0120886	0.112383	0.00534675	0.00645075	0.0086974	0.00394764	0.00166313	0.0188148	0.00564582	0.00646084	0.0081507	0.00916095	0.00350938	0.00511823	0.00980676	0.0711181	0.142157	0.0990418	0.119169	0.0964383	0.135366	0.116961	0.108474	0.154983	0.0301268	0.00729033	0.00211552	0.00636914	0.0671181	0.0316269	0.00560578	0.0297082	0.0112427
AADACL3	2.18473	1.09476	0.741164	AADACL3	0.832606	1.72529	1.3514	1.40508	2.18473	0.0543623	AADACL3	0.0427648	0.0434036	0.000508088	0.0027843	0.00695391	0.00172943	0.00757279	0.00206221	0.000738713	0.00198074	0.000624848	0.000347737	0.00670973	0.000833083	0.00180151	0.00185146	0.000534666	0.000443193	0.00208947	0.000245229	0.0175833	0	0.00635379	0	0.00176635	0.00199647	0.00109979	0.0016949	0.00469079	0.00119112	0.00121152	0.00143695	0.00218743	0.00127016	0	0.00365815	0.00453219	0.00248068
AADAT	6.53625	3.04556	8.736	AADAT	4.36111	1.37221	0.614541	3.2013	6.53625	0.355985	AADAT	1.66528	1.3244	1.10734	2.20816	2.09744	2.10855	2.51913	2.70214	2.56398	2.51004	0.627621	0.696697	2.61549	2.67451	2.38812	2.53237	2.46122	2.3576	2.21751	2.32805	1.7029	2.4089	2.71144	2.33258	1.7107	2.14994	1.12997	2.0489	2.37113	1.18634	0.898889	1.61773	2.84296	1.93573	1.02598	0.803695	2.63419	1.67313
AAED1	2.96965	3.40744	8.20139	AAED1	2.61533	1.76941	1.37713	1.95203	2.96965	1.16528	AAED1	3.40744	3.15688	1.77597	2.74676	2.7789	2.678	2.41721	1.50559	1.43862	1.75989	1.09318	1.17027	1.43482	1.36592	1.52685	1.6589	1.73101	1.50787	1.78964	1.6889	2.99214	2.32377	2.76088	2.52513	1.74254	2.65385	1.4254	2.64967	2.97315	2.30874	2.71754	1.87901	1.43842	2.93004	2.02389	2.28045	2.92048	1.65515
AAGAB	5.25874	4.03493	10.6245	AAGAB	3.95061	5.12016	4.32147	4.1627	5.25874	1.43485	AAGAB	3.11842	2.9327	3.78853	2.96334	2.98842	2.73585	3.35395	3.07172	3.5581	3.19443	2.78893	2.88601	3.81295	3.80215	3.02788	3.5193	3.30904	3.04211	2.55388	3.00301	3.36619	3.08516	3.14832	3.07998	3.66419	3.10879	3.45567	3.13881	3.14265	2.79865	2.79903	3.45391	2.55357	3.40455	3.38615	3.29395	3.0623	2.78268
AAK1	7.6216	3.73588	11.8234	AAK1	6.96499	6.88399	6.31785	5.23426	7.6216	6.21593	AAK1	0.967533	0.903511	1.03529	0.667519	0.712135	0.724334	0.840712	2.25787	3.19296	2.21902	3.71906	3.73588	3.48577	3.6453	2.50319	2.48718	2.37235	2.05432	1.21394	1.85349	0.958556	0.706769	0.678708	0.65577	0.57243	0.636377	0.551237	0.647158	0.711826	1.02933	1.55645	0.652145	0.292274	0.842433	0.700614	0.902095	0.811771	0.715769
AAMDC	5.57685	5.06599	9.79976	AAMDC	2.95577	3.25393	2.01045	5.57685	3.63337	0.367883	AAMDC	3.88809	3.68125	5.06599	3.72258	3.44347	3.57799	3.41996	2.33513	2.035	2.40592	1.75293	1.80448	1.82381	1.89336	2.26878	2.50679	2.35746	2.41035	3.16765	2.82869	3.66665	3.37815	3.43453	3.49108	3.06013	4.16835	2.25561	4.12311	3.40077	4.25445	4.30868	3.36695	2.50882	3.30709	2.9213	4.07745	3.46205	2.33147
AAMP	6.31785	5.94782	11.7646	AAMP	5.21145	6.31785	5.98794	5.68712	3.60451	1.98751	AAMP	5.65942	5.59084	5.67517	5.28395	5.29946	5.18062	5.83976	4.88646	5.11324	5.01337	5.49364	5.53555	5.39911	5.28346	4.92781	5.20731	5.22312	4.8907	4.52163	4.86523	5.69577	5.71244	5.75361	5.45492	5.8765	5.5631	5.52918	5.41777	5.63461	4.8688	4.76833	5.23995	5.06372	5.22678	5.60026	4.83184	5.60361	5.04646
AANAT	2.53429	0.65803	2.15484	AANAT	1.87475	1.91797	2.53429	2.01895	1.09533	0.67637	AANAT	0.0878525	0.25127	0.199364	0.144933	0.159417	0.0441275	0.113653	0.412659	0.368528	0.290307	0.287474	0.369148	0.334183	0.275468	0.410747	0.547131	0.330311	0.244265	0.627313	0.646203	0.117796	0.114593	0.247408	0.116037	0.126601	0.0798988	0.184786	0.0790716	0.252393	0.0783459	0.0643891	0.150057	0.0361574	0.280653	0.0883161	0.043357	0.237456	0.114491
AAR2	6.84731	4.44478	11.1856	AAR2	4.50512	5.20883	6.84731	2.98053	5.44588	2.21292	AAR2	4.00674	3.85045	4.10518	3.86654	3.9544	4.08621	4.21523	2.62304	2.65928	2.77948	2.95	3.14783	2.9427	2.71854	2.59105	2.76797	2.82789	2.66118	2.68958	2.78605	3.94913	3.69005	3.99463	4.28572	3.71318	4.41726	3.36194	4.44478	4.12129	3.05551	2.97395	3.56418	3.09249	3.70454	3.58045	3.11677	3.97758	3.07755
AARD	6.4687	3.42882	8.38468	AARD	3.62686	5.22307	6.4687	1.85602	4.43316	1.29806	AARD	0.0673633	0.421009	0.640479	0.0922801	0.0231621	0.0192779	2.25453	0.699111	0.508894	0.717476	0.0967866	0.180314	0.539772	0.489888	0.490047	0.665983	0.754299	0.848445	0.199199	0.423819	1.54933	0.219412	0.199234	2.47671	0.743823	3.21802	0.964209	3.42882	0.241752	0.0179391	0.0365196	0.524819	0.00894371	0.850046	1.2447	0.0402231	0.107941	0.0451358
AARS	6.4461	6.36443	12.6229	AARS	4.35215	4.88352	5.03498	6.4461	5.64216	4.49627	AARS	5.21321	5.1626	5.67661	5.2105	5.1479	5.11456	5.15368	5.39415	5.90154	5.70894	5.98603	5.99548	6.36443	6.29638	5.39869	5.76209	5.80273	5.52481	5.44414	5.6272	5.28777	5.1015	5.26085	5.38475	4.90335	5.36988	4.40712	5.37207	5.29883	4.78064	4.6704	4.97738	5.19598	5.45521	5.16957	4.69131	5.48232	5.05902
AARS2	3.31885	2.99777	10.5071	AARS2	2.16919	2.60767	1.73551	2.25701	3.31885	0.854208	AARS2	2.02433	2.0762	2.44964	1.76609	1.97372	1.61416	2.38738	2.1627	2.38549	1.9248	2.97409	2.99777	2.59868	2.41287	2.13785	1.99589	2.01951	1.81915	1.71685	1.9284	2.44164	2.73008	2.7346	2.26171	2.60868	2.18203	2.81915	2.07813	2.57246	2.01063	1.93279	2.15884	1.9136	2.29482	2.60088	1.31155	2.5321	2.01488
AASDH	4.11108	2.86811	8.96535	AASDH	3.17478	3.36036	1.35359	2.64638	4.11108	1.72841	AASDH	2.0765	1.99618	2.50323	1.76805	1.87547	1.74833	2.28492	1.66248	1.63893	1.77708	2.75741	2.86811	1.99932	1.81502	1.59746	1.84287	1.80116	1.51574	1.43352	1.57091	2.38211	2.29787	2.38815	1.94476	1.89788	1.95765	1.99794	1.95862	2.33616	1.62782	1.34609	1.95573	1.61055	2.06971	2.11447	1.38402	2.4441	1.4935
AASDHPPT	6.12433	5.49916	10.6498	AASDHPPT	3.86717	3.21258	3.72148	2.50422	4.08143	6.12433	AASDHPPT	3.60673	3.44255	3.85595	3.03848	3.24346	3.21233	3.4921	4.76028	5.17438	4.92927	5.22942	4.54881	4.4897	5.49916	4.78392	5.07711	4.93475	4.7571	3.99412	4.35398	3.66608	3.57044	3.67684	3.15396	2.88172	2.98634	3.34591	3.13515	3.66622	3.284	3.23725	3.43199	3.11221	3.28497	3.40192	3.58358	3.69262	3.2545
AASS	4.79301	5.172	10.1043	AASS	3.00749	2.75238	0.936794	4.79301	3.80426	1.77187	AASS	3.91731	3.82581	2.43956	3.42447	3.47571	4.20625	3.80659	2.28807	1.6985	2.31379	0.87606	1.34839	1.81673	1.5743	2.1029	2.10317	2.16066	2.03309	2.54778	2.26446	3.8164	3.43186	4.15391	3.18942	2.16335	4.20559	2.4181	4.03364	4.48761	2.6279	3.05665	2.6253	3.2155	3.68688	2.67092	2.45639	5.172	3.15927
AATF	6.64877	4.5516	11.5561	AATF	6.16228	5.80094	6.64877	5.36491	6.48596	2.66467	AATF	4.33448	4.0176	3.98831	4.17301	4.20117	4.51493	4.34356	3.48136	3.34921	3.58654	3.93417	3.94026	3.39841	3.40886	3.41094	3.75208	3.69015	3.55358	3.96139	3.88988	4.17611	4.13346	4.21878	4.08639	3.84862	4.18012	3.68978	4.2803	4.19725	3.4029	3.30457	3.4501	3.00411	4.09941	3.85316	3.69518	4.3539	3.80171
ABAT	5.16601	4.21117	13.3027	ABAT	3.42164	2.91392	2.48454	1.97109	5.16601	4.36139	ABAT	0.717146	0.809445	1.48582	1.02131	0.853156	1.00569	1.616	3.5297	3.90908	3.87124	3.66745	3.39308	3.76557	4.04943	3.31271	3.85918	4.21117	3.2503	2.84946	3.10863	0.880361	0.853515	0.93252	0.816559	1.16705	1.01277	1.26726	1.02156	1.18818	1.04983	0.804442	2.19207	3.69273	0.951227	1.20375	0.216316	1.59582	2.34315
ABCA1	5.40026	4.83061	11.1348	ABCA1	4.54757	3.74732	1.84722	3.755	5.40026	1.0317	ABCA1	4.04597	3.77575	4.83061	2.32038	2.80738	2.47138	3.61206	2.00844	1.30825	2.75499	0.761253	1.08257	1.28499	1.19484	1.58895	1.62905	2.7676	2.13778	1.23219	1.94378	3.51748	2.45536	2.74418	3.50067	2.75688	2.92102	1.95921	2.98091	2.93818	1.61155	1.53582	1.59212	3.65407	3.16582	2.28072	2.2359	3.78849	1.55059
ABCA10	4.75556	4.17639	5.60717	ABCA10	3.57145	4.75556	4.719	2.62241	3.89495	2.71218	ABCA10	2.5748	2.99961	1.133	0.985126	1.67823	1.48702	1.55759	0.413021	0.601545	0.479877	1.92309	1.9907	0.824608	0.764553	0.483059	0.635549	0.420783	0.493922	0.517261	0.528228	3.22565	1.27121	2.0719	1.17964	1.30073	1.71295	1.18462	1.57732	2.97505	1.97884	1.63529	0.814959	1.02243	1.64771	2.23098	1.72173	4.17639	1.27513
ABCA11P	3.7571	3.12276	7.39956	ABCA11P	1.94126	3.69829	3.7571	2.19012	3.7366	1.7096	ABCA11P	2.01971	1.78592	1.72044	1.46197	1.53981	1.72802	2.14414	1.87001	1.9866	2.02473	2.51483	2.41297	2.06743	2.10731	1.86854	2.23859	2.07682	1.90203	1.771	1.68298	2.39538	2.07015	2.29842	2.01539	1.9068	1.92171	1.41398	1.8346	2.30883	1.53799	1.35563	1.72128	0.973294	1.83729	2.01111	1.38342	2.3777	1.64675
ABCA12	4.87042	3.89257	9.19308	ABCA12	4.82035	4.20128	3.19896	2.39846	4.87042	2.7974	ABCA12	0.0370509	0.0110465	0.00883456	0.00460356	0.00671287	0.00854931	0.0880186	0.0437715	0.0647278	0.0408939	0.0124555	0.0283572	0.0700076	0.0726916	0.109417	0.0425808	0.0325544	0.0265587	0.0151288	0.0191849	0.121763	0.796178	0.03277	0.0602276	0.0403621	0.00332841	1.04141	0.00898657	0.0197596	0.00962592	0.00805276	0.0824703	0.00476128	0.02346	0.100242	0.00584388	0.0192078	0.00660322
ABCA13	4.66052	1.03541	9.11738	ABCA13	3.99975	1.96308	2.2508	3.73162	4.66052	2.63406	ABCA13	0.0126592	0.0146604	0.0118585	0.00505779	0.00404332	0.00591876	0.149011	0.0270917	0.0111082	0.0356882	0.00817848	0.00799348	0.0105745	0.00523769	0.0362281	0.041657	0.0955402	0.0338173	0.0193891	0.0180568	0.0527594	0.0797465	0.199768	0.0108431	0.0598612	0.00350625	0.497901	0.00442798	0.0904481	0.014766	0.0147111	0.166346	0.0988352	0.392307	0.346849	0.00448862	0.544985	0.0486546
ABCA17P	5.26135	1.44268	5.63732	ABCA17P	2.917	5.26135	4.20659	5.2503	3.13233	5.2383	ABCA17P	0.122037	0.0951711	0.2476	0.136297	0.116304	0.0752606	0.13385	0.777486	0.756701	0.772539	1.44268	1.42778	0.845965	0.814228	0.698376	0.801811	0.972734	0.695698	0.543615	0.5697	0.195673	0.100839	0.211145	0.126339	0.0496616	0.143523	0.0373686	0.129737	0.167165	0.172559	0.0838522	0.162019	0.0168125	0.0951604	0.1075	0.139541	0.335559	0.121359
ABCA2	3.88398	7.1707	12.6206	ABCA2	3.88398	1.32225	1.44547	0.223418	3.4746	0.0543623	ABCA2	2.96807	2.87983	2.98638	3.22427	3.15916	2.53544	3.0816	5.8907	5.406	5.72194	5.60482	5.98923	5.89599	5.30778	6.14217	5.92645	5.45876	5.6755	7.1707	6.50603	3.03487	2.51488	3.2016	3.10349	3.22908	3.18682	2.00825	2.98694	2.92834	2.92454	2.55266	3.18084	2.79621	2.98827	2.87485	2.03092	6.24694	2.62906
ABCA3	7.41085	6.11063	12.1518	ABCA3	7.41085	4.65597	2.02753	6.83044	6.18154	3.68424	ABCA3	2.58324	2.44841	3.15546	2.98265	2.89651	2.64321	2.13131	3.92883	4.33878	3.83779	4.88641	5.1142	4.85953	4.53358	4.05079	4.19753	4.02597	3.6857	3.51667	3.73959	2.51876	1.4186	1.97189	2.92859	1.67266	2.9361	1.23354	2.96808	2.13145	1.92313	1.94004	2.48996	0.615591	6.11063	2.20073	1.83472	3.50758	2.82607
ABCA4	2.98064	1.14969	6.3227	ABCA4	2.4508	1.06769	1.41095	1.2147	2.98064	2.24255	ABCA4	0.25661	0.293341	0.0414014	0.0552121	0.059104	0.051981	0.142459	0.116809	0.108736	0.123966	0.108566	0.0993786	0.246396	0.238006	0.160151	0.110146	0.0767667	0.150979	0.086829	0.132036	0.507002	0.0638657	0.201836	0.124286	0.0809771	0.082586	0.0993376	0.0849168	0.219627	0.0576813	0.0478124	1.14969	0.32676	0.203076	0.0463748	0.0286263	0.0961995	0.0279675
ABCA5	7.35849	4.43507	9.9177	ABCA5	4.41209	6.32876	5.45147	7.35849	5.92971	2.98797	ABCA5	3.49022	2.98112	3.17264	1.61493	1.90383	2.52525	2.52994	1.81543	2.16655	1.79044	4.03039	4.43507	2.48571	2.32962	1.88017	2.57133	1.86968	1.60232	2.0866	2.00324	3.6008	2.74578	3.536	2.15667	3.36774	2.38669	2.96621	2.28929	2.67921	2.14978	2.15741	2.49401	3.34661	2.40098	3.13742	4.32292	3.03251	3.78889
ABCA6	5.0304	4.42573	10.1044	ABCA6	4.75225	4.08072	5.0304	2.23514	4.67436	1.07556	ABCA6	4.15173	3.81766	1.53737	1.82706	2.75861	2.61368	3.10439	0.514048	0.639017	0.58997	0.411524	0.591645	0.444684	0.359971	0.857022	0.92501	0.478443	0.460584	2.66191	1.40864	3.76726	2.16298	3.28546	2.3889	1.72166	2.95664	1.66625	2.95658	2.78196	3.25522	2.38581	1.00852	3.27868	2.97454	3.08021	1.63759	4.42573	1.06151
ABCA7	2.48197	5.80602	10.6773	ABCA7	0.666079	2.06104	0.723721	0.329311	2.04425	2.48197	ABCA7	1.96329	2.24999	2.1372	1.19509	1.40845	1.10664	2.01703	1.53142	2.01845	1.74333	3.4847	3.67277	2.50535	2.12631	1.74477	2.41048	1.73984	1.61346	1.82704	2.04054	2.43742	1.53273	2.86179	1.59064	2.6912	1.75777	2.87348	1.76552	1.76637	1.37694	1.30258	2.21861	1.59117	3.33869	3.57352	1.87643	1.40264	2.4092
ABCA8	6.25138	6.0711	9.20846	ABCA8	4.87771	2.80715	2.97844	3.83209	6.25138	1.61549	ABCA8	4.25071	4.76832	4.71868	2.97926	3.55717	2.97451	3.84469	2.73059	2.00894	2.67986	1.06525	1.54512	2.01631	1.81951	2.98072	2.71182	2.23736	2.64761	4.0006	3.26801	4.11708	2.23836	3.53889	3.17192	2.89112	3.77887	2.09793	3.80889	4.15135	4.5571	3.73723	1.50256	3.08451	3.6664	3.6458	2.15843	6.0711	1.29027
ABCA9	5.07157	5.02409	6.65605	ABCA9	5.07157	3.35829	4.29306	3.75634	5.03451	0.186046	ABCA9	4.55648	4.59941	1.77594	2.18793	2.94552	2.53648	3.06206	1.07644	1.56585	1.45997	1.78068	1.86475	1.61435	1.60208	1.35863	1.66483	1.20374	1.42978	2.04362	1.63957	4.30223	2.56992	3.81173	2.65569	2.00915	3.42031	1.78084	3.49788	3.68455	3.46469	2.92467	1.11368	2.21623	2.71593	2.85433	2.51532	5.02409	1.31981
ABCB1	2.35355	6.67572	11.1091	ABCB1	1.93806	0.803819	1.04918	1.25503	1.14672	2.35355	ABCB1	1.13515	1.69749	6.67572	0.614558	0.813996	0.42518	1.35249	2.88161	2.82142	3.18684	1.8366	1.76198	2.39699	2.83851	3.16159	3.22903	2.751	3.11108	3.14322	3.43869	2.02803	1.35434	2.44587	1.14264	2.80784	1.30499	1.04359	1.19161	2.26321	0.425346	1.06627	2.43584	2.7498	1.21539	0.936399	0.15102	2.3842	0.694373
ABCB10	3.03477	3.37737	10.1925	ABCB10	1.90015	1.64326	1.53563	1.94716	3.03477	0.0543623	ABCB10	2.81935	2.58933	2.35282	2.68072	2.83764	3.01569	2.62956	2.01346	2.21229	2.14038	3.37737	3.36642	2.16637	2.25387	1.97048	2.12965	2.10636	1.93584	1.71599	1.88713	2.65623	2.45071	2.63948	2.74125	2.75437	2.71879	2.42322	2.69398	2.52355	2.1624	2.04764	1.8736	2.32219	2.71322	2.40143	2.63592	2.68552	1.86086
ABCB11	4.48514	2.9028	7.9078	ABCB11	4.39437	1.88021	1.01654	1.85691	4.48514	1.35629	ABCB11	1.07079	0.479487	0.032618	0.0249761	0.0803351	0.0165973	0.0684859	0.0229359	0.0155237	0.0284439	0.000588508	0.00327345	0.0234407	0.0112933	0.0356649	0.0345861	0.0250366	0.00372042	0.0140289	0.0109419	0.456124	0.0119629	0.0557508	0.0198624	0.90093	0.00617077	0.0459405	0.00818512	0.0324704	0.0777693	0.0172908	0.00852765	2.9028	0.0150823	0.0422102	0.0297449	0.0683414	0.0126664
ABCB4	2.57232	4.42065	10.8352	ABCB4	1.56172	1.1474	2.57232	0.151098	1.20039	0.0543623	ABCB4	0.429172	0.212184	2.21077	0.838144	0.219359	0.257653	0.324168	0.205825	0.184476	0.198079	0.102716	0.0966007	0.162411	0.18741	0.248681	0.260434	0.153584	0.196671	0.227128	0.273714	0.348581	0.170952	0.165778	0.425115	0.288958	0.313454	0.137288	0.323812	0.116117	1.0023	0.8971	0.181711	4.42065	0.0886117	0.335835	0.602852	0.72283	0.0460586
ABCB5	1.25949	0.857427	11.9437	ABCB5	1.17219	0.446556	1.19909	0.580144	1.25949	0.266433	ABCB5	0.508579	0.422123	0.00556369	0.0375942	0.0262769	0.074265	0.0994199	0.00216451	0.00290191	0.0019175	0.001186	0.00117541	0.00801067	0.00113693	0.0023597	0.00334434	0.00053072	0.000473622	0.00326372	0.00253579	0.857427	0.457031	0.0993314	0.164433	0.141896	0.0254966	0.0274729	0.0275234	0.0800736	0.0103191	0.0023034	0.00681136	0.00598449	0.0331683	0.0502135	0.0131817	0.228313	0.00920792
ABCB6	6.68288	5.48135	10.4997	ABCB6	3.43796	6.68288	5.39676	2.66089	3.64544	2.92723	ABCB6	4.16082	4.31535	4.57781	4.24909	4.31916	4.0428	5.06561	4.0981	4.45819	4.59343	5.36004	5.48135	4.88104	4.59136	4.2608	4.62441	4.81155	4.3845	3.37272	4.13315	4.24849	4.36811	4.37109	4.0263	3.75115	4.46881	4.41188	4.21388	4.69971	3.94288	3.74687	3.74436	4.35118	4.12179	3.66297	4.36951	4.74593	2.90774
ABCB7	2.10171	3.56638	9.5195	ABCB7	2.10171	1.89299	0.370339	1.7968	1.39669	0.0543623	ABCB7	3.37518	3.1527	3.51195	2.71214	2.79826	3.07401	3.23177	2.14643	2.10046	2.40472	2.9995	2.87258	2.15426	2.20475	2.10316	2.28977	2.42725	2.06834	2.30592	2.27434	3.43475	3.19091	3.22984	3.33182	3.3163	3.07155	2.94448	3.12152	3.12456	3.25393	3.54681	2.76884	2.78385	3.16463	3.10254	3.56638	3.26838	2.34898
ABCB8	4.82962	4.09396	10.6194	ABCB8	2.62332	4.82962	2.62987	3.59984	3.17175	0.0882577	ABCB8	2.24806	2.45419	3.46054	2.34497	2.40089	1.82604	2.43901	2.66128	2.81546	2.86724	3.58257	3.93538	3.30531	2.88167	2.699	2.83914	3.02321	2.68362	2.53723	2.65299	2.50334	3.01071	2.92442	2.98896	3.02131	2.80108	2.92358	2.69176	2.95229	2.38909	2.49488	3.0333	2.82871	2.90019	2.40796	1.72403	2.95804	2.08464
ABCB9	5.0247	2.51202	8.27029	ABCB9	3.01626	5.0247	4.88992	1.83849	4.4105	1.38986	ABCB9	0.780062	0.65105	0.861315	0.810386	0.739249	0.653854	0.558804	1.50015	1.88322	1.81502	2.33756	2.51202	2.35609	2.05409	1.54759	1.71285	1.861	1.79045	1.17818	1.50809	1.13562	0.766871	0.865063	0.513994	0.774331	0.720932	0.723192	0.673392	0.926824	0.985992	0.715501	0.815573	0.189229	0.592151	1.21273	0.163305	1.06002	0.570423
ABCC1	7.83205	4.76881	12.2514	ABCC1	7.51301	7.07135	7.83205	3.45267	7.4463	3.11376	ABCC1	3.14265	3.10045	3.35786	4.40962	3.45433	2.77584	3.89455	1.26079	1.42896	1.49186	2.301	2.30647	1.66606	1.58713	1.3756	1.8943	1.49216	1.27861	1.69659	1.57872	3.03955	3.36305	3.27705	3.91266	3.03027	4.55077	4.0342	4.76881	3.01536	2.91164	2.40532	2.38515	1.07383	3.7607	3.0077	3.1315	2.71338	2.36231
ABCC10	3.05213	3.43509	9.94349	ABCC10	2.69252	1.87112	0.524583	2.00489	3.05213	0.168206	ABCC10	2.07714	2.08178	2.85016	2.36974	2.4248	2.13988	2.8963	1.68556	1.94947	1.84131	3.29	3.43509	2.41894	2.06739	1.76881	2.04912	1.89152	1.6342	1.71246	1.72432	2.4606	2.75378	2.84749	2.72709	2.69836	2.54038	2.58966	2.46555	2.59732	1.87149	1.7066	2.21295	1.47295	2.623	2.84008	1.41025	2.58537	2.43915
ABCC11	4.08375	1.08335	10.8202	ABCC11	2.19952	4.08375	3.03234	1.79028	1.93865	2.08841	ABCC11	0.0637468	0.106206	0.092799	0.0131337	0.0156147	0.0120317	0.0686307	0.327507	0.227107	0.368516	0.13273	0.23365	0.2528	0.208644	0.227131	0.192784	0.368692	0.275496	0.183607	0.23816	0.88601	0.0374142	0.0490822	0.0158902	0.0536319	0.00776441	0.0642579	0.0121859	0.124893	0.0264286	0.0156475	0.0353227	1.08335	0.0449172	0.0439948	0.0165409	0.066165	0.0426187
ABCC12	6.78609	1.16942	4.57013	ABCC12	3.8256	5.41132	6.78609	1.26619	4.80659	1.59417	ABCC12	0.00186091	0.0029071	0.0022976	0.00232933	0.00466694	0.00187135	0.00807715	0.232615	0.695511	0.0392142	0.0739968	0.202092	1.16942	0.950607	0.560544	0.079071	0.0267513	0.0351869	0.0670806	0.110924	0.114498	0.00913165	0.0137504	0	0.00263459	0.00101903	0.00334841	0.00315588	0.00777306	0.0112796	0.0245228	0.00644731	0.0334426	0.0157623	0.00430783	0.115122	0.00296928	0.023706
ABCC13	1.52138	0.832991	3.60961	ABCC13	0.0543623	0.121191	1.52138	0.223418	0.316155	0.0543623	ABCC13	0.00354761	0.0148422	0.00512803	0.00205628	0.00309355	0.00173208	0.0133841	0.00957527	0.00897919	0.00952432	0.00326791	0.00315001	0.0140319	0.00703238	0.0168724	0.0133465	0.0116587	0.0101158	0.0259313	0.0156473	0.00547057	0.00395546	0.00560977	0.0524322	0.832991	0.00175644	0.0284687	0.00168744	0.00414151	0.0031185	0.00164346	0.021432	0.00838468	0.206839	0.00210241	0.00145037	0.0076438	0.00295095
ABCC2	3.33396	4.80816	11.1768	ABCC2	1.67104	1.30704	1.64321	1.2985	3.33396	1.71733	ABCC2	1.10864	0.874296	0.42366	0.328405	0.373036	0.611422	1.01423	0.177349	0.139633	0.181936	0.501179	0.50395	0.149894	0.113293	0.139465	0.159705	0.20886	0.136474	0.179106	0.181654	0.718104	0.427978	0.533134	0.467135	0.517145	0.519278	0.307983	0.45299	0.709335	0.175564	0.144831	2.5941	4.80816	0.603464	0.447111	0.512072	1.28864	0.617805
ABCC3	5.04332	6.469	13.1109	ABCC3	1.48131	1.02031	0.441868	1.13506	2.10884	5.04332	ABCC3	2.12481	1.6442	6.469	3.82779	2.47568	1.71354	3.5912	0.122421	0.188524	0.199888	0.14982	0.220209	0.469844	0.349121	0.220854	0.370715	0.108633	0.102657	0.621102	0.2655	3.07383	2.04224	3.0484	1.44639	5.71417	1.07192	3.35874	0.806594	1.48577	0.840664	0.395673	3.3183	5.37909	3.33944	3.01732	0.180055	1.10414	4.58274
ABCC4	4.73775	3.68976	13.3881	ABCC4	4.73775	1.11664	1.03573	1.93509	4.09197	1.20814	ABCC4	1.10014	1.14136	0.552287	0.813141	1.04295	0.810737	3.68976	0.960387	0.752422	0.85314	0.209862	0.178918	0.587878	0.70362	0.961864	1.29872	0.780258	0.563161	1.39662	1.17138	0.940815	0.94133	1.92893	2.84786	2.39771	0.915056	0.871646	1.31223	1.71369	0.961756	0.706303	2.36028	0.365283	2.28319	0.915829	1.39922	0.951782	0.772736
ABCC5	5.63916	5.25202	12.0438	ABCC5	3.75559	2.37001	0.642216	3.96468	5.63916	2.29562	ABCC5	2.52763	2.66732	3.08366	2.80585	2.8729	2.39169	4.04684	3.05846	3.57769	3.65298	5.15698	5.25202	3.95007	3.90136	3.24937	3.58011	3.7409	3.49233	2.90353	3.21094	2.77615	3.37989	3.16754	3.13659	3.47234	3.14282	3.90136	3.10047	2.76246	3.66342	3.56373	3.51326	1.47505	2.86588	3.104	4.6166	3.64885	1.94481
ABCC6	2.82514	4.39366	11.5793	ABCC6	1.18498	0.848574	0.464797	2.82514	2.17176	0.0543623	ABCC6	0.843307	1.12289	1.01493	0.324558	0.333844	0.432864	0.189153	0.266422	0.207464	0.356915	0.119929	0.157238	0.240448	0.196203	0.265	0.360437	0.253032	0.247882	0.344327	0.347142	0.968268	0.259038	0.55868	0.4226	1.87248	0.372537	0.201568	0.341252	0.298574	0.479844	0.149867	2.46216	4.39366	1.90605	1.01812	0.46857	0.367213	2.23321
ABCC9	3.62584	3.20405	9.06622	ABCC9	2.30979	1.86916	1.22655	0.365979	3.62584	0.0543623	ABCC9	2.99974	2.74996	1.17219	1.60222	1.70836	2.59899	1.88851	1.26629	1.20116	1.36224	0.281229	0.226235	0.983601	1.20777	1.14674	0.909745	1.1806	1.08427	0.621098	0.834328	2.38772	2.03875	2.3367	1.86715	0.913497	2.57047	0.731539	2.67194	2.8024	2.39784	2.81389	0.875822	2.47804	1.77499	1.69136	3.20405	2.01795	0.851785
ABCD1	3.61844	4.4716	11.7945	ABCD1	2.39469	1.58308	0.318955	1.54965	3.61844	1.48971	ABCD1	3.40184	3.15675	4.4716	3.24633	2.98557	2.62708	3.23709	1.17832	1.05703	1.53354	0.775949	0.920383	1.23441	0.975748	1.18362	1.4558	1.35079	1.46289	1.45079	1.42656	3.03341	2.60893	2.88922	3.47233	2.80867	3.34721	1.58692	3.16678	3.17216	2.47384	2.49402	2.39804	2.53403	2.67311	2.19276	2.88749	2.56945	2.36939
ABCD2	2.38688	2.41353	7.21169	ABCD2	1.27541	1.13965	1.34577	0.281195	2.38688	0.0543623	ABCD2	2.09544	1.82656	0.543333	0.18935	0.280457	0.295269	0.489144	1.3781	1.38672	1.53789	2.41353	2.27895	1.5403	1.66018	1.09588	1.09299	1.36646	1.3633	0.536781	0.978314	1.35741	1.1378	0.829453	0.248417	0.238611	0.349655	0.0694952	0.324163	0.763697	1.42542	1.12182	0.0882498	0.0364703	0.205594	0.371195	0.0743066	0.918291	0.0628682
ABCD3	3.99444	3.90152	11.2645	ABCD3	3.64531	2.49508	3.10504	3.99444	3.93127	0.711534	ABCD3	2.73047	2.53882	3.1152	2.57481	2.62692	2.74795	3.0304	2.75904	2.57443	2.81011	2.84512	2.90358	2.42593	2.55829	2.63247	2.76823	2.76018	2.61837	2.80376	2.69207	3.03107	3.00624	3.05419	2.93492	3.66832	2.87045	2.99455	2.79543	2.76116	3.00516	3.06874	2.9802	3.79242	3.02065	2.99268	2.41862	3.90152	2.73537
ABCD4	5.07035	4.266	10.748	ABCD4	3.75171	5.07035	4.69576	2.93041	2.8265	1.81309	ABCD4	3.85352	3.7631	3.68434	3.18835	3.24555	2.8757	3.53805	3.05568	2.92969	3.34222	4.20965	4.266	3.09839	2.94251	3.03634	3.33669	3.43448	3.16522	3.38678	3.29709	3.98939	3.72797	4.0405	3.42885	3.5498	3.36956	3.10393	3.32433	3.68306	2.80367	2.61186	3.9173	3.21702	3.59479	3.60286	2.14042	4.00652	2.83683
ABCE1	5.6346	3.86397	11.0606	ABCE1	5.39296	4.00068	4.3502	5.41199	5.6346	2.43667	ABCE1	3.82833	3.86397	3.53959	3.11829	3.40763	3.422	3.62329	2.96034	3.01186	2.92719	3.37314	3.15021	2.81713	3.22994	2.90278	3.26163	2.9829	2.59206	2.9901	2.97339	3.76769	3.5592	3.64163	3.10958	3.07529	3.05168	3.69066	3.25504	3.74723	3.2061	3.0961	2.49567	2.6758	3.50296	3.69607	3.80538	3.58226	3.24133
ABCF1	7.4684	5.03812	11.8341	ABCF1	5.78859	7.4684	6.523	4.66566	5.82255	4.21063	ABCF1	4.36152	4.26536	4.21524	4.0883	4.14232	4.17612	4.50405	3.2574	3.3863	3.45184	3.82182	3.9947	3.86355	3.55163	3.1936	3.48145	3.45616	3.39673	3.07195	3.30997	4.37939	4.48733	4.3727	4.52674	4.44836	4.5048	4.15453	4.47124	4.30232	3.86619	3.95016	4.17557	3.77356	4.4354	4.39654	5.03812	4.35	3.7678
ABCF2	5.8794	4.57744	11.1653	ABCF2	5.86417	5.59241	5.8794	5.59883	4.58353	5.47816	ABCF2	3.72418	3.72849	3.80608	3.64896	3.74425	3.55259	3.74392	3.22887	3.64448	3.43626	3.77574	3.82019	4.10255	3.93789	3.21077	3.59743	3.52488	3.25867	2.91856	3.30444	3.68524	3.64945	3.59962	3.8542	3.68054	3.94113	3.58782	3.94084	3.81765	3.58458	3.66676	3.33262	2.52754	3.72629	3.63949	4.57744	3.98045	2.81001
ABCF3	5.54043	6.17531	11.7107	ABCF3	3.9194	4.03933	4.517	3.11778	5.54043	0.620249	ABCF3	4.26683	4.2684	6.17531	3.91456	4.00525	3.69959	4.21357	3.80203	4.13175	3.98813	4.98268	5.1208	4.60505	4.33703	3.86791	4.3945	4.06778	3.82481	3.59061	4.02265	4.40469	4.34485	4.51024	4.01607	4.47451	4.15923	4.35684	3.94531	4.30976	4.38235	4.48635	4.41693	4.26221	4.40168	4.55776	4.47134	4.50366	4.12454
ABCG1	2.05284	4.35408	11.2361	ABCG1	2.05284	0.869625	1.49742	1.08487	1.74165	1.4745	ABCG1	3.24602	2.95178	4.35408	1.73978	2.07953	1.37106	2.96605	2.40312	1.83751	2.66206	2.61361	2.51764	1.98781	1.88727	2.18293	2.35278	2.6468	2.45208	1.85659	2.41548	3.14972	1.86104	2.32773	1.96702	2.90367	2.13712	1.4414	2.2199	2.03484	1.59695	1.91363	2.07063	1.01507	3.84636	2.95584	2.29101	2.56611	0.993877
ABCG2	3.63385	3.72555	10.0431	ABCG2	3.14907	1.80608	0.605157	1.70779	3.63385	0.993083	ABCG2	1.20196	1.11786	1.20608	0.609799	0.816251	0.59632	1.2614	3.13104	3.10907	3.41921	2.10088	2.13084	2.66748	2.96215	3.34961	3.36125	2.98403	3.28647	3.28088	3.72555	1.3949	2.56948	3.39475	0.630134	2.29494	0.574848	0.772913	0.538541	2.52355	0.628866	0.411081	0.810886	1.6675	1.27404	0.673372	0.152584	1.78196	0.197307
ABCG4	5.32571	3.99003	6.52404	ABCG4	4.16538	5.32571	5.24505	0.588472	4.05793	1.49235	ABCG4	0.0921323	0.20033	0.202177	0.247998	0.136653	0.0941618	0.16404	1.55209	2.24305	1.5002	3.74681	3.99003	2.83373	2.54921	1.77589	2.12664	1.7162	1.50006	0.767322	1.49425	0.12455	0.319998	0.292324	0.283136	0.161854	0.300031	0.543664	0.410724	0.209669	0.480442	0.4081	0.267054	0.0630064	0.118765	0.120347	0.0335877	0.10357	0.0342158
ABCG5	2.92181	4.8525	9.47164	ABCG5	1.19062	2.92181	0.453787	0.295278	1.28616	0.0543623	ABCG5	0.0615128	0.104934	0.113613	0.0396258	0.0449078	0.0298442	0.0211489	0.0898856	0.194355	0.129102	0.093894	0.105504	0.19024	0.236998	0.131519	0.201401	0.155706	0.107417	0.082396	0.0786748	0.0678517	0.0620422	0.0709886	0.0298287	0.103793	0.0536047	0.0217939	0.0436029	0.112389	0.0308086	0.0228075	0.128159	4.8525	0.0559681	0.0440318	0.0114791	0.0574614	0.0265047
ABHD1	8.93873	1.26474	5.36113	ABHD1	4.40508	6.27426	6.56227	2.38684	5.58727	8.93873	ABHD1	0.653539	0.751903	0.891207	0.326519	0.31903	0.179804	0.255343	0.954963	0.795448	1.18656	0.489847	0.599255	0.835245	0.679122	0.87532	0.80666	1.26474	1.00459	0.74462	0.902759	0.903258	0.312806	0.379768	0.358144	0.218646	0.321906	0.166701	0.331325	0.601639	1.07057	0.849232	0.739139	1.07527	0.222278	0.997704	1.02804	0.89066	0.254112
ABHD10	6.03707	4.72325	11.0297	ABHD10	6.03707	5.36366	1.79751	5.30799	5.91303	1.02924	ABHD10	2.94847	2.83052	4.12871	2.95959	2.82139	2.63484	3.16553	3.6189	3.92089	3.94707	4.33038	4.236	3.78337	4.02262	3.65358	3.92019	4.12705	3.77519	3.12544	3.54745	3.21398	2.94683	3.27839	2.90084	3.10813	2.94845	2.46976	2.77294	3.21336	3.03	3.48172	3.68196	3.32191	2.9079	3.21251	2.27747	3.29622	2.85084
ABHD11	2.08147	5.37537	11.0496	ABHD11	2.08147	0.972545	0.68108	1.56202	1.6403	0.984036	ABHD11	2.64955	2.45144	3.58397	2.57589	2.53361	2.07762	3.42799	2.58644	2.87414	2.7346	2.84616	3.03098	3.40122	3.01306	2.63524	2.89387	2.68196	2.6594	2.4001	2.7099	3.80522	2.93914	3.9224	2.76739	5.37537	2.51834	3.34375	2.44726	3.27596	3.22701	3.04227	4.82309	2.76702	3.42486	4.32354	1.83167	2.4853	3.93834
ABHD12	5.25229	5.36957	11.6681	ABHD12	5.25229	4.38687	2.9857	3.60616	4.00844	2.51105	ABHD12	3.87603	3.63022	4.08588	3.66693	3.60186	3.43484	4.49249	4.79611	5.07929	4.95226	4.71668	4.81651	5.36957	5.2283	5.23682	4.94537	5.12518	4.96639	5.21934	5.08835	3.82832	4.13264	4.11984	3.50963	4.08243	3.68093	4.21419	3.57831	3.80503	3.15996	3.07132	4.04132	3.06506	3.97937	4.09491	1.9618	5.03585	4.53399
ABHD13	2.85744	2.44117	9.47228	ABHD13	2.85744	2.51272	1.64475	1.00064	2.35754	0.906303	ABHD13	2.19935	2.25693	2.00953	2.13635	2.15975	2.03031	2.24253	1.71285	1.96428	1.78811	2.3331	2.12751	1.81449	2.19023	1.77237	1.77201	1.81234	1.59035	1.45149	1.5777	2.32343	2.11933	2.35038	2.11275	2.07896	2.22051	2.06212	2.13032	2.42494	1.74668	1.56779	1.5627	1.79274	2.44117	2.37484	1.58785	2.22214	1.50525
ABHD14A	2.70864	5.36077	10.0199	ABHD14A	0.865284	1.45051	0.0543623	0.659017	2.70864	0.916491	ABHD14A	3.21492	3.62686	4.7341	2.93049	3.05687	2.41765	3.51552	4.44645	4.65637	4.42915	5.36077	5.32965	5.01693	4.92128	4.42802	4.77946	4.52293	4.37283	3.59623	3.97926	3.44977	3.69022	4.04517	3.21857	2.95047	3.06814	2.28159	2.91125	3.90185	3.47454	3.46968	3.82937	3.14509	3.12059	3.34545	2.74971	3.51306	3.08259
ABHD14B	2.35223	5.79015	12.2188	ABHD14B	2.27374	0.923803	0.189199	0.493725	2.35223	2.00796	ABHD14B	5.29354	5.44005	5.79015	4.36938	4.5126	4.39738	5.15118	2.97581	2.81477	3.19797	3.73647	3.93594	2.96801	2.8255	2.90924	3.12709	3.04021	3.0565	3.0146	3.12165	5.45954	4.92301	5.26689	4.58213	5.42417	4.51243	4.52643	4.56046	5.00999	3.7338	3.1769	5.78089	5.65901	4.74227	4.94071	2.98056	4.86723	4.6486
ABHD15	2.52791	3.79139	9.24561	ABHD15	0.544691	1.13509	2.52791	1.40865	2.08265	0.0543623	ABHD15	3.79139	3.70073	2.25277	2.47977	2.41003	1.86826	2.75885	1.57443	1.27554	1.63747	0.535343	0.871926	1.39954	1.25937	1.42841	1.47106	1.47353	1.36284	1.51008	1.55885	3.13866	2.32175	2.68779	2.30523	3.11456	2.37661	2.14994	2.30964	2.57397	2.05977	1.93212	2.66766	2.97588	2.71291	2.48108	1.15344	3.46291	2.37403
ABHD16A	6.28025	3.32483	10.8938	ABHD16A	4.16279	6.28025	5.66554	2.37002	5.00881	3.15421	ABHD16A	1.946	2.11484	2.43625	2.14192	2.16813	2.0819	2.5802	1.53346	1.88119	1.90097	2.87711	2.86664	2.1073	2.0799	1.54761	2.09345	2.03466	1.68999	2.10063	1.80467	2.15993	2.42789	2.6931	2.57113	2.51731	2.36483	2.20021	2.31705	2.42582	1.77394	1.5364	1.78556	1.76791	2.30347	2.47833	1.90615	2.36007	1.73279
ABHD16B	5.27674		8.14853	ABHD16B	1.70492	1.393	0.221353	0.819909	1.91349	5.27674	-	-	-	-	-	-	-	-	-	-	-	-	-	-	-	-	-	-	-	-	-	-	-	-	-	-	-	-	-	-	-	-	-	-	-	-	-	-	-
ABHD17A	2.1845	5.03519	10.3673	ABHD17A	0.359926	0.667024	0.429528	0.360031	2.1845	0.168754	ABHD17A	3.76591	3.78436	3.80269	3.92081	3.92172	3.29801	3.89133	4.15353	4.18424	4.01206	4.76197	4.89857	4.42887	4.19015	4.38868	3.93369	4.1288	4.13409	4.28648	4.15308	3.91405	4.0253	4.05378	3.94518	3.97827	4.06777	4.03138	3.96739	4.18497	3.55681	3.25107	3.70685	3.07899	4.19997	3.99246	2.67131	4.16852	3.2999
ABHD17B	5.61397	3.88913	9.7515	ABHD17B	3.11855	3.51064	5.61397	2.20532	4.30566	1.96973	ABHD17B	2.54481	2.57485	2.5193	2.41323	2.48779	2.34628	3.0425	3.50112	3.24497	3.31651	3.48827	3.5892	3.37182	3.34481	3.62118	3.51245	3.08898	3.19032	3.88913	3.65396	2.71824	2.88933	2.86119	2.07266	2.89123	2.09775	3.21021	2.09087	2.7272	1.85435	1.94439	2.41728	2.36369	2.73338	2.99704	2.63151	2.57354	1.68421
ABHD17C	3.04408	4.48512	11.0143	ABHD17C	1.40217	1.11214	2.05701	3.04408	2.69355	0.874089	ABHD17C	1.02259	1.01417	1.79937	0.678977	1.01753	0.986196	2.62809	2.98674	2.7492	3.09622	2.12385	2.38376	2.85153	2.82046	2.76083	2.47155	3.31134	2.91782	1.6017	2.14346	1.73764	2.09372	2.46157	1.54071	4.48512	1.34639	4.24846	1.44358	1.62233	0.880858	1.14477	2.31374	1.30925	3.41478	3.89356	0.538275	1.07942	1.53511
ABHD2	8.5906	5.01522	13.5919	ABHD2	6.48378	8.29528	8.5906	5.57843	7.51291	7.83177	ABHD2	3.69229	3.26317	4.44507	4.47683	4.1849	4.15219	3.68093	3.65544	3.81853	3.781	4.32167	4.23988	3.65623	3.90373	3.3952	3.38706	3.776	3.4609	2.39371	3.24846	3.33442	3.12144	3.48748	3.4599	3.31462	3.24876	2.91599	3.36793	3.90401	3.96256	3.81443	2.96162	5.01522	4.23516	3.51435	3.25712	3.21638	4.11023
ABHD3	2.63911	4.60553	10.8047	ABHD3	0.496196	2.62016	2.17048	0.431891	2.63911	0.589402	ABHD3	2.66175	3.00511	2.39428	2.6749	2.5703	2.30314	2.89839	2.47986	2.19295	2.72267	3.2113	3.19034	1.93449	2.25699	2.31865	2.6173	2.61474	2.26915	2.35344	2.70261	2.92934	2.88113	2.93658	2.68934	4.60553	2.68736	3.19237	2.45117	3.02829	1.82782	1.69046	2.37031	3.37799	3.29904	3.20312	2.38344	2.83933	2.3243
ABHD4	7.14205	5.08302	10.8929	ABHD4	4.77828	4.59709	3.52542	7.14205	4.79415	4.65453	ABHD4	4.55424	4.08934	5.08302	4.9056	4.62569	4.87802	4.84309	3.41315	3.0681	3.36192	2.70303	3.05656	3.11227	2.91845	3.22031	3.45127	3.43416	3.14533	3.41105	3.45505	4.391	4.83759	4.61614	4.31143	3.82011	4.4927	4.89024	4.54991	4.11	3.85338	3.24445	4.58992	3.7217	4.29361	4.2816	3.36475	4.37607	3.25623
ABHD5	5.72973	4.97063	9.67811	ABHD5	4.98424	4.43026	2.72594	5.7137	5.72973	1.25667	ABHD5	4.00883	4.35077	3.0072	2.38604	2.47634	2.10505	3.18637	1.92995	1.81353	1.97269	1.89011	1.94077	1.65947	1.77336	1.82182	2.0897	1.91577	1.74736	3.03459	2.52399	3.70296	2.53936	2.20229	2.12776	2.67387	2.63737	3.93852	2.91365	2.01284	2.36672	2.43944	2.62594	2.27471	3.34533	3.9328	2.31395	2.39444	2.50677
ABHD8	2.91471	5.69873	9.94024	ABHD8	1.77276	2.7493	2.36854	1.25137	2.91471	2.48239	ABHD8	2.45252	2.52086	4.17162	3.14439	2.91631	2.47881	3.03382	4.57413	4.9648	4.63773	4.84464	5.03928	5.69873	5.36147	4.54746	4.30941	4.89242	4.45591	2.49031	3.60591	2.87033	3.05085	3.32718	3.56226	2.47841	3.65559	2.05718	3.54273	3.1721	2.51851	2.37696	2.94636	3.29036	2.89642	2.96035	2.34677	3.13311	2.42237
ABI1	5.8347	4.6224	11.1304	ABI1	5.1624	5.41378	2.2898	5.8038	5.8347	1.30307	ABI1	3.93426	3.59207	3.16737	3.67375	3.61901	3.95031	4.01987	3.81213	3.92686	3.9098	3.98356	3.77796	3.70401	4.03501	3.71392	3.6325	4.05208	3.50635	3.21205	3.4272	3.88164	4.05682	4.01105	3.4089	3.7275	3.20252	4.6224	3.36738	3.52675	2.68536	2.42456	3.08367	2.35586	3.74131	4.55306	2.77686	3.53003	2.71695
ABI2	7.97444	5.31971	12.1824	ABI2	7.92739	7.97444	7.34565	7.38146	7.95752	6.17743	ABI2	2.80216	2.78369	2.96334	3.36951	3.33354	3.54144	3.51669	4.81935	4.99713	5.01743	4.80719	4.65821	4.90691	5.17475	4.67828	4.65755	5.31971	4.73641	4.00414	4.1411	3.41598	3.38216	3.91439	3.70671	2.57814	3.41273	2.14421	3.51148	3.60841	3.47497	3.11526	3.05397	1.67752	3.29406	2.86356	1.7419	3.69453	1.87873
ABI3BP	5.35605	4.72864	10.5717	ABI3BP	4.27621	2.75043	1.96542	1.39436	5.35605	3.23646	ABI3BP	3.91128	3.59416	1.79821	3.56835	4.48388	4.72864	3.41727	0.929387	0.547449	1.80988	0.260936	0.388492	0.421852	0.40881	0.881349	1.14365	2.13965	0.743784	0.655526	0.587182	3.36528	3.46179	2.75545	3.45546	2.36279	3.76352	1.7599	3.51225	3.46355	3.5085	1.98464	1.48208	0.49353	4.42086	2.92775	1.07081	4.32633	1.10891
ABL1	6.8048	6.11898	12.5776	ABL1	6.8048	4.23558	5.40241	5.18008	5.68423	2.09565	ABL1	5.08582	4.9876	4.16355	5.06831	4.99683	5.48294	5.72936	3.56076	3.30849	3.60904	3.16556	3.53459	3.54836	3.23521	3.60141	3.75457	3.57586	3.46021	3.92224	3.82777	5.088	5.2301	5.57951	6.11898	5.06507	5.67423	4.07025	5.69117	5.5176	4.01974	3.5492	3.79396	2.69068	4.50062	4.67765	3.36674	4.8769	3.29941
ABL2	6.99866	2.79806	11.1927	ABL2	6.99866	5.77937	4.49539	3.65148	6.09585	5.16322	ABL2	2.73296	2.47795	1.60653	1.92772	2.10657	2.1035	1.77525	1.87756	1.97013	2.20625	2.79806	2.57303	1.90951	2.10778	1.92539	2.02317	2.34548	2.01982	1.72318	1.81491	2.38007	1.88575	2.0687	1.88715	1.51977	1.6914	1.19068	1.73147	1.98078	1.46322	1.21419	1.37741	1.01898	2.2404	1.92682	1.14587	2.71745	1.53706
ABLIM1	7.4095	7.70201	12.4547	ABLIM1	6.26473	3.94102	2.22842	4.32285	7.17339	7.4095	ABLIM1	5.58423	5.05404	5.69367	3.46367	3.72089	3.28196	4.54492	4.49001	4.63864	4.70941	7.70201	7.45302	4.59268	4.70498	4.37627	4.43615	4.92568	4.49435	4.16935	4.19109	5.30361	4.63529	4.8053	3.78978	4.16965	4.42982	6.38433	4.64282	4.50141	6.29229	6.91733	4.56303	3.27863	4.56339	5.66947	4.5186	5.17824	3.23422
ABLIM2	2.25029	5.92482	8.83864	ABLIM2	2.25029	0.668824	0.372652	0.281195	1.52497	0.836819	ABLIM2	2.42802	1.93892	1.8883	1.75597	1.48429	1.12627	0.936046	3.09019	3.5804	4.05844	2.6314	2.78632	4.41665	4.18494	2.63287	3.4007	4.50066	3.87196	2.12092	2.60522	1.87939	1.29523	0.958046	1.20333	1.59569	1.41639	2.46366	1.46427	1.17738	1.2573	1.70153	2.27687	0.529692	1.61718	2.16044	5.92482	2.47602	1.03649
ABLIM3	2.47359	5.18333	11.0478	ABLIM3	1.87835	1.76907	1.53552	1.86075	2.47359	0.314444	ABLIM3	5.11059	5.15692	2.43014	3.21986	3.43031	2.6929	3.28007	2.99856	3.09329	2.86649	5.13633	5.18333	3.29103	2.99451	3.0503	3.54397	2.90141	2.64947	3.83916	3.30821	4.65029	3.14985	2.65421	2.40578	1.74367	3.42729	3.96578	3.87949	3.37151	4.83366	4.6632	3.39557	5.0356	3.72953	2.07562	3.62808	4.51051	0.938999
ABO	2.97825	3.68409	7.80772	ABO	1.36911	1.1597	0.108147	1.40473	2.97825	0.186046	ABO	0.672442	0.899974	2.61849	0.209053	0.226741	0.168734	1.88293	0.249503	0.279006	0.218662	0.137376	0.101892	0.208509	0.237954	0.295169	0.363808	0.225439	0.198723	0.275567	0.309165	0.965896	0.923977	1.0057	0.57575	3.68409	0.349285	2.61642	0.40988	1.13042	0.444578	0.498314	1.88114	0.0346034	1.35106	1.71504	0.151104	1.34838	1.23636
ABP1	1.8505			ABP1	1.34891	1.68699	0.508241	0.777955	1.8505	1.0228	-	-	-	-	-	-	-	-	-	-	-	-	-	-	-	-	-	-	-	-	-	-	-	-	-	-	-	-	-	-	-	-	-	-	-	-	-	-	-
ABR	8.04562	6.06947	14.035	ABR	5.34715	2.2957	1.96969	1.7534	4.76767	8.04562	ABR	3.84648	3.76136	3.77002	4.7787	4.61781	4.67575	4.13192	5.43493	5.67594	5.30966	3.65548	4.04474	6.06947	5.82832	5.33599	5.02675	5.47272	5.09639	3.92162	4.53706	3.85943	4.41517	4.30838	3.90853	5.53346	4.45849	4.58148	4.20926	4.12147	4.00883	4.13431	3.24839	1.15086	4.43737	4.0762	1.70983	3.42908	2.27192
ABRA	2.42207	5.08643	3.75017	ABRA	2.42207	1.28656	0.592358	0.441993	1.82242	0.70568	ABRA	0.128013	0.443652	0.102855	0.470238	0.753969	1.15562	0.152015	0.0351204	0.220446	0.0477841	0.37724	0.308305	0.210925	0.230137	0.0720858	0.0458434	0.0272642	0.0539507	0.0982691	0.049765	0.0913586	0.200598	0.13378	0.153409	0.127189	0.291756	0.109471	0.232688	0.403971	3.79123	3.17648	0.0552117	0.0252282	0.180402	1.27451	5.08643	0.123964	0.0248429
ABRACL	1.94429	5.34368	10.6442	ABRACL	1.3593	1.94429	0.249355	1.00424	1.60362	0.750101	ABRACL	2.70707	3.08068	2.08846	2.7147	2.61075	1.68794	3.44178	2.97092	3.21271	2.77345	0.896752	1.00135	3.25889	3.35545	3.37115	2.5524	2.9308	2.59758	1.82951	2.25062	3.19462	2.294	2.38333	2.40589	4.91329	1.7955	4.04044	1.98258	2.68187	2.2156	1.89674	4.26812	3.44223	3.77312	4.42853	0.585468	1.91506	2.34688
ABT1	2.76053	4.19006	10.3259	ABT1	1.71313	2.76053	2.00047	0.640505	2.57008	1.14039	ABT1	3.32597	3.29533	3.17074	3.21743	3.23664	3.00691	3.48409	2.35355	2.38444	2.53822	3.17333	3.21187	2.71069	2.61695	2.36835	2.47769	2.63577	2.44178	2.01514	2.28992	3.4866	3.3838	3.65403	3.42437	3.64902	3.39307	3.67496	3.35242	3.69033	2.47775	2.47517	2.98736	3.0419	3.32724	3.48264	2.46214	3.19893	2.80571
ABTB1	2.29129	7.54821	10.131	ABTB1	1.20977	0.707211	0.24971	1.00686	2.29129	0.849529	ABTB1	4.69433	4.72572	3.83244	4.71899	4.7957	4.70508	4.68298	3.73182	4.29588	4.32944	5.99667	6.18489	4.99841	4.63773	3.99556	3.77522	4.59601	4.27088	3.49779	3.66866	4.76432	4.40963	4.99752	4.75713	4.09247	4.88289	3.228	4.72952	4.63039	3.8213	3.8119	4.18585	2.99199	4.647	4.42284	3.67104	5.21702	3.25184
ABTB2	3.48305	3.49425	10.7201	ABTB2	3.48305	1.35219	1.28511	0.844394	2.71823	0.445332	ABTB2	1.3769	1.41438	2.37101	2.74196	2.03727	2.25576	1.86151	1.94018	1.4837	1.97624	1.56079	2.28685	1.6408	1.40475	1.81298	2.14786	1.9618	1.72607	3.49425	2.66006	1.48308	2.79133	3.35781	1.62228	1.95154	2.06806	1.74407	1.84252	2.24672	2.93611	2.42188	2.81735	2.47555	1.67231	2.17789	2.64025	2.5225	1.06681
ACAA1	3.99879	6.58363	12.4879	ACAA1	1.11644	3.99879	2.93995	1.80615	2.71364	1.90138	ACAA1	4.27559	4.27177	4.9601	3.88168	3.89857	3.6629	4.52823	4.11958	4.0979	4.22758	4.47343	4.57078	4.26545	4.09144	4.11337	4.19423	4.2263	4.111	4.20557	4.34568	4.419	4.22186	4.22969	3.94657	5.1359	3.92727	4.73422	3.76301	4.01522	4.36511	4.60847	5.80552	6.58363	4.55206	4.52637	3.32564	4.48941	4.46118
ACAA2	7.53077	7.51943	12.6813	ACAA2	4.85615	3.95876	2.20199	7.53077	5.32261	4.92337	ACAA2	5.52093	5.72421	5.44343	4.14884	3.59547	3.67826	4.4428	4.44757	3.93757	4.68378	2.69943	3.11761	4.01337	3.88261	4.10278	4.34577	4.71531	4.4182	4.46227	4.49863	5.12076	3.92298	3.72401	4.86905	6.26604	4.8245	3.42938	4.89858	3.78623	5.12208	6.23049	6.52693	7.51943	4.60584	3.43395	5.17095	4.50239	4.10382
ACACA	7.68681	3.57178	12.4932	ACACA	7.47855	5.85755	3.40513	6.89425	7.68681	6.28936	ACACA	2.82118	2.8573	3.53195	2.20452	2.32406	2.39815	3.34389	3.06704	3.39141	2.97854	3.20322	3.1871	3.57178	3.53301	2.976	3.09057	3.14191	2.77287	2.95764	2.78622	2.80001	2.54992	2.32842	2.8119	2.53202	3.13627	3.10779	3.17348	2.534	1.72516	1.52437	1.78104	2.19077	2.7872	2.5947	2.05736	2.61213	1.59078
ACACB	6.63924	6.42859	11.7104	ACACB	5.24882	3.88796	2.20956	2.73033	6.63924	3.91338	ACACB	6.42859	6.35951	3.79701	2.51322	3.24949	2.6014	4.04278	2.51054	1.9921	2.56774	1.9024	2.25078	2.18647	2.03388	2.19156	2.16646	2.46634	2.19097	1.75674	2.19293	5.46069	3.01363	3.53791	4.70539	3.63909	4.79124	2.18909	4.62248	3.40167	3.92286	4.181	3.53833	4.33347	2.61629	3.04027	5.80222	4.47364	2.99324
ACAD10	5.04747	3.46175	10.7821	ACAD10	2.48717	3.57653	2.72604	5.04747	4.44398	1.00865	ACAD10	2.42428	2.45236	3.35183	1.92949	2.11945	1.95209	2.77691	1.91149	1.87691	2.01664	2.09537	2.23742	1.98758	1.8379	1.94559	1.83424	2.13028	1.86706	1.5535	1.75628	2.75492	2.45319	2.70057	2.63935	3.26844	2.46187	2.52656	2.41067	2.53885	2.51053	2.74878	3.46175	3.1923	2.44659	2.84467	1.75637	2.62844	2.60646
ACAD11	1.91516	0.121158	11.8547	ACAD11	0.0543623	1.18352	1.91516	0.0543623	0.829871	0.0543623	ACAD11	0.022583	0.0611034	0.042223	0	0	0.00649251	0	0	0.0484226	0	0	0	0	0	0.01683	0	0.0174397	0	0	0	0.00949221	0	0	0.0548252	0.0121471	0	0.00465415	0.0139561	0	0.0210155	0.00484716	0	0.121158	0.0110466	0	0	0.0442455	0.0191808
ACAD8	4.14445	4.54535	10.7002	ACAD8	1.34311	3.0122	1.09897	0.746107	4.14445	0.771906	ACAD8	3.17561	3.10609	3.79982	2.88166	2.98113	2.72278	3.30825	2.96105	3.21848	3.0606	3.9003	3.94789	3.50335	3.3859	3.02486	3.04189	3.08889	2.87055	2.54655	2.86302	3.51564	3.13122	3.41406	3.42443	3.4436	3.33231	2.9667	3.29297	3.15853	3.20769	3.39876	3.89835	3.43388	3.51151	3.48282	3.27735	3.50135	3.418
ACAD9	4.90978	4.95893	10.5162	ACAD9	4.1937	4.76587	4.90978	3.76863	4.12208	3.89317	ACAD9	3.55271	3.54228	4.05703	3.34006	3.38538	3.22725	3.61877	2.91163	3.07084	2.98951	3.45015	3.63147	3.36398	3.1601	2.81114	3.19216	3.12807	2.82635	2.51716	2.88102	3.70861	3.63764	3.59266	3.5647	3.60858	3.5805	3.86005	3.54116	3.61383	3.42275	3.35257	3.50114	3.19811	3.4829	3.66399	3.26506	3.63961	2.98303
ACADL	3.6778	4.66069	9.54045	ACADL	1.06284	0.83142	0.24971	3.6778	0.62173	0.0857103	ACADL	2.6996	2.70853	0.940612	4.13458	3.58096	4.38226	1.00798	1.12922	0.885633	0.987525	0.429359	0.624737	0.741465	0.702218	0.981537	0.980283	1.08071	0.490445	0.837086	0.808481	2.45655	1.64565	2.24658	0.480978	0.253078	1.1067	0.476369	0.820159	2.16781	1.59388	0.530301	3.02359	3.08853	3.15487	2.43668	1.96381	4.4493	3.91948
ACADM	6.54076	5.55279	11.0966	ACADM	4.08625	5.29941	5.46576	3.34778	6.54076	3.96427	ACADM	3.82692	4.04335	5.13535	3.44812	3.58388	3.77909	3.91066	3.94371	3.89564	4.07857	4.09666	4.1413	3.85856	4.01121	3.7715	4.10708	4.05175	3.76378	3.7411	3.90432	3.98544	3.56406	3.67975	3.79948	4.33113	3.84509	4.41866	3.98874	3.55577	5.10329	5.55279	4.86801	4.95716	3.3315	3.78762	5.42787	3.65088	3.35483
ACADS	4.64023	6.34362	11.7709	ACADS	1.50418	4.64023	4.42976	2.1719	2.41912	0.813108	ACADS	4.88385	5.10862	5.42007	3.13575	3.14375	2.91593	4.04365	2.97842	2.65476	3.1782	2.04769	2.45217	2.90344	2.65653	2.86332	2.99239	3.11569	3.11391	2.60891	3.03858	4.80728	3.28733	3.41851	4.24438	6.25424	4.07255	3.23355	4.09936	3.13595	4.26423	5.23695	5.12926	6.34362	3.60055	3.86761	5.59904	3.62788	3.98308
ACADSB	4.52652	5.60934	12.1375	ACADSB	4.52652	4.15764	3.9128	1.47907	4.12074	0.0543623	ACADSB	2.91684	2.7181	3.7827	2.50834	2.48501	2.79002	3.19405	2.88098	2.95661	3.03568	4.12808	4.02125	3.03764	3.12241	2.78416	2.98536	3.17472	2.77016	2.37278	2.59136	3.35278	2.75263	2.93572	2.83286	2.96239	2.91345	2.45897	2.91	3.011	3.32528	3.27381	4.00181	5.60934	2.6876	2.74127	3.58449	3.14955	2.20524
ACADVL	7.90077	8.92551	13.5359	ACADVL	5.34417	7.90077	7.46304	7.02039	6.36487	6.75449	ACADVL	7.20421	7.63671	8.92551	6.65711	6.89398	6.38342	7.42004	6.05725	6.04995	6.28504	6.68595	6.94008	6.44759	6.03037	6.05098	6.18416	6.27149	6.07959	5.6496	6.07679	7.78095	7.21216	7.37398	7.40238	7.98015	7.44509	7.49079	7.31175	7.03457	7.79619	8.47349	8.18904	8.63633	7.32465	7.53316	8.12084	6.96547	7.82544
ACAN	3.54323	3.35011	9.20966	ACAN	2.84922	1.42444	0.631525	1.64468	3.54323	0.0871086	ACAN	0.224602	0.334219	0.182521	2.96127	1.4532	3.35011	0.17113	0.227944	0.285401	0.180817	0.0627335	0.0410119	0.252721	0.362587	0.179277	0.611059	0.175472	0.232303	0.229865	0.313962	0.126731	0.373782	0.395065	0.0837794	0.0753647	0.09402	0.0462675	0.102326	0.260616	0.189625	0.0680267	0.356031	0.0125154	0.360381	0.107764	0.0564905	0.397577	0.0861214
ACAP1	7.96365	6.69275	11.715	ACAP1	3.33257	2.03591	1.22121	1.27799	3.01422	7.96365	ACAP1	1.79066	2.15651	1.11628	1.53736	1.76873	0.994938	1.88164	0.897687	0.706375	1.20453	0.83891	0.888819	0.541271	0.499282	0.882662	1.25123	1.50882	1.06914	1.2184	1.14403	1.84342	1.87373	1.98471	1.23779	2.68143	1.23114	1.92888	1.35719	2.2508	1.25672	0.907547	1.53609	1.70506	3.62267	2.17962	0.819206	1.96453	0.86034
ACAP2	6.59094	3.55728	11.653	ACAP2	6.40773	6.59094	4.51644	4.62174	5.4985	3.23285	ACAP2	3.31369	2.98327	2.39784	2.56342	2.64464	2.88111	2.93405	2.29136	2.18349	2.46077	3.43873	3.55728	2.23984	2.23165	2.2531	2.31287	2.5084	2.12835	2.22018	2.2852	3.15267	3.25953	3.27651	2.57377	2.92839	2.53661	3.36275	2.52077	3.00039	2.06134	1.61146	1.87066	1.77721	3.19084	2.94971	1.57367	3.14788	1.83708
ACAP3	3.09313	7.60605	11.4138	ACAP3	0.447818	2.243	0.338217	1.05852	3.09313	0.848562	ACAP3	3.83952	3.99915	4.39707	3.7783	3.97433	3.6072	4.9897	5.23574	5.34742	5.77431	7.43405	7.60605	6.12077	5.55216	5.47901	4.88437	5.88611	5.7219	4.49399	4.6602	4.24851	5.25895	4.76863	5.13739	4.60157	5.03178	5.08552	4.79568	4.91423	4.31433	4.03424	4.27729	3.72372	4.30084	4.66112	3.3634	4.41183	3.53299
ACAT1	7.32497	6.44028	13.5354	ACAT1	3.95519	6.63936	7.32497	4.43269	4.87839	5.42119	ACAT1	4.34775	4.27749	5.28639	3.61532	3.5862	3.87962	3.65321	3.38395	3.37412	3.58367	3.23259	3.16434	3.40579	3.49421	3.26638	3.49774	3.55044	3.35083	3.15505	3.45478	4.01225	3.55805	3.70232	3.82978	4.41491	4.07813	2.85055	4.0028	3.85669	4.56732	5.60249	5.44999	6.44028	3.68743	3.39499	5.43016	3.87521	3.85639
ACAT2	6.2422	4.61476	10.7485	ACAT2	2.27371	2.36784	1.22108	1.48672	3.40324	6.2422	ACAT2	3.17245	2.93594	3.79766	2.69472	2.63636	2.9571	2.8733	3.53561	3.89699	2.9218	3.53996	3.44873	3.92284	3.88804	3.46591	3.9658	3.04132	2.87096	3.95022	3.45122	2.97085	3.57231	2.79663	2.43891	4.21593	2.45618	4.61476	2.34322	2.96313	1.97485	1.63026	3.08545	4.45428	3.77612	3.93632	1.14466	3.71108	2.16591
ACBD3	5.20859	4.21017	11.0364	ACBD3	3.77097	4.6895	3.47698	5.20859	5.15516	1.02791	ACBD3	4.21017	3.94132	3.45832	3.77499	3.7202	3.90506	3.67931	3.05746	3.16209	2.97	3.669	3.31444	2.82966	3.23059	2.97357	3.35327	2.9854	2.75926	3.08604	3.07086	4.11991	4.20692	4.1511	3.28786	3.70174	3.07391	4.16828	3.13974	4.01189	3.3178	2.86625	3.12758	3.17853	3.94691	4.19781	3.24732	3.91025	3.1866
ACBD5	6.32091	4.44597	11.0297	ACBD5	5.08096	6.19554	5.47896	4.93368	6.32091	3.74017	ACBD5	3.10959	2.94012	3.87649	2.414	2.52925	2.53849	3.02454	4.33998	4.10712	4.06515	3.51854	3.5441	3.86986	4.07823	4.11557	4.26642	4.03639	3.9295	4.44597	4.33112	3.00412	2.57191	2.88225	2.41828	3.08389	2.1486	2.55491	2.28649	2.30727	2.98691	3.55341	3.15517	3.32948	2.82858	2.71908	3.10846	3.15168	2.00997
ACBD6	5.86836	3.85996	9.62586	ACBD6	3.24227	5.86836	3.86592	2.58162	4.69664	4.70454	ACBD6	3.52286	3.19258	3.49499	3.42238	3.31517	3.50268	3.60724	2.98955	3.00963	2.93095	3.5034	3.47424	3.19803	3.0794	2.91454	2.97413	3.02182	2.8607	2.66674	2.73461	3.5331	3.62484	3.63083	3.46623	3.0127	3.32763	2.95766	3.37202	3.55749	2.98465	2.81005	3.08422	2.22645	3.39486	3.19002	2.69526	3.85996	2.87246
ACBD7	4.7379	4.40222	9.35708	ACBD7	1.53255	3.69099	4.7379	0.818467	1.58073	1.1143	ACBD7	0.154402	0.083035	0.0866723	0.110412	0.116916	0.164432	0.135834	4.20711	3.47974	4.37459	2.06802	2.70181	3.66394	3.71224	3.55312	3.09306	4.40222	3.79694	1.8898	2.85514	0.194425	0.178515	0.32149	0.0300953	0.112367	0.0826192	0.154632	0.17847	0.217396	0.0253121	0.0341801	0.173791	0.0553914	0.202515	0.263756	0.0213128	0.959661	0.0764133
ACCS	4.53183	4.28424	10.1606	ACCS	1.41395	1.70018	0.318955	2.88063	4.53183	1.74702	ACCS	3.5822	3.35909	4.1742	3.3429	3.16806	3.0704	3.5541	1.43959	1.26328	1.58887	1.23386	1.4249	1.40769	1.16375	1.61588	1.7381	1.52791	1.41423	1.7762	1.5487	3.76724	3.18828	3.64719	3.09651	3.19599	3.49792	2.45284	3.19051	3.99798	2.26452	1.73633	3.41774	3.38395	3.44683	3.7747	1.32036	3.75719	2.90448
ACD	5.84185	4.99062	9.82418	ACD	5.84185	5.22033	3.83453	5.74181	5.48288	3.8768	ACD	3.33708	3.20708	3.30662	3.59686	3.54699	3.45197	3.72595	3.16741	3.52955	3.25542	4.76097	4.99062	4.05407	3.66689	3.18519	3.4239	3.43202	3.20592	2.8803	3.07553	3.69089	3.89772	4.17076	3.7341	3.18201	3.90926	2.91445	3.84136	3.89723	2.63249	2.39147	3.27481	2.20898	3.37761	3.41405	2.04793	3.82235	2.99723
ACE	8.42918	3.83829	11.3769	ACE	5.46485	2.55519	1.18607	2.97414	6.65765	8.42918	ACE	1.94882	1.86403	1.19571	0.716212	0.758495	0.549464	1.09566	0.354056	0.637215	1.25144	0.449028	0.47793	0.84439	0.748536	0.428866	0.614256	1.38945	1.10768	0.278951	0.357678	1.57678	1.79143	1.17166	0.838354	1.85183	0.958546	0.760602	1.02284	0.840252	0.864341	0.846984	1.19436	0.231626	3.0101	1.59412	0.506495	0.930382	0.730338
ACE2	6.5366	3.57078	10.5451	ACE2	6.41668	2.63605	1.94003	3.05168	6.5366	2.03352	ACE2	1.48578	2.43933	0.470965	0.39068	0.791929	0.157959	0.533542	0.104826	0.125691	0.145867	0.0856762	0.0695662	0.0682892	0.104838	0.142975	0.141469	0.166978	0.102303	0.179475	0.24025	1.27528	0.477905	0.234604	0.315592	2.43377	0.478216	1.12001	0.48017	0.828626	2.22287	2.80004	2.6494	0.432579	0.667942	1.04539	0.282595	0.448691	0.984356
ACER2	3.20731	3.89262	8.11944	ACER2	1.78295	3.20731	1.95759	0.653877	2.18634	0.878885	ACER2	2.59816	2.31757	1.03572	0.950974	1.02719	1.09162	3.89262	0.985708	1.09372	1.22379	1.01229	1.02196	1.04753	1.19136	1.06884	1.17601	0.916356	1.02919	1.16285	1.33878	2.19911	0.848171	1.22953	0.706916	0.929385	0.672225	0.956926	0.736747	0.9781	1.25342	0.873152	0.811131	0.680659	0.842455	1.24014	0.549645	1.16477	1.41788
ACER3	6.06064	3.13919	9.86368	ACER3	3.98017	5.46504	5.11073	6.06064	5.25169	2.27671	ACER3	2.78344	2.5742	1.62303	1.55609	1.76904	1.68147	1.82224	2.68626	2.59723	2.44959	2.35587	2.34299	2.35628	2.54225	2.72564	2.77818	2.31537	2.27427	3.13919	2.98685	2.42388	2.30154	2.33534	1.64869	2.33954	1.74224	2.18434	1.72639	2.08798	1.57642	1.36144	1.66193	0.929274	2.83135	2.08999	0.793447	3.01464	1.1465
ACIN1	7.96842	5.73245	12.6009	ACIN1	7.06253	7.55403	7.55778	5.20872	7.96842	5.5403	ACIN1	5.01993	4.9926	5.24435	4.82003	4.94519	4.87722	5.28805	4.08208	4.07302	4.21446	5.18514	5.17316	4.29642	4.21261	4.08481	4.32102	4.21541	4.0403	4.06363	4.18816	5.27616	5.32495	5.51498	5.16077	5.14903	5.1007	5.0032	4.99143	5.30177	4.37315	4.03495	4.87561	4.05658	5.18574	5.15014	4.20577	5.23445	4.33081
ACKR1	2.33096		9.06853	ACKR1	2.33096	0.611113	0.990849	0.425375	0.73204	0.972645	-	-	-	-	-	-	-	-	-	-	-	-	-	-	-	-	-	-	-	-	-	-	-	-	-	-	-	-	-	-	-	-	-	-	-	-	-	-	-
ACKR3	4.00658	6.01774	11.1415	ACKR3	2.66123	3.23891	4.00658	1.11381	2.14373	0.0543623	ACKR3	5.91401	5.45877	1.39698	5.26176	4.8318	6.01774	4.70644	2.47009	2.29342	2.7142	1.13663	1.59001	2.49585	2.38111	2.15629	2.11323	2.72797	2.55113	1.94728	2.146	5.29091	4.2632	4.07812	4.16142	3.75683	4.8139	3.52864	4.7486	4.7398	4.89029	3.74263	2.18484	2.73231	3.89122	3.99036	3.21134	5.56603	3.83786
ACLY	6.77336	5.42178	13.056	ACLY	5.41116	5.49786	5.62983	4.49058	6.77336	4.49072	ACLY	5.20694	5.42178	4.60056	4.57211	4.55701	4.40322	4.47288	3.72555	4.11243	3.95396	4.31109	4.09011	3.99059	4.29496	3.8039	4.88624	3.88381	3.86633	4.0636	4.0552	5.01992	4.80286	4.68557	4.33349	4.44921	4.11057	4.2177	4.16766	4.57467	3.73825	3.06813	4.49984	3.25415	4.78679	4.80079	2.69445	4.80815	4.18268
ACMSD	2.4251	5.45674	9.86012	ACMSD	1.66786	2.16684	2.4251	0.335155	0.752635	0.602104	ACMSD	0.0390932	0.106399	0.307075	0.0364629	0.0441669	0.0356637	0.0505038	0.0447679	0.0284377	0.0323829	0.153907	0.160478	0.0455147	0.0419172	0.0220781	0.0886293	0.025101	0.030676	0.138048	0.0685737	0.156442	0.0495252	0.0784471	0.0461898	0.0363291	0.0468127	0.0339359	0.0457671	0.0801894	0.038673	0.0222463	5.22191	5.45674	0.0892256	0.0537541	0.0283666	0.0589828	0.313398
ACO1	6.78213	5.92014	11.8228	ACO1	4.33252	2.36667	2.16344	6.78213	5.78525	2.38748	ACO1	5.92014	5.59984	5.61831	4.05716	4.0573	4.10376	4.50355	3.27373	3.2195	3.53191	3.86924	3.94146	3.35658	3.2424	2.96102	3.54119	3.74527	3.24058	2.76697	3.02911	4.9796	4.13661	4.07559	4.37685	4.22748	4.99393	3.36338	5.21226	3.98339	4.17124	4.42151	5.03688	5.53817	4.08941	3.70216	3.5488	4.18234	4.37885
ACO2	3.16707	7.2069	13.8798	ACO2	2.55665	2.84651	1.96184	0.517757	3.16707	2.61679	ACO2	4.72877	5.09425	5.46794	4.24379	4.38476	4.49784	4.94868	5.88839	6.17316	5.60612	5.22745	5.35746	6.37342	6.20599	5.67565	5.41189	5.97726	5.50113	4.74131	5.17235	4.62742	4.36449	4.55327	4.98043	5.71784	5.36939	4.55368	5.49702	4.48175	6.76281	7.2069	5.66337	4.114	4.47803	4.72793	6.92756	4.54293	3.9471
ACOT11	1.98054	2.23141	9.90809	ACOT11	1.65362	0.855816	0.441868	0.423387	1.98054	1.83948	ACOT11	0.211804	0.225997	0.722318	0.969881	0.821484	0.969139	1.81115	0.559639	0.514509	0.863828	0.700556	0.849848	0.605756	0.545893	0.497169	0.600666	0.747825	0.56897	0.360729	0.420424	0.284442	0.915308	0.71734	1.1397	2.23141	1.43196	1.59576	1.47947	0.825544	1.41275	2.05019	1.67942	0.069662	0.499815	1.33614	0.497475	0.653263	0.423658
ACOT12	1.59571	4.45311	8.6217	ACOT12	0.239143	0.549574	1.1911	0.567975	0.941671	1.59571	ACOT12	0.0417145	0.071659	0.0127819	0.0377237	0.03612	0.0396603	0.0274926	0.124634	0.129386	0.0535651	0.0307061	0.0300347	0.0688045	0.0547749	0.143075	0.248573	0.0637083	0.0604368	0.0353987	0.0726907	0.0554808	0.0591173	0.16265	0.0275368	0.026342	0.027566	0.0231318	0.0231497	0.0385973	0.0157147	0.00701003	0.844252	4.45311	0.0192096	0.028714	0.007199	0.0496497	0.0184298
ACOT13	7.46562	4.59876	10.8407	ACOT13	5.59161	6.33879	6.57132	4.86953	6.19979	7.46562	ACOT13	3.45212	3.27345	4.06206	2.74805	2.86812	2.53128	3.16906	3.83283	3.85321	3.89009	2.57912	2.58296	3.68534	3.8777	3.67912	3.80421	3.91713	3.65498	3.37739	3.83521	3.25625	2.75739	2.66466	3.17491	4.09093	3.05655	2.65027	3.12719	2.65251	4.5985	4.48029	3.96628	4.59876	3.21923	3.11542	3.95635	2.97726	2.52171
ACOT2	2.42212	4.31352	9.90409	ACOT2	2.42212	0.964021	0.301094	0.657636	0.929943	0.824009	ACOT2	4.02137	4.05797	4.18655	3.18968	3.34063	3.26252	3.82701	2.13913	2.22277	2.06394	1.93961	1.98581	2.29282	2.25668	2.0754	2.12093	2.21842	1.93472	1.54866	2.00306	3.76718	2.86488	3.17975	4.16492	3.61656	4.04214	2.23376	4.31352	3.57452	3.79662	3.94565	3.60581	4.10728	2.8563	2.85668	3.50801	2.78065	2.03928
ACOT4	1.6189	2.6712	8.19563	ACOT4	1.6189	1.3684	0.583537	1.04904	1.07092	0.152041	ACOT4	1.58288	1.38818	1.24361	0.548529	0.590799	0.331031	0.744548	1.14103	1.37814	1.2114	0.813553	0.954934	1.61547	1.50224	1.03791	0.960076	1.36228	1.11903	0.419556	0.692383	1.53703	0.515484	0.949117	0.454107	1.14022	0.471698	0.96559	0.453092	0.680312	0.511392	0.451463	2.15206	2.6712	0.932554	0.805158	0.231805	0.473345	0.826602
ACOT7	5.44931	5.21279	11.6247	ACOT7	4.27039	4.89917	4.84038	5.0294	5.44931	4.52101	ACOT7	1.91817	1.728	2.28671	2.75826	2.49718	2.30319	2.29206	4.04729	4.65009	3.75455	4.18222	4.22398	5.21279	4.98013	4.03855	4.84512	4.19505	3.72177	3.24547	4.07772	1.88112	2.61779	2.39672	2.83372	3.30667	2.7001	2.96314	2.62298	2.1792	1.52786	1.69994	3.37196	1.86978	2.54985	2.1742	0.718681	2.71657	1.26854
ACOT8	2.58619	4.49956	10.0684	ACOT8	1.04456	2.58619	0.84549	1.00339	1.17251	1.76559	ACOT8	2.87266	2.83951	4.49956	2.94787	3.09091	2.84273	3.36625	3.74921	3.99847	3.85332	3.55646	3.6976	4.20363	3.98906	3.78839	3.79526	4.01581	3.72231	3.08569	3.66679	3.07391	3.31376	3.42751	3.32271	3.96915	3.3384	3.32845	3.24328	3.18839	3.39869	3.35461	3.64803	3.24363	3.26135	3.33904	3.03732	3.49468	2.70478
ACOT9	2.06871	3.79237	9.9008	ACOT9	2.06871	0.878295	0.546201	0.0543623	1.59244	0.0543623	ACOT9	3.66365	3.49133	3.22061	3.75821	3.6677	3.76925	3.2432	1.97339	2.0981	1.98775	2.26547	2.19354	2.14912	2.21793	1.87587	2.29292	1.96409	1.7237	1.86725	2.12746	3.47617	3.16203	3.59112	3.5292	2.94576	3.61447	2.05863	3.66888	3.58745	3.49421	3.65405	2.81492	2.15993	3.79237	3.33553	2.8405	3.57681	2.1899
ACOX1	6.16508	4.31177	12.3606	ACOX1	6.16508	5.15668	4.00168	3.88783	4.90444	2.71701	ACOX1	3.81651	3.63145	3.65583	2.60824	2.70239	2.63769	3.59989	2.87297	2.79423	3.20588	2.75293	2.89535	2.86302	2.90225	2.62614	2.98823	3.23087	2.89789	2.36123	2.66678	3.40471	2.94225	2.92167	2.84606	4.04301	2.89422	3.82021	2.94494	2.97301	2.87481	3.24375	3.28661	4.31177	3.16494	3.22322	3.38708	3.11559	3.45123
ACOX2	4.17927	5.10562	10.8374	ACOX2	1.29659	1.58569	0.152072	1.28433	4.17927	0.0543623	ACOX2	3.04055	3.0093	3.1108	2.93714	2.97635	2.86007	3.01514	1.47994	1.15016	1.86427	1.12326	1.40377	1.36141	1.17265	1.29806	1.53415	1.81025	1.55417	0.984938	1.28635	2.97747	3.09914	2.87247	3.77978	3.10073	3.58796	2.14517	3.40808	3.33952	3.22215	3.12925	3.6435	5.10562	2.28616	2.52762	1.65106	3.44892	1.43041
ACOX3	3.06487	4.14172	9.37897	ACOX3	3.06487	1.59908	1.42282	0.569798	1.68574	0.0543623	ACOX3	2.75089	2.55952	3.00179	2.87008	2.84067	2.63344	3.30947	1.90052	2.04131	1.86752	1.60199	1.79737	2.21166	2.08126	1.88343	2.04456	1.80562	1.71844	1.7897	1.95129	3.1452	2.88869	2.45087	2.92858	2.91024	3.10121	4.14172	3.20843	2.62434	3.2847	2.31769	2.40294	2.87479	2.7024	3.36998	1.69258	2.62656	2.71928
ACOXL	3.48795	1.20398	6.40769	ACOXL	3.48795	1.94674	1.03232	0.664706	1.24166	1.66104	ACOXL	0.0416575	0.0539785	0.0328621	0.0169959	0.0468412	0.0246653	1.12734	0.0229485	0.0295173	0.0265379	0.0091029	0.0120627	0.0417711	0.032672	0.0217817	0.0216383	0.0195947	0.0319145	0.0108637	0.0201784	0.0560014	0.0129943	0.12994	0.0241551	0.121205	0.0335438	0.0283273	0.0259009	0.0612085	0.0280587	0.0118108	0.0647496	0.0146828	1.20398	0.0931729	0.0223949	0.0271335	0.0332476
ACP1	6.94853	5.68111	11.3799	ACP1	4.60917	4.12522	2.3736	4.94518	5.80058	6.94853	ACP1	4.39187	4.18704	5.68111	4.29468	4.28394	4.40008	4.41199	4.69997	4.85045	4.50476	4.45568	4.4382	4.76655	4.88019	4.55278	4.71941	4.67855	4.36694	4.08198	4.39341	4.5472	4.18088	4.35491	4.28796	4.53901	4.25465	4.20773	4.28582	4.38801	4.11662	4.10515	4.70168	4.28581	4.54751	4.60331	4.12399	4.37086	4.39238
ACP2	5.48255	4.77242	11.208	ACP2	2.03843	5.48255	2.63699	3.49741	3.15014	1.15775	ACP2	3.85913	3.97574	4.62906	3.2929	3.40641	2.79457	3.58408	3.13332	3.44324	3.12634	3.35154	3.62001	3.71719	3.50844	3.25234	3.79295	3.20856	3.03428	2.65804	3.14243	3.85392	3.11535	3.59838	3.38604	4.14459	3.45857	3.06459	3.37552	3.42671	3.13961	3.12767	4.08735	4.77242	3.98247	4.03836	2.29287	3.84875	4.1266
ACP6	4.25786	3.47271	9.16574	ACP6	3.59272	2.64801	4.25786	1.52981	1.92665	0.721547	ACP6	1.90377	1.83352	3.1027	2.56514	2.39414	2.63855	3.46862	1.75577	1.52539	1.83872	1.22754	1.40975	1.60173	1.50215	1.6009	1.65853	1.76023	1.66615	1.49359	1.66017	2.57861	2.43043	3.24674	2.68405	2.78631	2.79093	2.14617	2.76127	2.69681	2.10832	1.85147	2.84977	2.29884	2.31855	2.75256	1.40857	2.78849	2.42736
ACPT	3.53223	0.538414	1.1962	ACPT	1.39073	0.849433	0.298013	0.852557	0.654372	3.53223	ACPT	0.0243942	0.0215228	0.0166353	0.0204427	0.0217303	0.0331473	0.0447104	0.208703	0.070416	0.0317254	0.0795113	0.080359	0.0662875	0.0236565	0.297286	0.091243	0.0618096	0.054992	0.049543	0.0758046	0.0604174	0.0494766	0.0424642	0.027757	0.034147	0.0317217	0.0267106	0.0329438	0.0944786	0.00701797	0.00908328	0.0176494	0.0379099	0.0307148	0.0337957	0.0105116	0.0381282	0.0374582
ACR	5.77035	1.56618	3.55296	ACR	4.40296	5.4842	4.64705	1.32558	5.07453	5.77035	ACR	1.56618	0.964196	0.154179	0.246966	0.392932	0.4585	0.483522	0.284082	0.252375	0.556466	0.288179	0.413949	0.420155	0.314855	0.272584	0.334001	0.564653	0.606921	0.271794	0.311721	1.20583	0.731326	0.61829	0.438333	0.378541	0.514143	0.28943	0.502212	0.949164	0.283221	0.326984	0.617973	0.291967	1.2556	0.491878	0.423623	0.837267	0.10803
ACRBP	10.2566	3.34151	7.63776	ACRBP	7.35996	9.58975	10.2566	6.71558	7.58087	10.2164	ACRBP	0.76021	0.942288	0.621483	0.62682	0.771593	0.350039	0.87291	0.404032	0.383099	0.503947	1.70045	1.87294	0.394451	0.276829	0.459248	0.544871	0.478744	0.398593	0.63114	0.516859	0.863038	0.641918	0.842472	0.657138	1.00126	0.576806	0.582727	0.572757	0.905161	0.360134	0.386357	0.938416	0.803825	1.82502	0.922789	0.201836	0.863533	0.920161
ACRC	2.96725	2.08719	6.13727	ACRC	1.30354	2.47823	1.33058	0.959662	2.96725	0.0857103	ACRC	1.02994	1.22226	1.29764	1.10042	1.09877	0.819341	0.903556	1.04706	1.26991	1.30205	2.07608	1.99268	1.2824	1.30967	1.03605	1.46882	1.27615	1.13338	0.768991	1.06545	1.17985	0.885772	1.25985	1.04377	1.0136	1.00716	0.89014	0.870149	1.13795	0.883692	0.74096	1.28942	0.963555	1.35575	0.961703	1.24853	1.67799	1.08933
ACRV1	7.5895	0.865453	2.8676	ACRV1	5.31348	2.46209	0.24971	4.52169	5.92429	7.5895	ACRV1	0.0278241	0.0261949	0.0371766	0.051314	0.0585665	0.0631401	0.0751495	0.504578	0.447047	0.850363	0.256852	0.211257	0.538823	0.64196	0.462072	0.465796	0.814786	0.865453	0.210199	0.305281	0.0657275	0.0702519	0.0425735	0.104457	0.108268	0.060475	0.0796651	0.0541036	0.0664084	0.0286925	0.013833	0.0537865	0.0307488	0.0375101	0.0283761	0.0100105	0.0480822	0.0230748
ACSBG1	2.40726	4.34237	9.84123	ACSBG1	2.40726	2.16296	0.388181	0.67688	1.96196	0.0543623	ACSBG1	0.039681	0.0292155	0.946557	0.0191925	0.0295487	0.0239088	0.350529	3.61362	3.05477	4.34237	1.47977	2.12597	3.5868	3.35859	3.19601	2.99219	4.18473	3.98328	4.21309	3.51763	0.0811794	0.0614567	0.269794	0.618185	0.234034	0.249582	0.0590813	0.272068	0.265126	0.0338785	0.0209295	0.117381	0.0135332	0.211146	0.0561202	0.0294699	0.118605	0.0166422
ACSBG2	11.3368	0.572311	2.64526	ACSBG2	7.38202	5.73154	3.00387	4.7812	7.95913	11.3368	ACSBG2	0.0680898	0.0682793	0.05226	0.106199	0.108158	0.0571471	0.0673114	0.0742978	0.0564053	0.122267	0.459127	0.572311	0.0773246	0.0620841	0.0872296	0.0593132	0.108363	0.0912613	0.102402	0.0482534	0.222443	0.0438914	0.107315	0.0751186	0.0711677	0.288197	0.054895	0.35172	0.285876	0.0251132	0.0165401	0.313707	0.0280118	0.0786546	0.0502696	0.0173744	0.0820371	0.0626248
ACSF2	2.33456	5.64598	10.5223	ACSF2	1.94679	1.05327	0.189199	0.784363	2.33456	0.0543623	ACSF2	3.58926	3.93587	5.64598	2.19356	2.32369	1.96527	3.88893	2.25629	1.79812	2.4699	3.35557	3.40894	1.99498	1.8188	2.13097	1.84821	2.37	2.31996	1.90762	2.12686	4.01611	3.2529	3.77701	2.10109	4.68262	2.00846	2.47391	1.82424	2.79855	3.80767	2.17098	5.44156	3.2742	3.58026	3.07305	3.53694	2.89665	2.35544
ACSF3	2.95952	3.11998	10.5035	ACSF3	1.35041	2.61596	2.95952	1.40783	2.80936	1.77088	ACSF3	2.06185	1.99445	3.11998	1.90558	1.95849	1.87019	2.43895	1.38563	1.56818	1.65685	2.34518	2.41463	1.87015	1.6759	1.43304	1.53951	1.73336	1.55937	1.37225	1.49412	2.30849	2.14589	2.46439	2.18731	2.87284	2.1992	1.87413	2.16446	2.2347	1.59531	1.57919	2.43946	2.19308	2.14175	2.27061	1.59355	2.26247	1.97399
ACSL1	8.35824	8.39386	13.7419	ACSL1	5.61525	3.63821	3.78257	3.82484	5.87759	8.35824	ACSL1	7.56639	7.70035	4.42244	4.74453	4.91149	4.19253	4.57144	3.61834	3.35056	3.64368	3.49849	3.40979	3.28196	3.22194	3.92345	4.02322	3.48631	3.46895	4.97998	4.33499	6.37073	5.04663	4.9363	4.12055	3.92698	4.10464	4.62074	4.11772	4.88386	4.84752	5.72905	5.86841	7.87415	6.21139	5.20466	7.3838	5.56368	3.40175
ACSL3	5.97668	4.79668	12.6105	ACSL3	5.68757	5.97668	4.90585	4.65314	5.69895	4.61588	ACSL3	3.36532	3.39952	3.74728	3.80494	3.53988	3.5275	3.63502	4.12858	4.44718	4.29789	4.10192	3.87144	4.35349	4.79668	4.00532	4.34973	4.35538	4.09513	3.63834	3.90437	3.6803	3.4678	3.30722	3.23084	3.63367	3.0931	4.13095	3.18425	3.28274	2.75454	2.93155	2.74449	3.43654	3.80707	4.67666	3.15826	3.25599	2.13081
ACSL4	5.19369	4.58716	11.6893	ACSL4	3.69526	2.94889	4.38081	3.88465	5.19369	0.667839	ACSL4	4.0329	4.24782	4.58716	3.35678	3.49901	3.48549	3.08716	3.25199	3.66423	3.0114	3.37956	2.89249	3.03056	3.68182	3.37345	3.87845	3.03054	2.81123	3.26013	3.33162	3.87206	3.03903	3.94268	2.98057	2.4563	2.82504	2.70662	2.96218	3.36332	3.49547	2.93287	3.58108	1.64847	4.33009	3.26552	3.38016	2.88392	1.8516
ACSL5	4.79926	5.83405	12.8255	ACSL5	4.70733	3.5019	1.16324	1.88877	4.79926	4.69051	ACSL5	3.58823	3.80051	1.63531	1.76102	2.12217	1.51639	4.22477	2.21505	2.1946	2.41174	1.47162	1.57339	2.09623	2.22972	2.36077	2.60387	2.07899	2.23356	2.37642	2.72578	3.55765	2.18371	3.23113	2.07444	5.83405	1.83626	2.07856	1.95758	3.03903	2.1385	1.90754	1.96526	4.75297	4.35439	2.35756	0.988342	2.49407	1.40653
ACSL6	7.04438	4.40104	9.28887	ACSL6	5.39657	7.02371	7.04438	1.85	5.5354	3.12058	ACSL6	0.0965013	0.14285	0.820387	0.0970556	0.130306	0.0696263	0.095376	3.37934	3.61953	3.43627	4.29483	4.40104	3.58789	3.89685	3.23832	2.90355	3.42903	3.2036	1.60065	2.49291	0.161173	0.0789424	0.117396	0.189942	0.14899	0.251456	0.135924	0.316301	0.176856	0.40757	0.259459	0.288694	0.362231	0.236127	0.161101	0.386853	0.0868789	0.30274
ACSM1	3.18631	1.62796	9.65908	ACSM1	1.5049	2.21783	2.21928	0.68404	3.18631	1.69969	ACSM1	0.158839	0.291924	0.356648	0.538397	0.62543	0.393139	0.89919	0.159402	0.15711	0.20832	0.517239	0.421054	0.181623	0.189667	0.1423	0.140293	0.17146	0.188112	0.23486	0.201048	0.661179	1.09263	0.883193	0.552713	0.653066	0.514865	0.309219	0.425969	1.319	0.325825	0.156156	0.584618	0.79218	0.412315	0.646797	0.0958765	0.180215	0.672725
ACSM3	4.77223	3.2336	9.93212	ACSM3	4.77223	2.82437	3.58224	1.74892	3.39879	1.99254	ACSM3	0.234395	0.95542	1.07815	0.376886	0.68647	0.277741	1.68259	0.0619976	0.0459311	0.0755954	0.0860419	0.0959259	0.0670682	0.0745483	0.130096	0.0967014	0.0918409	0.0632951	0.126739	0.0840963	0.932464	1.94776	1.88742	0.98216	2.35787	0.819611	0.601787	0.616433	3.2336	1.21897	1.06068	2.93184	2.78996	1.40155	0.826181	0.156128	0.298065	2.64218
ACSM4	4.20701	0.130367	0.24408	ACSM4	4.20701	1.43557	1.20935	1.30421	1.37123	0.321849	ACSM4	0.0652116	0.0471993	0.0124126	0.0126144	0.0208978	0.017085	0.0256439	0.0107187	0.0271486	0.00982446	0.00530306	0.00647446	0.0379624	0.0337115	0.0188546	0.0108001	0.0090171	0.00866306	0.00193531	0.0126475	0.0663952	0.0181415	0.00426106	0.017081	0.0383073	0.0139766	0.00885936	0.017713	0.0148754	0.0142768	0.00911844	0.0206678	0.00651561	0.0439748	0.016229	0.00693163	0.0334234	0.00375283
ACSS1	5.78482	4.18403	12.2013	ACSS1	2.80489	2.33087	0.511119	2.3622	5.78482	4.49128	ACSS1	2.34975	2.31119	2.10117	2.66634	2.82765	2.54479	2.64243	3.42136	2.8705	3.68614	3.45412	3.66656	3.21714	2.93668	3.1806	2.45219	3.51943	3.40713	1.98081	2.73309	2.749	2.45245	3.04688	3.25746	3.19083	3.42855	2.22909	3.47513	2.92129	3.07422	4.18403	3.77399	1.49898	3.07397	3.60606	2.65745	3.45724	3.57394
ACSS2	5.25751	6.03608	11.5937	ACSS2	3.39406	5.25751	3.15541	5.02244	5.17417	2.34647	ACSS2	5.21392	5.1591	5.23545	4.27115	4.04161	3.46541	3.64844	3.02647	3.05484	3.15298	3.70167	3.79268	3.32118	3.12807	3.14779	3.33315	2.97869	3.0624	3.2269	3.29434	4.79976	4.05896	3.57253	3.77259	6.03608	4.18993	4.12611	3.85957	3.76412	4.32415	4.75046	4.6289	4.28469	4.87633	4.05149	4.94664	4.20848	3.03054
ACSS3	3.804	3.79099	11.3483	ACSS3	3.804	2.96134	1.8135	0.329311	2.59631	1.09239	ACSS3	3.44326	3.0995	3.79099	2.13509	2.12777	2.44864	1.90037	2.34449	2.10251	2.43878	0.836534	1.13238	2.23342	2.22916	2.14864	1.7402	2.3088	2.312	1.61851	1.96499	2.95284	2.28981	2.88212	1.27346	0.870115	1.18956	0.645862	1.14909	2.61736	2.61306	2.50333	2.72057	3.56523	2.60166	1.92337	1.37965	3.34625	0.999254
ACTA2	5.69733	11.5657	14.0415	ACTA2	3.08679	2.51396	0.437126	0.737505	5.69733	1.06015	ACTA2	7.87965	7.37966	6.11692	11.195	11.2938	11.5657	9.80133	3.14214	3.39321	3.47174	2.58214	2.49074	2.97166	3.05391	3.30321	3.35609	3.39237	3.52982	3.74918	3.69119	8.23141	8.66587	9.04006	10.2525	7.87918	10.9396	7.2669	10.8373	10.4629	8.27329	5.40522	6.40071	4.38194	7.76617	6.87557	4.56734	7.72534	4.06492
ACTB	8.77246	11.9531	17.883	ACTB	8.77246	7.38044	6.3436	8.59806	8.51172	8.30248	ACTB	10.3948	10.3019	9.48201	11.5956	11.6818	11.7905	10.9443	9.27555	9.37439	9.29021	8.69313	8.76435	9.40223	9.42524	9.32264	9.26383	9.43615	9.19717	9.54278	9.38524	10.3851	10.7663	10.3206	11.9531	10.8299	11.7318	10.4772	11.9184	11.1893	9.36649	8.23298	9.19781	8.78449	10.7461	9.96614	7.4549	10.1486	8.09424
ACTC1	1.2227	10.9548	7.88806	ACTC1	1.2227	0.371409	0.965703	0.540215	0.997116	0.0543623	ACTC1	1.13445	1.52091	0.521126	5.12852	5.00343	5.4344	5.81242	0.902054	1.1944	1.04287	0.734193	0.825967	1.24083	1.19356	0.859791	1.17618	0.925884	0.893766	0.727224	1.11958	0.770147	1.95534	1.57157	1.06809	0.777984	2.75482	0.946327	2.04885	1.46382	10.9548	10.5196	1.33649	0.222886	0.778722	3.04031	4.75969	1.27154	0.407223
ACTG1	9.55174	10.213	17.1439	ACTG1	8.70169	9.08344	9.55174	7.7317	8.65505	6.97796	ACTG1	9.43156	9.51819	9.17039	9.8485	9.87954	9.61453	9.05714	8.48195	8.64991	8.45648	7.54136	7.8203	8.69966	8.54194	8.40141	8.77087	8.75219	8.31765	8.49196	8.59308	9.58817	9.94143	9.55165	8.95047	9.75668	8.94624	10.213	8.73733	9.75691	8.26609	7.26377	8.72261	8.01705	9.79033	9.97566	6.67466	9.57621	9.40539
ACTG1P4	1.31369	2.84217	4.99362	ACTG1P4	0.73047	0.633739	1.31369	0.0543623	0.434223	0.0543623	ACTG1P4	1.02517	0.528795	0.615957	0.54328	0.688868	1.0578	0.983011	1.04425	1.18626	1.40675	2.71973	2.84217	1.61005	1.43332	0.963285	1.22472	1.63205	1.19034	1.04484	1.06034	1.02993	0.902699	1.31122	0.861406	0.522405	0.977866	0.344328	0.991917	0.794686	0.959825	0.707581	0.480992	0.208195	0.797903	0.884989	1.52807	1.50157	1.21591
ACTG2	2.07875	11.4644	13.6331	ACTG2	1.97244	0.563897	0.442086	0.308459	2.07875	0.0543623	ACTG2	4.07615	3.48894	1.93032	7.04866	7.68022	8.63763	8.98473	0.482145	0.910009	0.676367	0.586439	0.540409	0.692343	0.76752	0.712139	0.697284	0.659859	0.677295	1.01899	0.838127	4.88388	6.11726	6.31168	11.4644	7.9634	10.3755	6.7634	10.7065	8.13598	2.11732	1.16284	1.78301	1.03805	4.92257	4.02923	1.0567	3.47539	1.09142
ACTL10	6.94775		7.19105	ACTL10	2.84233	2.01436	0.416723	2.72542	3.13306	6.94775	-	-	-	-	-	-	-	-	-	-	-	-	-	-	-	-	-	-	-	-	-	-	-	-	-	-	-	-	-	-	-	-	-	-	-	-	-	-	-
ACTL6A	6.65756	4.01577	11.2698	ACTL6A	4.92589	6.65756	6.02796	5.19403	4.97335	1.8746	ACTL6A	3.7028	3.44538	3.67702	3.31295	3.39221	3.32083	3.72715	2.27057	1.81737	2.39783	2.02227	1.92929	1.68816	1.75478	2.2014	2.39526	2.23478	2.09256	2.77816	2.57264	3.86688	3.95655	4.01577	3.73214	3.83649	3.34926	3.70737	3.42622	3.7813	2.80335	2.57607	2.8195	2.64437	3.53265	3.88759	2.28204	3.77505	3.08829
ACTL7A	11.6142	0.125546	1.00149	ACTL7A	7.04244	4.47147	2.35329	3.57215	9.09298	11.6142	ACTL7A	0.0297365	0.0296763	0.0710959	0.033623	0.0372955	0.0111596	0.0813098	0.00194103	0.0188235	0.0373128	0.0208755	0.0187556	0.0155848	0.0110488	0.0123445	0.00466738	0.00494987	0.0118813	0.0113395	0.0127538	0.0989327	0.036894	0.090806	0.0190632	0.0285889	0.0196116	0.0349473	0.029662	0.0588424	0.0150253	0.00830475	0.125546	0.0306404	0.0138352	0.0372655	0.0145689	0.0231996	0.0287232
ACTL7B	9.47162	0.0868395	0.481428	ACTL7B	5.12174	3.34006	2.76314	2.1038	5.95493	9.47162	ACTL7B	0.0191924	0.0256078	0.0868395	0.0251571	0.0301315	0.0120989	0.0325676	0.00739708	0.00750857	0.0245983	0.0215214	0.0183432	0.0213021	0.0125897	0.00682608	0.0144589	0.0158766	0.0157649	0.0212251	0.0131892	0.0680307	0.0415583	0.0618624	0.0116605	0.029452	0.01518	0.0212397	0.0206161	0.0467586	0.00932608	0.00782417	0.0656069	0.0273285	0.0196235	0.00543081	0.00972315	0.0253431	0.0188413
ACTL8	3.0045	0.146562	4.49103	ACTL8	1.69308	1.10921	1.59314	2.53875	3.0045	0.0543623	ACTL8	0.00448638	0.00231584	0.00593696	0.009949	0.00506995	0.00648518	0.0105884	0.000848006	0.0490623	0.00174479	0.0058395	0.00322952	0.146562	0.10439	0.0111806	0.0407446	0.00267845	0.00359222	0.029397	0.0278632	0.0104985	0.00433683	0.0145415	0.0130611	0.129694	0.00133716	0.0345131	0.00386783	0	0.00560684	0.00234564	0.00747758	0.00749192	0.00146403	0	0.0030736	0.00508192	0.00560811
ACTL9	9.40319	0.0749239	0.270402	ACTL9	4.35704	2.30497	1.0431	1.98611	4.58432	9.40319	ACTL9	0.0100033	0.0104129	0.020162	0.016109	0.0208671	0.0035614	0.0353658	0	0.00948506	0.016652	0.00566133	0.00160865	0.00559619	0.00092932	0.00613739	0.00342042	0.00744961	0	0.00735287	0.00575195	0.0515279	0.0423964	0.0749239	0	0.0142847	0.00528414	0.0127429	0.0143609	0.0158425	0.00728539	0.00379648	0.0513714	0.0141467	0.00791024	0.00673041	0.00813315	0.00500089	0.016407
ACTN1	4.07657	8.08507	13.0974	ACTN1	4.07657	3.84301	3.59663	1.88348	3.48824	3.33591	ACTN1	5.67008	5.29003	4.4293	8.05709	7.66377	7.81865	6.96598	3.52242	4.11846	4.63298	2.97981	2.97894	4.5277	4.46504	3.40557	3.49418	4.90973	4.41256	2.63032	2.99447	5.94007	5.7862	5.95757	7.91917	5.80943	7.7713	5.01324	8.08507	6.54689	5.53873	4.37242	3.9415	4.33702	5.49287	5.97304	2.40632	5.07163	3.88769
ACTN1-AS1	1.86127	0.826602		ACTN1-AS1	0.0543623	0.189286	1.13314	0.400667	1.86127	0.0543623	ACTN1-AS1	0.332977	0.219439	0.196	0.557865	0.402919	0.342999	0.581992	0.0382482	0.0338255	0.0747177	0.00385307	0.0200692	0.0256438	0.0206367	0.0318982	0.0429005	0.0495044	0.0574168	0.022364	0.0194067	0.485449	0.354318	0.242673	0.541775	0.294259	0.487352	0.100674	0.57871	0.44213	0.237223	0.0600163	0.217862	0.0420049	0.193988	0.146535	0.0211659	0.256431	0.064717
ACTN2	3.26635	9.16952	9.21232	ACTN2	1.48363	1.85505	0.859538	0.502554	3.26635	0.485648	ACTN2	0.601072	0.588416	0.167799	3.24531	3.3986	2.29759	1.3736	3.09814	3.86881	4.44446	1.62715	1.65444	3.95212	3.90333	3.31948	2.99493	4.89819	4.51523	3.71443	3.67923	0.386663	0.305014	0.333432	0.265202	0.2216	3.01208	0.269833	2.94991	0.620679	8.07119	8.70238	0.342692	0.194218	1.71093	2.72234	9.16952	0.769383	0.746476
ACTN3	2.31448	5.48124	3.90704	ACTN3	0.788191	2.17091	1.45617	0.1902	2.0337	2.31448	ACTN3	0.212897	0.182987	0.0681989	0.211686	0.200959	0.221898	0.239815	0.0608184	0.0949499	0.108357	0.426049	0.411227	0.113157	0.0869223	0.0840993	0.0820299	0.0844376	0.102597	0.08648	0.081826	0.18861	0.18244	0.0910481	0.279482	0.104859	0.192679	0.0687012	0.240674	0.214606	0.112355	0.0799363	0.0609505	0.0446588	0.13473	0.185406	5.48124	0.291157	0.0538204
ACTN4	5.21905	8.18207	14.5278	ACTN4	5.09042	5.21905	4.99216	4.79015	4.92574	0.0871086	ACTN4	6.57573	6.279	6.5764	7.77664	7.47738	8.18207	6.65229	4.51565	4.73575	4.86564	4.64386	4.71899	5.24031	5.02593	4.51485	4.83797	4.75027	4.73405	5.19427	5.08861	6.58658	6.91384	6.41745	6.11043	6.81583	6.47139	6.81569	6.59533	6.81603	5.13084	4.68629	6.2427	4.61566	6.65574	6.60954	3.83916	6.57459	5.11323
ACTR10	5.63881	5.20979	10.9278	ACTR10	3.01022	4.91188	4.65904	5.63881	5.12964	3.15721	ACTR10	4.71593	4.61334	5.13465	4.83202	4.73712	4.7708	4.58471	4.59151	5.0851	4.69318	5.08799	5.00045	5.16907	5.20979	4.5505	5.18122	4.96186	4.48226	4.29469	4.74221	4.77821	4.83639	4.79774	4.62688	4.42794	4.67246	4.50156	4.64911	4.81984	4.64209	4.41842	4.2505	3.42576	4.53417	4.56378	3.88315	4.8028	3.62703
ACTR1A	7.48517	5.80719	12.3051	ACTR1A	6.17607	7.48517	6.05965	5.49213	5.89963	3.11612	ACTR1A	5.08262	4.90735	5.10677	5.22851	5.29482	5.21066	5.32866	5.14415	5.44508	5.02134	5.06451	5.2702	5.73015	5.54153	5.10988	5.49184	5.09814	4.91808	4.93339	5.17757	4.91475	5.08683	4.98464	5.67709	4.96313	5.77112	4.81684	5.80719	5.01454	4.99438	4.94859	4.68769	3.7198	5.18441	4.77033	5.47498	5.27184	3.86446
ACTR1B	5.1386	6.19279	11.2003	ACTR1B	5.1386	3.51603	1.81333	3.87839	4.68029	3.49031	ACTR1B	5.06381	5.00445	5.84231	5.46154	5.3122	5.23177	5.34886	5.0399	5.41731	5.10645	5.71958	5.9846	6.19279	5.81336	5.08343	5.02093	5.22325	4.97231	4.43659	4.76622	5.36504	5.10191	5.45835	5.55924	5.37637	5.5444	4.75442	5.41048	5.44384	4.85542	4.98871	5.1647	4.62645	5.16679	5.26803	4.83663	5.5465	5.27172
ACTR2	5.92735	6.03539	13.3714	ACTR2	5.27928	4.90014	5.04938	5.64525	5.92735	4.97638	ACTR2	5.53229	5.34317	4.81341	5.36327	5.37006	5.77723	5.11626	5.41846	5.8185	5.44979	5.54529	5.09992	5.44954	6.03539	5.40111	5.50265	5.53613	5.20282	5.29116	5.32555	5.14422	5.13292	5.09758	4.78644	5.33123	4.77841	5.3737	4.88126	4.84316	4.40919	4.13845	4.31614	4.11697	5.43166	5.20836	4.33628	4.98961	3.78076
ACTR3	8.18117	5.17098	13.2082	ACTR3	6.17193	6.68432	6.37365	8.18117	5.84667	4.68511	ACTR3	4.45481	4.32919	4.99077	4.72014	4.73714	4.82191	4.40901	3.79469	3.94072	3.7391	3.8038	3.56383	3.60867	3.88918	3.92291	4.01035	3.78914	3.53814	3.75557	3.83282	4.38634	4.57819	4.15573	4.38982	4.52389	4.24447	5.17098	4.38355	4.46736	3.77382	3.45156	3.5949	3.08948	4.6279	4.54589	2.95004	4.07543	3.03795
ACTR3B	4.66527	5.04926	8.85542	ACTR3B	3.3373	3.13885	1.16874	1.93388	4.66527	2.53016	ACTR3B	2.21626	1.78845	2.53162	1.79419	1.85484	2.0194	2.09991	3.90172	4.3939	4.53135	3.74215	3.64867	4.49937	4.54458	4.25154	3.59883	5.04926	4.28586	2.34722	2.92633	2.46249	2.15053	2.35647	1.75204	1.78437	1.77229	1.6144	1.77811	2.17486	1.63974	1.77913	2.21567	2.1803	1.97962	2.45036	2.24369	2.79134	2.21051
ACTR5	5.29077	3.2674	8.98831	ACTR5	3.27657	5.29077	5.09649	2.45968	4.70277	3.04918	ACTR5	2.79213	2.42125	2.307	2.64735	2.75547	2.55682	2.72546	2.01285	2.08722	2.29846	2.8599	2.81283	2.31729	2.25144	2.03132	2.1627	2.45525	2.19419	1.94104	1.90775	2.97571	3.09333	3.0377	2.65567	2.78426	2.65285	2.74562	2.55902	2.9561	1.9243	1.68658	2.29644	2.02793	2.68877	2.72091	2.09273	3.1597	2.16763
ACTR6	4.22732	3.76241	9.47697	ACTR6	2.2755	4.22732	1.59013	1.38885	2.2982	3.70717	ACTR6	2.79185	2.73251	2.86147	2.80614	2.80958	2.87374	3.00767	3.31788	3.52101	3.20929	3.5907	3.49997	3.47593	3.74364	3.46306	3.76241	3.31997	3.06032	3.09044	3.43952	3.12627	2.90912	3.1187	2.82828	2.7979	2.88845	2.71359	2.8753	2.95717	2.46419	2.27311	2.64914	2.16339	2.65691	2.88792	2.12823	3.12193	1.71973
ACTR8	4.79772	2.71379	9.34815	ACTR8	4.37459	3.95095	3.02371	4.79772	4.77979	3.90934	ACTR8	2.471	2.27904	2.25977	2.32923	2.32214	2.3721	2.69322	2.29109	2.26318	2.35308	2.65002	2.54206	2.27539	2.34946	2.19249	2.44356	2.44401	2.14983	2.31773	2.29955	2.50365	2.43391	2.71379	2.3526	2.50107	2.23665	2.28581	2.29726	2.334	2.51045	2.41676	2.63639	1.67392	2.44302	2.5366	1.78151	2.61642	2.10682
ACTRT1	3.18138	0.0339888	0.3911	ACTRT1	0.504395	0.701422	0.748682	0.0543623	1.20768	3.18138	ACTRT1	0.00329583	0.00128517	0.00388741	0.0052996	0.00169568	0.00160816	0.011355	0.00557101	0.0244302	0.024386	0.00419077	0.00312851	0.0339888	0.0303566	0.0306714	0.0157125	0.0216363	0.0279908	0.00763907	0.00107383	0.0114601	0.0179641	0	0.00934414	0.0192459	0.00679672	0.00559503	0.0102425	0	0.00418959	0.0064187	0.00795512	0.00685415	0.00126759	0	0.00316845	0.00250278	0.00640553
ACTRT2	9.17007	0.0968905	0.531607	ACTRT2	4.8067	2.65622	0.383607	2.63615	4.58755	9.17007	ACTRT2	0.0172497	0.011377	0.0290704	0.0221233	0.0251018	0.00902217	0.0576489	0.00488585	0.00287333	0.0235771	0.0142201	0.00549035	0.0105889	0.0060926	0.00398765	0.00382749	0.0136567	0.0102796	0.0382886	0.0143503	0.0600871	0.0343336	0.0621115	0.00819095	0.0208949	0.01203	0.0177481	0.0169801	0.0282216	0.00767453	0.0067489	0.0968905	0.0238224	0.00481453	0.0137144	0.0118197	0.0126821	0.023311
ACTRT3	7.78036	1.34949	6.32478	ACTRT3	4.23951	3.06224	0.189199	2.05891	4.767	7.78036	ACTRT3	1.14249	1.05042	0.900942	1.17915	0.905611	0.631098	1.19527	0.660103	0.734108	0.807457	0.943836	0.901738	0.846758	0.899852	0.575463	0.853227	0.785698	0.734233	0.567232	0.66726	0.942606	0.855336	1.05819	0.78703	0.719308	1.31457	0.815496	1.26817	1.34949	0.778517	0.461157	1.17348	1.07644	0.774922	0.586933	0.345694	0.914798	0.385786
ACVR1	2.1686	4.03136	11.196	ACVR1	1.55666	0.725422	0.858219	0.698119	2.1686	1.49348	ACVR1	3.64341	3.44262	2.55358	3.7285	3.33334	3.82049	3.34151	2.41406	2.34345	2.66307	2.23028	2.27002	2.05536	2.26911	2.67168	2.43288	2.56332	2.4375	2.26383	2.54233	3.70005	3.60915	4.03136	3.22905	2.52726	3.02986	2.30161	3.28411	3.66094	3.16047	2.44222	2.64107	2.38737	3.28174	3.52063	2.36669	3.2725	2.09271
ACVR1B	6.53481	4.80631	11.3687	ACVR1B	6.53481	5.13241	3.34428	3.69829	6.4662	0.651597	ACVR1B	3.3737	3.26063	2.55039	2.67209	2.80357	3.01228	3.26212	3.00569	3.51764	3.13979	3.63026	3.61161	3.91071	4.00944	3.00612	3.10755	3.12509	2.9472	2.1085	2.62578	3.44256	3.38258	3.3405	2.51993	3.92197	2.61696	3.46352	2.58153	3.06104	2.50658	2.08639	3.94321	3.51714	3.31173	3.8217	2.39152	3.19276	3.57465
ACVR1C	2.12585	2.99415	6.89411	ACVR1C	1.99047	0.212926	0.681979	2.12585	0.972447	0.24594	ACVR1C	2.84253	2.99415	0.142634	0.121507	0.201	0.545814	0.266354	0.343983	0.432339	0.534349	0.15293	0.321668	0.513853	0.562471	0.489425	0.534332	0.709362	0.542551	0.379055	0.389885	1.78572	0.20928	0.308263	0.130369	1.32865	0.0633541	0.0998284	0.0578952	0.106852	0.213213	0.0583518	0.145708	0.420176	0.130525	0.359449	0.344665	0.549032	0.377687
ACVR2A	4.86571	3.61016	9.30759	ACVR2A	4.62693	4.29737	3.89913	1.72597	4.86571	0.879783	ACVR2A	2.47584	2.11547	1.44705	1.54287	1.67344	2.00967	2.70685	2.04194	2.07426	1.55275	2.9932	2.93291	2.04934	2.20413	1.882	2.1389	1.82456	1.37297	1.3172	1.47072	2.57239	2.30869	2.22694	2.20233	2.19232	2.41665	2.22788	2.52947	2.17863	1.373	1.28703	1.5084	1.42589	2.17525	2.58667	1.52422	2.63337	1.50743
ACVR2B	7.04703	1.31102	10.4669	ACVR2B	6.91138	4.70073	3.32221	5.99291	7.04703	3.45042	ACVR2B	0.531939	0.584633	1.31102	0.34445	0.422376	0.375435	0.827151	0.363685	0.346598	0.279182	0.886394	0.757297	0.324529	0.328751	0.330633	0.411569	0.35681	0.261649	0.364452	0.329265	0.662092	0.553768	0.726314	0.561469	0.545658	0.505731	0.345624	0.505055	0.494078	0.347799	0.327562	0.712981	1.02543	0.66122	0.72495	0.458202	0.61517	1.02922
ACVRL1	1.1029	5.83762	10.4754	ACVRL1	0.544012	0.696968	0.529294	1.0406	1.1029	0.0543623	ACVRL1	4.58027	4.70128	2.9018	2.57746	3.03902	2.6981	3.3052	1.98339	1.95736	2.06911	1.08708	1.44524	1.93213	1.8188	2.08206	2.18533	1.90164	2.18085	2.00663	2.64544	4.13206	3.70505	4.19647	3.23328	4.54844	3.73253	2.46231	3.57426	4.35312	2.78383	3.25928	3.50343	1.07389	5.83762	2.99233	2.11693	3.65763	2.36023
ACYP1	4.6932	3.76372	8.10936	ACYP1	2.36604	4.6932	4.48564	1.43448	2.66324	1.56376	ACYP1	1.96022	1.97398	2.97714	1.80583	1.98924	1.9365	2.22118	3.03672	3.15314	2.76653	3.30401	3.10023	3.03472	3.2666	2.89403	3.51296	2.89175	2.58804	2.47991	2.8992	2.39048	2.28379	2.66627	2.19532	2.74355	2.18164	2.34633	2.22052	2.30576	1.98009	1.72904	2.48387	1.18893	2.6524	2.306	2.0823	2.36105	1.55768
ACYP2	1.75619	3.41226	9.13921	ACYP2	1.67443	1.75619	1.30421	1.49668	1.59762	1.2019	ACYP2	1.6225	1.63069	2.7804	1.42021	1.6466	1.45896	1.6106	3.25292	3.25583	3.35548	2.59543	2.61404	3.03277	3.23846	3.21031	3.40429	3.388	3.33945	3.37729	3.41226	1.61614	1.27664	1.41623	1.4073	1.15048	1.48948	1.10717	1.5387	1.43009	2.41579	2.44494	1.33261	1.56096	1.30533	1.43953	3.27829	1.37733	0.990529
ADA	2.21603	4.02309	11.8499	ADA	1.54363	1.74761	1.27574	0.74104	2.21603	0.315859	ADA	3.50421	3.01219	2.27631	1.68827	2.28851	1.45841	1.84111	1.77972	1.3716	1.67755	0.58722	0.720794	1.45494	1.20341	1.74415	1.2525	1.50339	1.83552	1.02458	1.43345	2.68242	2.57027	1.93724	2.19693	1.74548	2.4687	2.34587	2.44697	2.34215	3.08296	2.2753	1.45923	1.27632	2.32214	2.35721	1.39018	2.07467	1.44421
ADAD1	8.80126	0.0341088	2.63112	ADAD1	7.09093	7.75884	7.73618	3.45332	8.15909	8.80126	ADAD1	0.00459577	0.00656283	0.0150917	0.0108474	0.0135039	0.00368186	0.0205407	0.00419228	0.00258918	0.00691083	0.00322706	0.00137049	0.00465919	0.00563531	0.00246307	0.00661272	0.00350758	0.00134933	0.00447894	0.00191556	0.0341088	0.0113194	0.0335158	0.00803774	0.00819192	0.00165208	0.0071406	0.00723209	0.0118021	0.00712524	0.0019461	0.0206449	0.0108151	0.00370631	0.00526086	0.0028621	0.00455203	0.00565023
ADAD2	7.12128	2.32184	4.25418	ADAD2	5.40613	6.86988	7.12128	4.60674	5.05863	5.22805	ADAD2	0.574654	0.884803	0.360957	0.0667729	0.101455	0.0929664	0.720532	0.780118	1.18409	0.836918	0.0665004	0.088374	0.730603	0.686535	0.65343	0.223085	0.926085	0.636942	0.14728	0.380399	0.726858	0.490522	1.02892	0.269217	0.31067	0.261243	1.55423	0.263146	0.343561	0.3218	0.31706	0.387163	0.0983241	0.181522	0.471883	0.104206	0.43582	0.178287
ADAL	5.28398	2.31546	8.44278	ADAL	5.28398	2.02309	4.942	4.95827	4.90912	1.84173	ADAL	1.3375	1.32794	1.61443	1.21985	1.24126	1.14271	1.44435	1.6216	1.7415	1.79816	1.87009	1.84206	1.76426	1.8415	1.60362	1.82654	1.84176	1.59571	1.47932	1.59305	1.34136	1.11282	1.22726	1.53415	1.31297	1.45295	1.02615	1.5826	1.26891	2.26864	2.31546	1.67778	1.2059	1.20961	1.30807	2.04335	1.49515	0.801902
ADAM10	6.16452	4.29648	11.4249	ADAM10	5.28173	5.52665	3.26942	5.11238	6.16452	2.18609	ADAM10	3.47666	3.55072	2.96635	2.94177	3.11343	3.15128	3.87344	3.23538	3.15459	3.38637	4.12907	3.89305	2.81949	3.15321	3.25246	3.28541	3.26166	3.18294	3.77652	3.5035	3.65491	3.41756	3.81278	3.14619	3.34459	2.92665	3.32518	2.98082	3.48189	3.00216	2.73455	2.65794	2.56313	3.81263	3.36638	2.10905	4.29648	2.53759
ADAM11	3.00064	6.44596	7.47629	ADAM11	1.39021	2.26265	3.00064	1.0911	1.23167	0.441794	ADAM11	0.660538	0.561619	0.214436	0.77999	0.597818	0.494732	0.898757	3.03324	4.28396	2.43987	6.1337	6.44596	5.2793	4.72008	3.88858	2.89233	2.40634	2.36845	1.63515	2.26739	0.796452	1.26197	1.04747	1.73369	0.764561	1.04638	0.455742	0.82649	1.44846	3.04582	2.3894	0.497631	0.123263	0.40045	0.281737	0.19767	0.937305	0.213419
ADAM12	4.77815	1.99269	10.5208	ADAM12	3.12037	4.77815	4.17644	2.45392	3.92774	1.2438	ADAM12	1.89592	1.63696	0.121663	0.355908	0.435182	0.234145	0.924716	0.468263	0.411527	1.15991	0.300385	0.422541	0.325831	0.329613	0.407934	0.598	0.911425	0.787393	0.387082	0.552889	1.99269	1.21804	1.00719	0.12804	0.169099	0.135858	0.186597	0.154626	0.298034	0.256756	0.202276	0.226851	0.0723691	0.607186	0.644313	0.0596647	0.30151	0.0890433
ADAM15	2.21996	6.37399	12.0845	ADAM15	2.21996	0.829697	0.372652	2.10776	1.66885	0.0543623	ADAM15	5.59982	5.5552	3.93006	4.44109	4.94945	4.23757	4.5917	3.56491	3.50514	3.7458	4.60102	4.86845	3.86713	3.49903	3.62541	3.97759	3.71796	3.74536	4.12304	4.11972	5.54213	5.19058	4.92924	4.57452	5.1004	5.09723	5.68757	4.92407	5.41259	4.38953	4.55824	4.00711	3.18129	5.40164	5.39262	3.33535	5.59401	3.79025
ADAM17	5.79227	3.0711	10.5208	ADAM17	4.25563	5.78832	2.84053	5.79227	5.09846	3.57866	ADAM17	2.46569	2.63342	2.0607	2.09935	2.19393	2.03925	2.23185	1.85736	1.97469	1.98673	2.76329	2.57478	1.95066	2.12065	1.7843	2.08785	2.13572	1.6594	1.78339	1.74265	2.51629	2.20001	2.51817	1.75206	1.82092	1.70715	2.45995	1.84698	2.18442	1.88145	1.56148	1.42229	0.975643	3.0711	2.53946	1.68544	2.66581	1.31186
ADAM18	6.02859	0.0164455	1.58286	ADAM18	3.04459	4.56893	6.02859	1.11973	3.44169	1.33535	ADAM18	0.000392586	0.000686227	0.00414867	0.00198037	0.00206679	0.000688706	0.000810645	0.000834726	0.00142717	0.00155263	0.000456633	0.000773958	0.00263392	0.000795527	0.00146259	0.00199212	0.00106215	0.000467057	0	0.00695159	0.00412958	0.00134276	0.0164455	0.00316035	0.00104034	0.000281377	0.000606682	0.00106355	0.005902	0.00782901	0.0129889	0.00353498	0.00114148	0.000924483	0	0.00064009	0.000726235	0.00217028
ADAM19	2.31374	3.88999	11.0273	ADAM19	1.15367	0.812373	0.441868	0.907984	2.31374	2.01046	ADAM19	1.61363	1.8619	1.54765	2.25105	2.57402	2.57412	3.00637	0.990194	1.40736	0.767722	2.5995	2.64157	1.42806	1.42777	0.992542	1.23075	0.650314	0.797955	1.23137	1.29602	1.49142	1.73158	1.36552	3.76498	2.58494	3.35385	1.74998	3.41675	2.77756	3.29268	2.28663	0.844921	1.84608	2.86871	1.25899	0.756793	2.23885	0.406776
ADAM1A	3.48248	3.69267		ADAM1A	2.13753	3.48248	3.16963	2.3044	1.76792	0.0543623	ADAM1A	1.43874	1.30212	1.41497	1.31736	1.55347	1.28621	1.64667	1.42899	1.6838	1.82078	3.56096	3.69267	2.01295	1.89714	1.63832	1.64484	2.09416	1.58972	1.3317	1.34027	1.83191	1.7046	2.13224	1.74905	2.68745	1.68071	1.3856	1.56752	2.22141	0.969121	0.949418	1.63663	1.15995	1.85022	1.76155	0.916672	2.27162	1.59711
ADAM2	8.22359	0.0840428	3.96852	ADAM2	4.24659	6.60566	8.22359	1.3822	4.69371	2.53561	ADAM2	0.00267153	0.00141743	0.00677627	0.00250068	0.00531393	0.00114968	0.0115652	0.0171813	0.00114903	0.00521003	0.00212651	0.00170948	0.00609178	0	0.0512168	0.0296075	0.0043795	0.00317917	0.00904999	0.0121551	0.00808618	0.00943536	0.00938159	0.00759935	0.00519056	0	0.00322085	0.00296752	0.00685046	0.00307575	0.000558139	0.0130548	0.00302312	0.00262539	0	0.000901749	0.00313315	0.00265886
ADAM20	3.9719	0.451552	3.25877	ADAM20	3.13853	3.9719	3.36599	1.62819	3.38126	3.43134	ADAM20	0.127897	0.103064	0.0771128	0.141439	0.121781	0.130398	0.120885	0.0924858	0.0926408	0.0961674	0.37375	0.451552	0.135183	0.120303	0.0840561	0.114871	0.140863	0.0899555	0.0489154	0.0945897	0.173909	0.217062	0.181528	0.103047	0.0637571	0.119684	0.107163	0.0924191	0.150617	0.0917251	0.0576266	0.081027	0.0812012	0.145165	0.133942	0.0611073	0.237201	0.0628082
ADAM20P1	3.08446	2.58937		ADAM20P1	2.25192	3.08446	2.09914	0.925085	2.19755	1.67609	ADAM20P1	0.325741	0.447269	0.43288	0.471447	0.53189	0.452022	0.450008	0.559487	0.778478	0.682874	2.58937	2.41871	0.92553	0.928813	0.574928	0.754888	0.783721	0.560812	0.359977	0.439961	0.441574	0.492019	0.59255	0.606397	0.346964	0.66309	0.42148	0.536803	0.497399	0.415244	0.385943	0.455978	0.492496	0.571971	0.266571	0.31925	0.529453	0.287355
ADAM21	4.56197	0.453358	3.31219	ADAM21	2.68352	2.27054	3.61807	1.7696	2.9537	4.56197	ADAM21	0.102282	0.131037	0.453358	0.204923	0.205927	0.152087	0.158907	0.145761	0.28161	0.191769	0.40433	0.373542	0.312576	0.378053	0.190405	0.321023	0.255823	0.144101	0.119146	0.190469	0.174811	0.233551	0.150754	0.172151	0.0879424	0.153458	0.100443	0.149787	0.106501	0.183788	0.156396	0.112223	0.0638951	0.158038	0.119968	0.126463	0.184235	0.0817708
ADAM21P1	2.21438	0.0575544	1.22897	ADAM21P1	0.915029	0.492784	1.15059	0.0543623	1.31489	2.21438	ADAM21P1	0.0119183	0.0162191	0.0575544	0.021638	0.0233276	0.012686	0.0154787	0.0115684	0.0269481	0.0120997	0.0488194	0.0397522	0.0421404	0.0425838	0.0122967	0.0346809	0.0212103	0.0133373	0.00982786	0.0116184	0.0230467	0.0169161	0.0507225	0.0249849	0.0107704	0.0153915	0.00938221	0.0207357	0.0365509	0.0186837	0.0108876	0.0106293	0.00691464	0.0192116	0.0240533	0.0427347	0.012848	0.010632
ADAM22	4.59715	5.28822	8.93025	ADAM22	3.67816	1.56739	0.641005	1.85756	4.59715	0.0543623	ADAM22	1.0565	0.814915	1.94767	0.758787	0.433144	0.843214	1.08454	2.63605	3.12614	2.65002	5.28822	5.04019	3.20812	3.59843	2.75424	2.98967	2.84816	2.49559	2.25188	2.49978	0.903689	1.32992	1.45433	0.544542	1.0761	0.432576	0.238165	0.391968	1.32372	0.454549	0.340364	0.964257	0.0922511	0.620971	0.548919	0.233774	0.99369	0.300708
ADAM23	4.68055	4.55669	8.95003	ADAM23	4.68055	2.10997	0.523065	3.44252	4.59089	0.970913	ADAM23	0.664786	0.787796	2.18867	1.6178	1.14365	0.551663	0.680347	2.90768	3.91046	3.81702	3.89786	3.65608	4.01936	4.55669	2.94034	3.24868	4.25443	3.61668	1.71948	2.67533	0.671191	1.37757	0.969158	1.06457	0.799792	1.4558	1.18096	1.37671	0.829991	3.05062	3.69801	0.220297	0.107648	0.69876	0.966295	1.11658	2.89337	0.210035
ADAM28	1.68422	3.17346	9.67678	ADAM28	0.993507	1.09232	0.949161	1.68422	0.478238	1.01846	ADAM28	0.728084	0.622054	0.489528	0.68645	0.7548	0.456684	1.64428	1.13879	0.731298	0.982787	0.335423	0.24157	0.521407	0.587127	1.16531	1.44092	0.776992	0.685151	2.09376	1.58127	0.842881	0.286004	2.08669	0.500605	1.88493	0.242244	0.735586	0.277414	0.975835	0.206483	0.19388	0.819761	0.174222	0.999446	2.42476	0.0747028	1.28463	0.655472
ADAM29	8.91473	0.297313	2.69307	ADAM29	5.14015	4.14599	2.54254	2.78153	5.97734	8.91473	ADAM29	0.0115675	0.0027967	0.00816126	0.0569032	0.0222316	0.12104	0.012086	0.0448215	0.0598438	0.0357051	0.00529846	0.0096591	0.0945922	0.0810002	0.0371882	0.0884463	0.0627325	0.03051	0.025436	0.0383269	0.053699	0.117957	0.23965	0.00360211	0.00886893	0.00840336	0.00493816	0.00495062	0.0181796	0.00234962	0.000761324	0.022334	0.004368	0.11447	0.00653302	0.00114587	0.00590405	0.00579924
ADAM30	6.13281	0.0181067	0.378467	ADAM30	4.03687	5.43186	6.13281	2.10318	4.73615	3.37806	ADAM30	0.00240814	0.00103179	0.0092297	0.00630829	0.00319378	0.0024682	0.0181067	0	0.000665498	0.00511934	0.00056392	0.00116983	0.00806077	0.000751902	0.00036965	0.00139771	0.00123954	0.00235187	0.000943258	0	0.0136293	0.0124518	0.00616392	0	0.00599179	0.00205382	0.00549274	0.00411083	0.00749022	0.00222223	0.0013092	0.00254277	0.0100668	0.000905251	0.00435279	0.00171141	0.00273835	0.00451516
ADAM32	6.92098	0.813886	4.76355	ADAM32	6.43431	6.92098	6.78038	3.45413	6.86471	6.68508	ADAM32	0.74648	0.520673	0.681995	0.611487	0.507158	0.530939	0.339792	0.469397	0.529978	0.36156	0.565644	0.541622	0.658962	0.679935	0.495494	0.71289	0.28831	0.280468	0.310079	0.460924	0.813886	0.385543	0.627949	0.312833	0.432682	0.353062	0.152219	0.326985	0.578667	0.424423	0.245967	0.236043	0.0346495	0.384114	0.312471	0.142724	0.670868	0.692957
ADAM33	3.62384	6.92303	8.82878	ADAM33	2.13405	2.43928	0.372652	0.715928	3.62384	0.0543623	ADAM33	4.73999	4.91302	1.6501	5.52915	4.8135	4.92406	6.06053	1.84574	2.17686	2.30745	1.30348	1.90884	2.49504	2.05961	1.98617	1.74933	2.30099	2.05491	1.31051	2.04467	5.22257	6.42258	6.88575	6.70909	4.53064	6.03754	4.12725	5.84133	6.11307	3.61472	2.70601	1.9141	0.77379	3.40728	4.36451	1.70538	5.51299	1.88118
ADAM3A	6.45203	0.0176361	0.133985	ADAM3A	4.16765	5.64599	6.45203	2.00005	3.77121	5.38187	ADAM3A	0.000971473	0.00036621	0.00769709	0.000575517	0.000772502	0.00186507	0.00556074	0.0176361	0.00077113	0.00109108	0.00334381	0	0.00488044	0.000928076	0.000949558	0.00113755	0.00264977	0	0	0.00122665	0.00703292	0.0120325	0	0	0.00194168	0	0.00135072	0.00174702	0.00213053	0	0.000187662	0.00950147	0.00137998	0.00052569	0.00321367	0.00225603	0.00149135	0.00122263
ADAM5	5.81766	0.0242062	0.120837	ADAM5	3.51827	5.81766	5.4054	1.25007	5.12257	5.59506	ADAM5	0.0024414	0.000755105	0.00281005	0.0040381	0.00276215	0.00335915	0.00752583	0.00270012	0.00834946	0	0.00184348	0.00378142	0.00929613	0.0242062	0.00310443	0.00417684	0.00378694	0.00275892	0.00280359	0.0137263	0.00937948	0.00701775	0	0.0028996	0.00255458	0.00145237	0.00105959	0.00269452	0	0.00077433	0.00147199	0.0052753	0.00130099	0.00288382	0	0.000983628	0.00186551	0.00133334
ADAM6	5.21116	0.025897	16.1422	ADAM6	1.9693	2.12879	0.275072	0.990627	3.13759	5.21116	ADAM6	0.00079846	0.00290999	0.00237056	0.00195867	0.00267594	0.00068826	0.0041851	0.00151612	0	0.000596659	0	0	0.00932607	0	0	0	0.00239347	0.000954183	0	0	0.0102079	0	0	0	0.00137976	0	0.001734	0.00049411	0	0.00119033	0	0	0.000806976	0.000660147	0	0.000809495	0.000707518	0.00374579
ADAM7	2.187	0.15028	2.248	ADAM7	1.07432	1.00122	0.356051	0.0543623	2.187	1.29575	ADAM7	0.000287149	0.000619475	0.0011835	0.000984928	0.0010513	0.000161843	0.0012691	0.00160244	0.00271028	0.000499746	0.000163898	0.00049196	0.0096382	0.00275134	0.00379627	0.00230897	0.00150099	0.00186241	0.00163611	0.00222896	0.00505227	0.00112746	0.00258986	0	0.00120593	0.00127123	0.000492652	0.00145823	0.00213053	0.000728855	0.00036461	0.0495922	0.00150015	0.000281124	0	0.00121911	0.000912357	0.15028
ADAM8	1.33617	7.04914	10.6116	ADAM8	0.542999	1.32739	0.275072	1.33617	0.414423	0.0543623	ADAM8	1.62254	2.08782	1.33796	1.69368	1.85385	1.25379	2.5312	0.991216	1.04779	1.43892	1.67591	1.75154	1.50756	1.15792	0.994655	1.29252	1.50353	1.26505	1.26633	1.19792	1.77798	1.51374	2.51431	1.29818	1.95256	1.26901	1.70368	1.18901	2.56493	0.938385	0.889985	1.85326	2.13907	3.84441	2.34465	0.569684	1.68878	1.74737
ADAM9	4.94348	4.93319	12.1432	ADAM9	2.57851	4.4289	2.67446	2.76795	4.94348	0.575492	ADAM9	4.27095	3.92772	3.98939	4.60664	4.32765	4.31172	4.34068	2.98065	2.98379	2.79794	3.81215	3.57395	2.60547	3.03746	2.84338	2.88559	2.67291	2.61847	3.12079	3.0358	3.76451	3.81823	3.71136	3.91386	3.8027	3.55716	3.85877	3.70262	3.67753	3.49771	3.7123	3.21831	1.83206	4.82299	4.93319	2.91558	3.61994	2.27451
ADAMTS1	2.26982	7.57895	11.4475	ADAMTS1	1.5205	0.532171	0.914348	0.990329	2.26982	0.441794	ADAMTS1	6.49642	7.38297	4.32483	6.92352	6.98576	7.46272	6.26158	3.39999	3.42986	3.40283	2.82034	2.94012	3.30204	3.37139	3.60113	3.73712	3.07992	3.47855	4.03767	3.95274	6.13163	5.63366	6.11801	5.50495	4.40523	5.61772	3.86458	5.55468	7.57895	5.81148	4.48996	5.19527	3.51135	6.15042	4.23502	4.33021	6.6341	3.30285
ADAMTS10	0.896534	4.58476	8.91504	ADAMTS10	0.594488	0.134545	0.453606	0.510341	0.896534	0.0543623	ADAMTS10	3.81471	3.29194	3.1581	4.58476	4.09093	3.88428	2.73151	2.46553	2.74722	2.04255	1.09932	1.37754	3.37032	2.97565	2.49774	2.97214	2.21138	1.93423	2.19801	2.32627	3.39473	3.44619	3.95286	3.18986	2.22559	3.0089	2.04782	2.89719	3.7801	2.70536	1.6989	2.56075	2.00354	2.99058	2.44052	1.09091	3.31248	2.44138
ADAMTS12	2.05882	1.97217	7.79197	ADAMTS12	1.25786	0.918414	0.504984	0.520123	2.05882	0.993715	ADAMTS12	1.93081	1.97217	1.29747	0.562463	0.877002	0.852781	0.543665	0.0376056	0.0455442	0.172677	0.020012	0.0388741	0.0469804	0.0377773	0.0442999	0.132245	0.218713	0.135809	0.596965	0.199221	1.88506	0.51071	0.685768	0.686154	0.389725	0.53468	0.225076	0.708803	0.958048	0.229256	0.484757	0.40362	0.424112	1.67815	0.439313	0.254584	0.779755	0.244951
ADAMTS13	4.12987	3.39229	7.992	ADAMTS13	3.45572	3.77397	2.12357	2.47064	3.13697	4.12987	ADAMTS13	0.935799	1.00611	1.19978	1.08035	1.01121	0.738945	1.65315	1.74393	1.90184	1.8777	2.73743	3.0538	2.56431	2.12262	1.89209	1.78145	1.97432	1.8592	1.72512	1.69853	1.3361	1.15862	1.62878	1.41874	1.62247	1.23315	0.943497	1.1391	1.45107	1.40131	1.11616	1.8674	3.39229	1.20098	1.17835	0.92887	1.56973	1.37975
ADAMTS15	1.10585	4.03437	8.39474	ADAMTS15	0.895366	0.507155	0.372652	0.72805	1.10585	0.24594	ADAMTS15	3.76549	4.03437	1.11168	2.28605	3.32366	3.48287	2.92716	0.239286	0.286785	0.255181	0.138371	0.189897	0.370153	0.291352	0.22499	0.322913	0.204117	0.23088	0.300858	0.310467	3.66629	1.88707	2.07578	1.68791	1.63854	2.68466	1.28353	2.40025	3.66364	3.40903	2.91261	1.96041	0.337804	3.00019	1.2701	0.830703	2.74077	0.660119
ADAMTS16	3.08907	2.8166	6.85682	ADAMTS16	1.03414	2.21822	1.6708	3.08907	1.59543	0.0543623	ADAMTS16	0.321896	0.823592	0.0277859	0.0519665	0.120877	0.0680683	0.122378	0.284713	0.536381	0.055991	2.73552	2.8166	0.378652	0.343542	0.414862	0.120319	0.103537	0.0423654	0.0956112	0.0887771	0.320571	0.580321	0.261302	0.116997	0.10156	0.28493	0.0899113	0.251572	0.494379	0.021374	0.0287423	1.31459	0.027424	0.237273	0.0452108	0.0342675	0.546393	0.619364
ADAMTS17	4.53169	1.74367	9.41727	ADAMTS17	3.84207	1.68571	1.69722	3.2216	3.56252	4.53169	ADAMTS17	0.51037	0.49634	0.766393	0.512946	0.539942	0.440347	0.932474	0.919139	0.63657	0.847726	0.207303	0.251264	0.760127	0.699845	0.680338	0.569057	0.753845	0.692286	0.356726	0.538983	0.558964	0.880327	0.696208	0.543285	0.696507	1.21047	1.03317	0.971737	1.00735	0.637782	0.249476	0.520184	1.74367	0.86267	1.08195	1.40238	0.488994	1.41942
ADAMTS19	1.96981	2.23544	7.35648	ADAMTS19	0.871963	1.41118	1.96981	1.04806	0.374497	0.478424	ADAMTS19	0.0254184	0.0479321	0.0829578	0.278366	0.0679117	0.0284296	0.512347	0.267101	0.713599	1.14961	0.0140246	0.0269244	0.653861	0.633218	0.413365	0.41045	1.11353	0.939457	0.327259	0.26367	0.136591	1.4226	1.66084	0.193884	0.130021	0.541868	0.0294755	0.917861	1.17906	0.215129	0.108252	0.286121	0.0025537	0.0475171	0.271914	0.188109	0.131157	0.0334831
ADAMTS2	2.41842	4.37895	9.58187	ADAMTS2	2.26655	1.01733	1.76208	1.00175	2.41842	0.240289	ADAMTS2	4.37895	4.16332	2.58502	2.92076	3.77823	2.76001	2.8408	0.322986	0.72118	0.330582	0.494194	0.65742	0.835791	0.753285	0.413483	1.00525	0.346036	0.398985	0.43299	0.679219	3.75064	3.22968	3.21239	2.45166	2.25157	2.79046	1.66541	2.47776	3.34419	3.14461	1.50824	2.14507	2.50051	4.02956	2.02376	0.714934	3.11555	1.48816
ADAMTS3	4.20863	1.961	9.06446	ADAMTS3	4.20863	4.19314	3.3391	0.963035	3.28535	1.01175	ADAMTS3	0.962757	1.34849	0.86907	0.903669	0.876147	0.839044	0.391002	0.554449	0.841065	1.24268	0.0152069	0.0272094	0.881729	0.910983	0.36304	0.261404	1.19086	1.07634	0.069834	0.204687	1.50361	0.325209	0.4736	0.335055	0.225875	0.503835	0.134298	0.520087	1.961	0.67499	0.141887	0.430903	0.179224	0.943151	0.501316	0.163326	0.824828	0.154698
ADAMTS4	1.52955	5.80094	10.2748	ADAMTS4	0.992381	1.52955	0.812236	0.151098	0.719288	0.0543623	ADAMTS4	4.30886	5.80094	2.43688	3.29516	4.01694	2.88902	2.49434	2.28805	1.75129	2.17835	1.17409	1.34925	2.10416	1.81192	2.51083	2.73674	1.81185	2.28396	4.2894	3.51866	4.23003	3.29455	3.75283	2.99075	2.01266	2.42809	1.5891	2.55621	5.23212	4.47764	3.14572	1.8483	1.87849	3.79335	2.27644	2.11239	3.97559	1.65103
ADAMTS5	2.27765	4.01895	9.46171	ADAMTS5	2.27765	0.574109	0.652743	1.44036	2.1305	1.44528	ADAMTS5	4.01895	2.99569	0.362891	1.04748	1.2512	1.90289	1.98091	0.20198	0.211392	0.154099	1.83027	1.82891	0.190839	0.189536	0.220288	0.211297	0.105604	0.20322	0.312643	0.202427	3.37747	2.65831	2.5551	1.43796	1.19735	2.08497	1.032	2.08097	2.39658	1.05168	1.17066	0.903721	0.421386	0.926646	1.43942	0.877791	1.67433	0.299984
ADAMTS6	5.8483	1.18856	7.2653	ADAMTS6	5.48048	5.8483	4.59399	3.26697	5.7891	5.30361	ADAMTS6	0.681295	0.506021	0.258615	1.12394	0.726366	0.987787	1.07674	0.347637	0.327406	0.281097	0.0520911	0.0788979	0.243707	0.249939	0.313582	0.411998	0.212513	0.216403	0.346263	0.335324	0.528749	0.429073	0.432552	0.524753	0.316107	1.0231	0.233755	0.521338	0.864273	0.279345	0.325958	0.412886	0.122716	0.851319	0.226101	0.0644312	0.773618	0.0584503
ADAMTS7	3.14716	4.10612	9.81058	ADAMTS7	1.55103	1.25093	1.01181	3.14716	3.03012	1.16534	ADAMTS7	2.5068	2.19938	2.41061	3.14061	3.28643	2.07819	1.62886	0.611583	0.486676	0.589001	0.320798	0.44321	0.440802	0.414806	0.58142	0.615444	0.553419	0.574445	0.358487	0.680731	1.92412	2.37356	2.2629	1.97791	1.28602	1.51654	0.658959	1.45123	1.64499	4.10612	2.53101	1.09335	0.570457	2.20313	1.09644	0.471093	2.58013	0.364669
ADAMTS8	6.08296	4.86207	7.04454	ADAMTS8	1.4107	3.46502	6.08296	1.13111	2.92717	0.834481	ADAMTS8	0.511439	0.582486	0.244016	3.33312	2.74488	1.92861	1.64316	1.71229	2.12679	1.98746	0.340837	0.439726	2.65381	2.39098	1.71523	1.1811	2.12107	1.96422	1.05177	1.19789	0.996041	1.06629	1.5686	3.32834	1.64289	3.1369	1.83048	3.28166	2.15188	1.45787	0.561667	0.546684	0.115215	4.86207	0.979853	0.245438	1.8804	0.385387
ADAMTS9	2.44567	3.97043	10.5336	ADAMTS9	1.40463	0.385504	0.639834	0.806911	2.44567	0.0543623	ADAMTS9	3.13522	3.97043	2.03734	2.75921	3.05091	2.21953	2.09395	1.26049	1.40056	1.33019	0.761271	0.668412	1.16231	1.36426	1.25021	1.58853	1.11829	1.12532	1.56248	1.63366	3.39229	2.57329	2.79542	2.29	1.44404	2.31938	1.17161	2.714	3.09784	2.3297	2.55263	2.91333	0.999227	3.12474	1.8719	1.55076	3.6109	1.57864
ADAMTSL1	4.06417	2.96476	10.2576	ADAMTSL1	4.06417	3.10272	2.24147	2.67539	3.1941	0.541596	ADAMTSL1	1.41461	0.958239	1.62793	2.66758	1.33684	0.945366	0.676553	0.241924	0.21039	0.135795	0.455301	0.873713	0.31986	0.276255	0.292981	0.446886	0.163002	0.0794024	0.231527	0.104083	1.30571	0.972539	1.92102	1.01204	1.24403	2.37829	0.802886	2.96476	2.02907	0.496468	0.171659	0.972928	0.246757	0.57695	0.883226	0.0745187	2.1622	0.147544
ADAMTSL2	2.59943	5.09907	10.1799	ADAMTSL2	2.59943	0.348827	0.41652	0.733515	1.28254	0.0543623	ADAMTSL2	1.07039	1.82291	4.03994	1.22211	2.43071	0.680692	1.40679	2.06842	2.59282	2.1093	2.47981	2.67722	2.67369	2.51556	1.87061	2.29344	2.14828	2.12069	2.19402	2.5303	0.958106	1.16354	1.65646	1.17307	1.15357	1.63601	1.03701	1.55715	1.90853	5.09907	1.54473	4.08499	3.65693	4.03024	0.605353	0.700973	3.31217	1.92975
ADAMTSL3	5.40628	3.64708	8.72479	ADAMTSL3	4.19675	2.18596	0.80169	2.94162	5.40628	1.92658	ADAMTSL3	1.06777	2.07186	1.20912	3.64708	1.89256	3.04125	2.2369	0.57049	0.500434	0.539319	0.522163	0.740241	0.436008	0.394242	0.658288	0.607215	0.42928	0.364924	0.627381	0.577512	1.10463	1.33105	1.88206	2.8825	1.37838	2.56835	0.523882	2.59722	1.86761	2.64904	1.42715	0.82328	1.66666	2.64786	0.798993	0.528236	2.08806	1.2385
ADAMTSL4	3.41454	5.44482	10.5554	ADAMTSL4	3.41454	1.74008	1.11617	0.331742	2.14726	0.175534	ADAMTSL4	5.23114	4.937	2.94723	4.71478	4.52891	4.20637	4.99786	0.937469	0.812319	1.15071	0.714786	0.863562	0.840135	0.725131	0.911668	1.17063	1.03066	0.923236	1.18872	1.25579	4.9506	4.49938	4.52257	4.43436	3.58337	5.43691	5.19809	5.23945	5.03237	4.27843	4.14088	2.55649	3.89018	5.12097	3.9819	3.85177	5.44482	1.61682
ADAP2	0.823315	3.8494	8.90852	ADAP2	0.823315	0.565913	0.275072	0.151098	0.746639	0.0543623	ADAP2	2.722	2.77209	2.18085	1.89706	1.9915	1.16466	1.78115	1.57938	1.23145	1.60544	0.66137	0.715735	1.05608	1.11365	1.49064	1.74633	1.48584	1.49816	2.09672	2.02389	2.08203	1.22866	1.75727	1.3566	1.87335	1.40965	1.20614	1.52789	1.68108	1.36998	1.26023	2.11057	1.30901	2.84799	1.80351	0.614525	2.28163	1.19421
ADAR	9.05602	5.86739	13.4646	ADAR	8.55713	6.98383	4.31145	6.55927	9.05602	5.55913	ADAR	5.11289	5.03539	5.24163	5.06526	5.05418	5.05743	5.15938	4.85999	5.10821	5.02485	5.53637	5.49229	5.28563	5.27944	4.68994	5.32398	5.25943	4.77502	4.33183	4.76864	5.27734	5.35073	5.51139	5.02462	5.01133	5.06055	4.59893	5.07306	5.44018	4.26731	3.99298	4.85493	4.56652	5.50496	4.97719	3.09856	5.32944	4.30725
ADARB1	5.60746	5.69073	9.85366	ADARB1	4.53846	4.03866	2.33135	5.60746	3.63866	0.932949	ADARB1	2.98972	2.9147	1.91655	4.69471	4.57194	5.69073	4.25538	2.25014	2.73185	2.43866	4.66327	4.52777	2.89243	2.97435	2.26325	2.51194	2.48238	2.37976	1.46812	2.14217	2.71695	2.76085	3.0304	4.26606	2.38461	5.29672	1.77108	5.19828	2.98026	1.95827	1.69259	1.95506	1.3997	4.08898	2.10776	1.99858	2.89223	1.35205
ADARB2	3.22497	2.65348	7.22211	ADARB2	3.1244	3.22497	1.63523	1.97113	2.69532	2.29621	ADARB2	0.0838163	0.0698345	0.131575	0.0696346	0.0731616	0.0644972	0.33349	2.03027	1.77214	1.75516	0.911024	1.26599	1.51238	1.53118	2.11176	1.94704	1.62867	1.54918	2.65348	2.36062	0.189365	0.296936	0.527532	0.828993	0.313877	0.546386	0.210261	0.464762	0.459037	0.170772	0.045524	0.249926	0.0590816	0.357385	0.638913	0.0274498	1.2675	0.631053
ADAT1	5.4114	2.28411	8.7553	ADAT1	4.37262	3.83048	2.8825	1.92516	4.82778	5.4114	ADAT1	2.1075	1.91071	2.20567	1.95018	1.93807	1.8524	2.15397	1.47359	1.6143	1.53216	1.58034	1.52168	1.5987	1.73206	1.48171	1.80988	1.54685	1.40009	1.66463	1.68144	2.1895	1.95125	2.23023	1.70846	1.76468	1.55388	1.5924	1.6151	1.96743	1.39186	1.24092	1.79825	1.40478	2.11088	1.9403	1.1287	2.05156	1.3848
ADAT2	2.45815	2.37796	9.72504	ADAT2	1.07162	1.19073	0.711403	0.931823	2.45815	0.0543623	ADAT2	1.74088	1.54762	1.79304	1.29531	1.29705	1.06784	1.64392	0.890991	0.962339	0.978758	1.90738	1.91275	1.0494	0.986917	0.942448	1.05094	1.10205	0.878794	0.833599	0.925815	1.94276	1.83263	1.52212	1.32381	2.07502	1.55151	1.92577	1.55428	1.94051	0.85624	0.700794	1.38146	1.43682	2.09281	1.69067	0.751527	2.37796	1.61304
ADC	6.63417	3.0674		ADC	4.11878	3.96748	2.95811	2.97917	4.40853	6.63417	ADC	0.705668	0.735084	1.61914	0.727131	0.762908	0.585058	0.809633	2.32316	2.64788	2.46872	2.4928	2.69718	2.88417	2.63545	2.52779	2.56498	2.34818	2.37132	3.0674	2.67866	1.29176	1.34197	1.79504	0.870288	2.0864	0.800957	0.429425	0.776553	1.12056	1.14451	0.640747	1.15233	0.387696	0.827528	1.23094	0.362072	1.37471	0.543924
ADCK1	3.18891	3.04369	9.51479	ADCK1	2.27486	1.60528	0.751167	0.705635	3.18891	0.583174	ADCK1	1.92854	1.85806	2.64908	1.55575	1.6272	1.3919	2.1882	2.36185	2.34053	2.19274	1.8917	2.13626	2.60023	2.29763	2.41164	2.4135	2.29144	2.22414	2.20216	2.32211	2.09905	1.94745	2.04908	2.34035	2.6158	2.05138	1.99074	2.12378	2.01759	2.31641	2.2463	2.19529	2.08369	2.09302	1.82028	2.05645	2.05472	1.88893
ADCK2	2.16501	4.4788	10.4737	ADCK2	1.70782	1.85148	0.860767	1.04157	2.16501	1.46567	ADCK2	3.17265	3.14864	3.13178	3.37337	3.26243	3.009	3.56651	3.42025	3.73313	3.4174	3.3819	3.51274	4.13377	3.88305	3.4815	3.83032	3.51128	3.33999	3.79987	3.78332	3.44707	3.46684	3.55957	3.20611	3.73213	3.43853	3.61197	3.40519	3.50948	2.77669	2.38181	3.00292	2.67918	3.37537	3.63472	2.65848	3.57718	2.874
ADCK3	4.14984	7.32056	11.8365	ADCK3	4.14984	3.66814	0.453805	2.06237	3.74303	1.2063	ADCK3	4.65628	4.15959	5.81311	2.5038	2.83567	2.78245	4.49423	2.20776	2.58212	2.35474	4.74405	4.7658	2.87204	2.67906	2.35049	2.48602	2.47217	2.25331	2.10805	2.28928	4.1792	3.11742	3.59291	4.23157	3.87695	3.99473	2.48888	4.41271	3.7753	4.59274	5.34825	2.92073	4.09413	2.76711	3.62862	7.32056	3.29516	4.84481
ADCK4	3.61561	5.41101	10.1322	ADCK4	1.80351	2.38921	3.61561	0.390975	2.19683	2.22401	ADCK4	3.19171	3.24369	4.09257	3.58367	3.54822	3.28003	3.83542	2.94901	2.75408	3.14147	3.58667	3.73445	3.13205	2.89217	2.91031	3.11581	3.20532	2.97892	2.49843	2.85805	3.48172	3.73319	4.17873	3.7092	3.43384	3.70835	3.10635	3.59146	4.03774	3.02974	2.98988	3.52971	3.21943	3.66319	3.57049	2.24005	4.48266	2.99204
ADCK5	4.17645	3.64208	8.8302	ADCK5	1.53178	4.17645	2.62104	1.74366	2.19741	0.0543623	ADCK5	2.18028	2.21168	3.26309	2.15385	2.26703	1.8948	2.70558	1.76845	2.03995	1.75674	3.13959	3.28344	2.48195	2.18076	1.8034	1.95675	1.916	1.58246	1.34942	1.64995	2.54651	2.75412	2.96524	2.70824	3.55981	2.57866	2.82499	2.40823	2.6461	1.66796	1.65328	2.47295	2.37449	2.36178	2.70437	1.2874	2.41745	2.22165
ADCY1	5.52211	4.92714	9.78709	ADCY1	5.52211	2.92516	2.02864	1.05439	4.83655	2.58661	ADCY1	1.03489	1.18418	0.561907	0.385343	0.924816	1.04621	0.533589	3.34187	4.28713	2.88671	4.92714	4.74573	4.81304	4.72857	3.47793	2.08697	2.3376	3.0733	1.40587	2.13175	1.00862	0.986235	1.5844	0.216366	0.222114	0.470125	0.204106	0.479615	1.27251	0.962975	0.866003	0.927763	2.90537	0.457139	0.268888	0.827775	0.967028	0.903117
ADCY10	7.79796	1.08435	5.10154	ADCY10	5.72135	6.88797	7.79796	1.50523	6.66384	5.63109	ADCY10	0.122097	0.115271	0.119835	0.0840758	0.0776656	0.0745162	0.0663896	0.131456	0.167881	0.135428	0.494352	0.407213	0.180332	0.204039	0.155364	0.123231	0.161208	0.108803	0.0763115	0.113745	0.122154	0.0573635	0.0642396	0.102632	0.119129	0.111528	0.0285889	0.100565	0.0935425	0.0615773	0.0659298	0.127256	1.08435	0.086735	0.0480327	0.0503603	0.101361	0.0528044
ADCY10P1	6.74818	2.76763	7.68727	ADCY10P1	3.93318	6.74818	5.78184	2.65277	4.24142	2.61576	ADCY10P1	1.12841	1.14263	0.820734	0.845823	1.04541	0.871092	1.18725	1.44319	1.24177	1.46867	2.56167	2.63973	1.35123	1.11367	1.54938	1.52504	1.31772	1.35671	1.90501	1.78272	1.66035	1.49921	1.99814	0.896302	1.18521	1.01207	0.942869	0.846169	1.43066	1.65191	1.28175	1.52765	0.722647	1.38483	1.37665	1.10862	1.73436	1.29124
ADCY2	5.07876	4.3092	11.6208	ADCY2	3.81224	1.78204	1.27969	2.58961	5.07876	1.19919	ADCY2	0.9001	0.567946	0.351422	1.2466	0.62945	0.894764	1.08085	3.84576	4.21508	3.70517	2.03502	2.64018	4.23113	4.3092	3.67422	3.31049	3.54255	3.29569	2.76069	3.15523	1.01787	1.54071	1.49847	1.33777	0.667037	1.2422	0.219552	1.45927	1.08975	0.198569	0.0566055	0.102492	0.0105108	0.240041	1.11265	3.61118	0.967208	0.125642
ADCY3	2.9076	5.45632	10.9214	ADCY3	2.63808	2.21896	1.07775	0.441993	2.9076	0.0543623	ADCY3	4.92723	4.92094	2.54543	3.70227	3.67754	4.07294	3.66026	2.65307	3.10423	3.50962	3.6224	3.8147	3.4892	3.2575	2.69753	3.20853	3.74919	3.14803	2.62059	2.82213	4.62686	4.28723	4.63829	3.19794	3.02636	3.61165	3.20476	3.72894	4.74359	2.9254	2.64116	2.37351	1.01017	3.93453	3.3055	1.87338	5.45632	2.01551
ADCY4	2.04023	5.0027	8.24601	ADCY4	1.77024	0.935923	0.465612	0.801851	2.04023	1.41413	ADCY4	5.0027	4.77034	2.51098	2.55369	3.34788	2.53645	3.3463	1.57101	1.57039	1.6785	1.19814	1.61761	1.71153	1.47339	1.58092	1.71072	1.55952	1.74835	1.81723	2.14192	4.86681	4.09528	4.4183	2.87163	2.73129	3.79249	2.87912	3.70012	4.38775	3.54419	3.8262	3.68416	1.34031	4.40323	3.28544	2.35819	4.15864	1.98922
ADCY5	5.07119	6.03977	8.93266	ADCY5	5.01944	1.65721	1.25371	2.40147	5.07119	0.0543623	ADCY5	3.60886	3.36103	1.23987	4.76999	4.84478	5.15506	3.89574	3.92961	3.92674	5.25713	1.86666	2.06649	4.06209	3.811	3.67261	3.82549	5.51234	5.21493	3.38106	3.62615	2.80803	2.57726	2.95728	4.72107	2.95121	6.03977	2.14908	5.84495	3.49598	4.75001	4.82861	2.43137	1.09776	1.80367	1.86278	0.889114	2.4939	1.95876
ADCY6	3.56687	5.19017	11.0159	ADCY6	2.64989	2.02165	0.802863	1.3346	3.56687	2.47782	ADCY6	4.89239	4.77957	3.99055	4.86573	4.96324	4.45626	3.88956	2.9002	3.31762	2.71493	4.31621	4.61444	3.76011	3.40394	3.02966	3.51768	2.63236	2.59642	2.51128	2.89391	4.79669	3.95564	4.52099	4.06699	5.15535	4.1718	3.47244	3.95453	4.29094	5.0994	5.19017	4.1247	2.90513	3.96404	3.97234	2.67033	4.70882	3.7543
ADCY7	3.64538	3.38753	11.8276	ADCY7	2.68092	3.44934	0.819405	3.64538	3.50859	0.317621	ADCY7	1.63095	1.73049	1.36579	1.82897	1.66022	1.12904	1.23638	0.961583	1.01657	0.889652	0.246176	0.21728	0.975248	1.02398	0.975832	1.38071	0.7215	0.572395	1.67104	1.33545	1.16583	1.27054	1.16296	1.13059	1.56578	1.34688	2.4441	1.33811	1.49505	1.42395	0.67125	0.800815	0.625968	2.96905	1.75556	0.332967	1.88027	0.702501
ADCY8	1.85788	2.09676	9.62488	ADCY8	1.85788	0.459254	0.463163	0.423387	1.43698	0.0543623	ADCY8	0.0265877	0.0401429	0.0119454	0.00905002	0.00714176	0.00585682	0.00739941	2.09676	1.92945	1.81355	1.99126	1.91251	1.94004	1.79599	1.94565	1.86232	1.67435	1.30818	1.41126	1.77309	0.0850191	0.147013	0.137933	0.00442577	0.00432876	0.0479977	0.00287699	0.0224864	0.783954	0.0249978	0.00811649	0.0672264	0.00927162	0.182644	0.0198397	0.0504737	0.0638808	0.00291059
ADCY9	4.76988	4.13581	10.8005	ADCY9	4.76988	2.313	0.539594	2.49325	3.94014	0.0543623	ADCY9	2.50422	2.32395	2.44839	3.83878	3.55025	3.63304	3.14196	1.87289	2.17758	2.41646	2.89569	2.88028	2.47655	2.49199	2.04061	1.75954	2.53668	2.26558	1.10676	1.60495	2.51961	2.63591	3.19702	2.79207	2.7687	3.23742	2.03019	3.238	3.04251	2.6167	3.02412	2.46977	2.60449	3.29332	2.61363	4.13581	2.97098	2.68382
ADCYAP1	2.50574	3.26227	8.93402	ADCYAP1	1.50277	1.84807	2.50574	0.567975	2.36793	0.0543623	ADCYAP1	0.818873	0.858548	0.132137	0.68577	0.583945	0.454975	1.07674	1.07058	2.38091	0.773313	1.31897	1.45453	2.25741	2.43255	0.931589	3.26227	0.347511	0.30277	1.43113	1.37287	0.745295	0.401053	0.3558	1.18648	0.486732	0.88843	0.554011	0.946466	0.433701	0.300429	0.214782	0.31122	0.0857479	0.523713	0.694419	0.0951136	0.723763	1.02102
ADCYAP1R1	3.62397	5.14023	10.4382	ADCYAP1R1	3.62397	0.816944	0.52281	0.790158	3.11654	0.0543623	ADCYAP1R1	1.55964	2.59111	0.556936	0.348813	0.708713	0.231571	0.915866	4.92077	4.64236	5.09122	4.49863	4.60788	4.6201	4.46042	4.43202	4.91423	5.14023	4.12994	2.91977	4.21745	1.80137	1.62678	2.74174	2.51674	1.06343	2.62797	0.599769	2.23417	3.3584	0.839851	1.26268	0.0227383	0.131454	0.587838	1.40691	0.324336	0.570299	0.600486
ADD1	7.99496	6.47451	13.2468	ADD1	7.10515	6.5776	7.4446	7.99496	5.62184	5.78931	ADD1	6.05177	5.87712	5.57379	6.30598	6.2355	6.46578	6.36695	5.82457	5.92968	5.99477	6.28518	6.38824	6.30508	6.15157	5.77652	5.82034	6.04447	5.98043	5.39393	5.72069	5.93318	5.9971	6.15117	6.34195	5.78926	6.47451	5.26496	6.45308	6.20418	5.46226	5.47196	5.51932	4.40409	6.04999	5.36576	5.56448	6.46862	4.57234
ADD2	4.66417	4.15395	10.2206	ADD2	2.79681	1.38978	1.11551	4.66417	3.51284	3.05412	ADD2	0.30623	0.651124	0.088622	0.164185	0.278958	0.139747	0.217146	2.05587	2.71032	2.06458	4.15395	3.77035	2.97561	3.0212	2.06725	2.16408	2.66433	1.9129	0.976314	1.315	0.511097	0.194354	0.202584	0.317206	0.140646	0.266179	0.15883	0.355934	0.373747	0.160095	0.26232	0.054705	0.0360728	0.352524	0.212938	0.111393	0.503419	0.540488
ADD3	8.19293	5.91798	12.3479	ADD3	7.39132	7.87484	8.19293	5.98875	7.83765	4.24579	ADD3	4.63331	4.40325	3.14417	4.04295	3.90565	3.42439	4.1079	5.77789	4.92012	5.36269	4.95252	5.04	5.0292	4.96171	5.3842	4.85502	5.37351	5.01418	4.94056	4.81387	4.72612	4.12407	4.55989	3.64927	4.23049	3.71016	3.65717	3.68829	4.04777	4.32673	3.63821	3.9985	1.96081	4.15997	4.16115	1.75466	5.91798	3.52007
ADGB	6.46279	0.730948	2.09394	ADGB	4.61145	6.17862	6.46279	1.77952	6.43964	5.89242	ADGB	0.0101698	0.00413038	0.00320218	0.00190641	0.00498616	0.00354621	0.00061498	0.129547	0.0180942	0.355153	0.00293278	0.00279641	0.0210814	0.0161266	0.287815	0.398476	0.181206	0.011702	0.0389762	0.0362001	0.0105955	0.0110947	0.61258	0.0111448	0.150581	0.00157025	0.00540931	0.00261319	0.730948	0.00379268	0.00386944	0.00933516	0.00275204	0.420178	0.00253357	0.00195343	0.0108324	0.00133821
ADGRA1	3.88124		10.1166	ADGRA1	0.500962	2.29469	3.88124	1.17898	1.18677	0.0543623	-	-	-	-	-	-	-	-	-	-	-	-	-	-	-	-	-	-	-	-	-	-	-	-	-	-	-	-	-	-	-	-	-	-	-	-	-	-	-
ADGRA2	2.712		11.7093	ADGRA2	1.69443	1.36314	0.41652	0.223418	2.712	0.168754	-	-	-	-	-	-	-	-	-	-	-	-	-	-	-	-	-	-	-	-	-	-	-	-	-	-	-	-	-	-	-	-	-	-	-	-	-	-	-
ADGRA3	6.16593		10.8052	ADGRA3	4.45174	1.66771	0.735094	2.27581	6.16593	1.54799	-	-	-	-	-	-	-	-	-	-	-	-	-	-	-	-	-	-	-	-	-	-	-	-	-	-	-	-	-	-	-	-	-	-	-	-	-	-	-
ADGRB2	3.03089		11.597	ADGRB2	2.22357	3.0056	0.475491	0.438653	3.03089	0.748733	-	-	-	-	-	-	-	-	-	-	-	-	-	-	-	-	-	-	-	-	-	-	-	-	-	-	-	-	-	-	-	-	-	-	-	-	-	-	-
ADGRB3	4.86749		10.0698	ADGRB3	3.15065	3.61262	4.86749	1.51951	3.58703	0.726821	-	-	-	-	-	-	-	-	-	-	-	-	-	-	-	-	-	-	-	-	-	-	-	-	-	-	-	-	-	-	-	-	-	-	-	-	-	-	-
ADGRD1	5.09052		10.7281	ADGRD1	3.65991	3.99648	3.99014	3.28712	5.09052	3.05162	-	-	-	-	-	-	-	-	-	-	-	-	-	-	-	-	-	-	-	-	-	-	-	-	-	-	-	-	-	-	-	-	-	-	-	-	-	-	-
ADGRE1	2.35708		8.44389	ADGRE1	2.35708	1.33888	1.5781	1.28821	2.311	1.93556	-	-	-	-	-	-	-	-	-	-	-	-	-	-	-	-	-	-	-	-	-	-	-	-	-	-	-	-	-	-	-	-	-	-	-	-	-	-	-
ADGRE2	1.48924		11.597	ADGRE2	0.975042	0.620036	0.598697	0.370529	1.48924	0.0543623	-	-	-	-	-	-	-	-	-	-	-	-	-	-	-	-	-	-	-	-	-	-	-	-	-	-	-	-	-	-	-	-	-	-	-	-	-	-	-
ADGRE4P	5.77274		5.47832	ADGRE4P	2.00144	4.94488	5.77274	1.23382	1.47031	1.71822	-	-	-	-	-	-	-	-	-	-	-	-	-	-	-	-	-	-	-	-	-	-	-	-	-	-	-	-	-	-	-	-	-	-	-	-	-	-	-
ADGRE5	1.7153		12.3438	ADGRE5	1.7153	1.08992	0.590717	0.788655	1.34834	0.0543623	-	-	-	-	-	-	-	-	-	-	-	-	-	-	-	-	-	-	-	-	-	-	-	-	-	-	-	-	-	-	-	-	-	-	-	-	-	-	-
ADGRF2	0.817212		2.82025	ADGRF2	0.817212	0.307773	0.60015	0.295278	0.692074	0.0543623	-	-	-	-	-	-	-	-	-	-	-	-	-	-	-	-	-	-	-	-	-	-	-	-	-	-	-	-	-	-	-	-	-	-	-	-	-	-	-
ADGRF3	2.5792		5.87043	ADGRF3	2.5792	0.773723	0.993099	0.996163	1.60139	0.270649	-	-	-	-	-	-	-	-	-	-	-	-	-	-	-	-	-	-	-	-	-	-	-	-	-	-	-	-	-	-	-	-	-	-	-	-	-	-	-
ADGRF5	1.60078		12.4567	ADGRF5	1.23275	0.822995	1.54504	0.897909	1.60078	0.798128	-	-	-	-	-	-	-	-	-	-	-	-	-	-	-	-	-	-	-	-	-	-	-	-	-	-	-	-	-	-	-	-	-	-	-	-	-	-	-
ADGRG1	5.46168		14.5746	ADGRG1	3.46573	2.77977	0.651281	2.05132	5.10701	5.46168	-	-	-	-	-	-	-	-	-	-	-	-	-	-	-	-	-	-	-	-	-	-	-	-	-	-	-	-	-	-	-	-	-	-	-	-	-	-	-
ADGRG2	3.21969		8.79596	ADGRG2	1.07047	1.20062	0.569984	0.926099	3.21969	0.113439	-	-	-	-	-	-	-	-	-	-	-	-	-	-	-	-	-	-	-	-	-	-	-	-	-	-	-	-	-	-	-	-	-	-	-	-	-	-	-
ADGRG4	2.42009		1.05661	ADGRG4	1.14204	0.526421	2.42009	0.990329	0.939281	0.0543623	-	-	-	-	-	-	-	-	-	-	-	-	-	-	-	-	-	-	-	-	-	-	-	-	-	-	-	-	-	-	-	-	-	-	-	-	-	-	-
ADGRG5	2.07358		9.66022	ADGRG5	1.58503	0.498334	0.275072	1.53678	2.07358	1.65175	-	-	-	-	-	-	-	-	-	-	-	-	-	-	-	-	-	-	-	-	-	-	-	-	-	-	-	-	-	-	-	-	-	-	-	-	-	-	-
ADGRG6	4.80238		10.7756	ADGRG6	4.80238	1.48188	0.692533	3.41314	3.5327	0.0543623	-	-	-	-	-	-	-	-	-	-	-	-	-	-	-	-	-	-	-	-	-	-	-	-	-	-	-	-	-	-	-	-	-	-	-	-	-	-	-
ADGRL1	6.44935		11.9024	ADGRL1	6.2736	4.65483	1.37963	4.03651	6.44935	1.43939	-	-	-	-	-	-	-	-	-	-	-	-	-	-	-	-	-	-	-	-	-	-	-	-	-	-	-	-	-	-	-	-	-	-	-	-	-	-	-
ADGRL2	5.17359		11.0528	ADGRL2	5.09693	1.46569	0.745528	1.44345	5.17359	2.03716	-	-	-	-	-	-	-	-	-	-	-	-	-	-	-	-	-	-	-	-	-	-	-	-	-	-	-	-	-	-	-	-	-	-	-	-	-	-	-
ADGRL3	4.56112		11.1919	ADGRL3	4.54968	2.41331	1.01362	1.09034	3.37918	4.56112	-	-	-	-	-	-	-	-	-	-	-	-	-	-	-	-	-	-	-	-	-	-	-	-	-	-	-	-	-	-	-	-	-	-	-	-	-	-	-
ADGRL4	3.21498		10.8724	ADGRL4	2.23168	3.1541	2.14782	0.737921	3.21498	2.54612	-	-	-	-	-	-	-	-	-	-	-	-	-	-	-	-	-	-	-	-	-	-	-	-	-	-	-	-	-	-	-	-	-	-	-	-	-	-	-
ADGRV1	6.15511		10.7878	ADGRV1	6.15511	3.66053	3.43243	2.67013	5.48063	4.91526	-	-	-	-	-	-	-	-	-	-	-	-	-	-	-	-	-	-	-	-	-	-	-	-	-	-	-	-	-	-	-	-	-	-	-	-	-	-	-
ADH1B	1.27261	9.39436	14.1868	ADH1B	1.27261	0.502183	0.221353	0.0543623	1.08734	0.0543623	ADH1B	9.39436	9.06117	5.43024	7.65605	8.02064	6.88553	7.08872	0.905902	0.770619	0.943198	0.575288	0.454967	0.728207	0.819771	1.10124	0.916011	0.833787	0.688013	1.38039	0.8841	8.43278	4.258	3.88871	6.13864	5.69833	5.96732	5.21946	6.10214	7.42099	5.94471	3.99433	3.90178	8.23857	7.38057	4.59893	3.75264	7.54408	3.76493
ADH4	2.13953	7.08519	11.8526	ADH4	2.13953	0.533333	0.473065	1.1564	1.24193	0.209746	ADH4	0.790743	1.06101	0.49364	0.996423	0.18666	0.42989	0.173936	0.0347761	0.0222897	0.0333158	0.0266778	0.00976071	0.0263695	0.0181298	0.039113	0.0415802	0.0316504	0.0232205	0.0264492	0.026018	1.69923	0.4078	0.353096	0.112527	0.33301	1.12852	0.496075	0.969666	0.354677	0.0887834	0.0337616	0.315354	7.08519	0.173442	1.23234	0.243633	0.604758	0.0773119
ADH5	4.53482	6.75836	12.3276	ADH5	2.93431	3.18073	3.16628	3.28528	4.53482	2.52672	ADH5	6.00639	5.72279	5.10228	6.38045	5.75205	6.29154	6.40904	4.5279	4.47674	4.53755	3.7408	3.50261	4.13493	4.51708	4.29704	4.71131	4.55738	4.13664	3.89431	4.28836	5.71615	5.52805	5.86341	6.08677	5.71986	6.55187	4.81751	6.75836	5.79234	4.68997	4.89398	4.99605	5.05555	5.24691	5.00409	4.12831	5.43037	3.78674
ADH6	2.48028	4.9441	11.8281	ADH6	2.43536	0.928772	1.16933	1.31966	2.08806	2.48028	ADH6	0.274879	0.293928	0.042552	0.587518	0.30026	0.415089	0.488499	0.0209721	0.0120333	0.0223231	0.013228	0.00774974	0.0227196	0.0157009	0.0263218	0.021606	0.0182767	0.0114112	0.0238483	0.0210836	0.302596	0.213305	0.464111	0.395378	2.0231	0.365271	0.170852	0.359248	0.575041	0.0525499	0.0317922	2.59355	4.9441	0.251853	0.195019	0.0447673	0.276173	0.166273
ADHFE1	3.10438	4.60921	9.1828	ADHFE1	1.30965	3.08961	3.10438	1.34533	1.55206	0.0543623	ADHFE1	3.56743	3.42604	2.86766	3.44997	3.46575	3.81566	3.9734	3.19005	2.76741	3.28089	2.24067	2.61203	2.91645	2.73364	2.95075	2.7018	3.23665	2.94154	2.47103	2.8311	3.5175	2.83925	3.82004	3.64521	2.84179	4.60921	2.14848	4.13193	4.13027	3.45106	3.94719	3.38621	4.54034	3.01581	2.88948	3.91456	4.2103	3.44891
ADI1	3.89612	4.76114	13.1699	ADI1	1.8359	2.6393	0.797268	2.53135	3.89612	2.38971	ADI1	3.09908	3.31024	3.94133	4.22945	3.97775	3.48394	3.65878	2.56232	2.42641	2.86913	2.51642	2.78701	2.59427	2.53307	2.52974	2.63012	2.87974	2.56817	2.55142	2.54735	3.13156	2.89334	3.2624	3.2871	3.26646	3.3831	2.91209	3.42311	3.39657	3.93304	3.61504	3.99449	4.76114	3.17441	3.24967	3.22221	3.75533	2.22012
ADIG	7.38016	0.550678	1.92761	ADIG	2.67872	1.77254	0.221353	1.51501	2.39565	7.38016	ADIG	0.00466904	0.00129875	0.00459393	0.00860833	0.00303466	0.00250648	0.00684793	0.0537577	0.0237289	0.160464	0.00795441	0.00418577	0.0219909	0.0108887	0.0798718	0.116963	0.104953	0.0737731	0.0615889	0.0759072	0.0273481	0	0	0	0.00596497	0.00319369	0.0104684	0.00341082	0	0.0117268	0.0286515	0.0568861	0.00699899	0.00445821	0.0335781	0.00776677	0.00438868	0.00216269
ADIPOQ-AS1	3.43477	6.86273		ADIPOQ-AS1	1.46102	0.688724	0.24971	0.223418	1.51229	3.43477	ADIPOQ-AS1	6.86273	6.71363	0.705156	0.849001	2.01866	0.47831	0.806637	0.0402207	0.0258301	0.0380065	0.0631363	0.0342029	0.0665287	0.0452741	0.066713	0.0475019	0.037378	0.023182	0.0758544	0.0385702	4.58114	0.0201429	0.0619532	0.444401	0.827719	0.598384	0.0448031	0.340146	0.0455367	0.946386	0.417826	0.0327849	0.0305759	0.0584406	1.49191	0.472299	2.63177	0.524505
ADIPOR1	7.60594	7.86889	12.117	ADIPOR1	5.92639	5.08384	3.04993	4.66818	7.60594	5.41239	ADIPOR1	5.40411	5.36365	5.34501	5.21565	5.25896	5.13276	5.35408	4.90153	4.89501	5.10806	4.98933	5.08206	4.99322	4.92202	4.82854	5.03788	5.17016	4.92708	5.0667	4.87852	5.37656	5.47257	5.30182	4.77298	5.03897	4.9396	6.08409	4.91934	5.17304	5.21103	5.07808	5.0087	5.01455	5.95708	6.02342	5.10034	5.35042	4.94626
ADIPOR2	6.56452	5.49189	12.3444	ADIPOR2	6.56452	5.45282	3.85643	4.52817	5.1489	2.91166	ADIPOR2	5.03544	5.08173	5.34634	3.40811	3.54827	3.58665	3.68352	4.54043	4.05827	4.32083	3.49182	3.69147	3.98868	3.97231	4.59533	4.62029	4.03876	4.37189	5.49189	5.07149	4.66487	3.93749	3.79801	3.91684	4.34569	3.89829	4.35899	3.93202	3.95173	3.62811	3.50429	3.32439	4.45703	4.75069	3.76928	3.6608	5.14071	3.43191
ADIRF	1.63953	9.04051	12.3311	ADIRF	0.77896	0.775193	0.152072	0.0543623	1.43892	1.63953	ADIRF	8.7055	8.51815	4.04136	8.36769	8.61695	9.04051	7.07627	5.75557	4.93652	4.80095	2.57012	2.59405	4.32568	4.37162	5.60362	4.93645	4.73134	4.42891	4.74707	5.20021	7.83534	6.90169	6.68298	4.66868	5.2972	6.82227	5.53057	6.03553	7.12666	5.47591	4.34705	6.5025	3.97742	6.31222	5.60521	3.88611	7.9939	3.85774
ADK	3.97339	4.12643	9.62908	ADK	2.42066	3.08912	1.80704	1.79964	3.97339	2.96304	ADK	3.17125	2.48711	2.86259	2.28902	2.48729	2.52838	2.70161	2.69856	2.71308	3.04266	1.93611	1.97416	2.59595	2.73128	2.54531	2.86573	3.30426	2.80909	2.62009	2.64132	2.92503	2.78533	2.44714	2.25723	2.41349	2.05142	3.88433	2.3094	1.94505	2.70825	2.79301	2.66797	4.12643	3.20347	3.04394	2.32734	3.00654	2.0655
ADM2	0.70989	2.8724	9.47775	ADM2	0.0543623	0.268317	0.41652	0.223418	0.70989	0.0543623	ADM2	0.147994	0.32957	0.339502	0.162661	0.182054	0.0250309	0.100462	0.0489232	0.0361455	0.0358105	0.0635744	0.072248	0.0368846	0.0321491	0.0392752	0.0550432	0.0270285	0.0282254	0.0732543	0.0578873	0.49592	0.187691	0.775695	0.100472	1.07045	0.0341018	1.38672	0.0478221	0.192614	0.0684536	0.0738212	2.68427	1.51366	0.773242	1.6252	0.01206	0.050803	2.64738
ADM5	1.40442	3.39691	6.70724	ADM5	0.145308	1.40442	0.356942	0.609015	1.0204	0.919869	ADM5	3.2538	2.58134	0.77662	1.42507	1.87235	1.12321	2.051	1.4755	1.42247	1.57695	1.94338	1.92305	1.40329	1.39514	1.49995	1.57594	1.5449	1.57754	1.35451	1.58006	2.95433	2.26038	2.67797	1.70919	1.66509	2.21316	2.04744	2.29562	3.13273	0.816517	0.808492	1.88221	0.991811	2.20876	2.40779	1.38247	3.01947	1.19352
ADNP	8.45974	4.35729	11.7045	ADNP	8.45974	7.51084	7.92307	6.8648	8.35459	8.08487	ADNP	3.89635	3.783	3.96296	3.80466	3.77863	3.79861	4.28926	3.41383	3.49956	3.46895	4.35729	4.24534	3.53455	3.63801	3.34557	3.54865	3.51347	3.17898	3.11057	3.23676	4.07577	4.05528	4.21533	3.87359	3.76839	3.8018	3.75589	3.79207	4.21922	3.18459	2.93266	3.35103	2.9447	3.8417	3.8388	3.39251	4.10012	3.01131
ADNP2	7.60843	3.24784	9.95063	ADNP2	5.59228	6.77151	7.60843	5.65	7.24119	2.28053	ADNP2	2.91221	2.60045	2.42426	2.45113	2.37277	2.57273	2.82193	1.9294	2.06487	2.06085	2.22231	2.12282	2.0818	2.19369	1.90228	2.08891	2.07758	1.83991	1.95389	1.98168	2.90826	2.55748	2.54482	2.50906	2.53981	2.55461	2.62804	2.52991	2.83732	2.17631	1.72743	2.02873	1.98802	2.65605	2.63691	1.05462	2.92381	1.98351
ADO	6.92237	4.1629	10.0968	ADO	5.18741	6.82065	6.92237	4.70401	5.26899	6.45047	ADO	2.57088	2.81585	2.9769	2.58151	2.83518	2.46864	2.82545	3.08768	3.36695	3.17887	3.65459	3.55197	3.50726	3.70478	3.16809	2.99416	3.21285	3.11085	4.1629	3.52544	2.72517	2.33563	2.67598	2.75033	2.52826	2.68041	2.38348	2.76384	2.91252	2.83633	2.69326	2.49265	1.75698	2.59319	2.60483	2.60759	3.87813	1.79319
ADORA1	2.327	4.36178	10.5033	ADORA1	1.90123	1.49932	0.221353	1.45427	2.327	1.28628	ADORA1	1.1549	1.26641	0.175609	0.260622	0.392016	0.24143	0.407662	4.02531	3.93957	3.89176	3.33238	3.44131	4.36178	4.16823	3.93465	3.51331	3.91182	4.00103	3.94718	4.08693	1.83148	0.387612	0.517137	0.165766	0.437458	0.400909	0.426822	0.329437	0.778193	2.48931	1.77762	2.10669	0.141468	0.712226	1.16979	0.464535	0.417256	2.34509
ADORA2A	2.02818	0.872259	10.8611	ADORA2A	2.02818	1.78409	1.56181	1.97184	0.343156	0.0543623	ADORA2A	0.0794748	0.0884278	0.0830953	0.100262	0.111911	0.0789794	0.125946	0.0801071	0.110394	0.652674	0.638332	0.568482	0.171772	0.179381	0.123525	0.134068	0.872259	0.765792	0.094116	0.157374	0.128038	0.119575	0.220933	0.149865	0.155771	0.168204	0.0803057	0.167589	0.105333	0.147544	0.119232	0.63628	0.832459	0.254121	0.100937	0.0524781	0.123076	0.0516776
ADORA2A-AS1	5.92286	2.49985	8.54219	ADORA2A-AS1	2.85171	5.92286	4.84681	3.0865	4.28457	3.74976	ADORA2A-AS1	0.202114	0.219372	0.253614	0.202848	0.303972	0.20984	0.233513	0.258225	0.322522	1.82234	0.955494	0.994584	0.407589	0.386226	0.331816	0.331147	1.72686	2.12551	0.217352	0.386533	0.295226	0.309706	0.392588	0.293192	0.247066	0.361677	0.163947	0.326628	0.298832	0.654814	0.351005	1.94192	2.49985	0.641999	0.276559	0.123482	0.322039	0.150245
ADORA2B	3.63584	3.21294	8.65314	ADORA2B	1.88906	3.63584	0.480518	1.94638	0.829023	1.12385	ADORA2B	0.634907	0.453128	1.26555	0.349269	0.506858	0.369791	1.54803	2.07703	2.13929	2.32726	1.2534	1.73537	2.32093	2.15323	1.93012	1.48191	2.58713	2.01988	0.769635	1.08933	0.986359	1.30816	1.02321	1.62415	3.21294	0.539817	2.88516	0.511772	1.05397	0.523487	0.788047	0.502861	0.260064	1.49788	1.61417	0.274084	0.675758	0.71605
ADORA3	7.23254	3.17049	10.149	ADORA3	4.4625	7.03967	6.98479	1.3545	5.12804	7.23254	ADORA3	1.61069	1.60795	2.27911	1.42693	1.39214	0.839547	1.53651	2.2295	1.62057	1.87591	0.733705	0.503582	1.23365	1.40672	2.192	2.35372	1.72855	1.62028	3.17049	2.80977	1.1086	0.610177	1.49198	1.34474	1.67865	1.10058	0.638098	1.09118	1.47713	1.14683	0.539694	0.830215	0.704238	1.65203	1.27476	0.186717	1.75828	0.560858
ADPGK	4.76579	5.4538	11.4799	ADPGK	4.08885	3.36185	3.26823	3.44529	4.76579	1.41843	ADPGK	4.39527	4.2799	4.07264	3.59692	3.80823	3.33054	3.86154	3.10211	3.10256	3.03512	3.41697	3.37171	3.00626	3.08014	3.10434	3.65299	3.06812	2.77379	3.2668	3.39574	4.37119	3.86139	4.20015	3.46145	3.96414	3.48585	3.73932	3.40819	4.04379	3.14009	2.48461	3.61813	3.54546	4.84449	4.35964	2.21203	4.37568	3.84128
ADPGK-AS1	3.28495	1.06416		ADPGK-AS1	3.28495	2.78217	1.53962	3.28246	3.161	1.33606	ADPGK-AS1	0.790556	0.804772	0.789927	0.64488	0.660974	0.496507	0.874987	0.469324	0.562089	0.479561	0.701321	0.579943	0.537395	0.594002	0.426504	0.604349	0.554932	0.470592	0.371508	0.461002	0.819046	0.797394	0.901005	0.547916	0.685709	0.556731	0.652927	0.581896	0.707828	0.402501	0.196801	0.50687	0.366406	0.874924	1.05641	0.284349	0.708633	0.723844
ADPRH	2.29254	2.91212	9.91561	ADPRH	1.29731	0.703801	0.672058	0.701261	2.29254	0.0543623	ADPRH	2.70922	2.60057	2.3041	2.44935	2.27193	2.07029	2.04985	0.820985	0.734477	0.863767	0.523539	0.525881	0.584179	0.650341	0.832624	1.08824	0.711766	0.735252	1.28393	1.22796	2.41796	1.6889	2.03276	2.05789	1.41909	2.13402	1.10991	2.24553	2.01257	1.80337	1.9798	1.54611	0.727556	2.79731	1.9916	2.06474	2.18585	1.72211
ADPRHL1	1.71166	6.37291	7.21112	ADPRHL1	0.350055	1.30919	0.923787	0.699788	1.71166	0.0543623	ADPRHL1	0.989341	0.877418	1.63358	0.622774	0.819484	0.738357	1.08356	1.09792	1.77031	1.269	0.934322	1.12436	2.57843	2.37994	1.05884	1.33707	1.27321	1.21316	0.900313	1.24087	1.13471	0.782561	1.09612	0.999289	1.32998	0.833163	0.72171	0.787492	0.90177	6.10649	6.37291	0.855374	0.713317	0.745967	2.00047	5.47708	0.839856	1.56669
ADPRHL2	3.20107	4.89093	10.2601	ADPRHL2	2.55082	3.20107	2.65754	3.09756	2.79974	1.12333	ADPRHL2	3.91921	3.75271	4.89093	3.75895	3.90979	3.70081	4.0075	3.67355	3.65901	3.72485	3.96869	3.9491	3.78111	3.71378	3.71998	4.0025	3.81923	3.5157	3.88541	3.9084	4.01854	4.02245	4.38045	3.87233	3.94164	3.88781	4.52235	3.88671	4.24538	3.2076	3.29261	4.37276	3.28488	4.163	4.17136	3.769	4.15089	3.18
ADPRM	3.35331	3.29589	8.72239	ADPRM	1.53098	3.35331	2.00761	0.674137	2.23497	0.0543623	ADPRM	3.01389	2.48892	2.28354	2.50872	2.41001	2.82972	2.75783	1.88775	1.77067	1.8967	1.91044	1.78651	1.70226	1.80424	1.75998	1.95107	1.91026	1.76206	1.75841	1.79122	3.18056	3.02535	3.17374	2.56649	2.28706	2.38525	2.14517	2.4064	2.63885	1.71748	1.47793	2.14071	2.12916	2.43906	2.56066	2.33273	2.86511	2.23212
ADRA2A	5.20441	5.41202	10.0079	ADRA2A	2.61309	3.84845	5.20441	2.03697	2.84328	1.51299	ADRA2A	5.33819	4.1888	1.03625	1.47229	1.65086	2.36255	2.87714	0.930787	1.55209	0.415876	2.21166	2.34602	2.02226	1.76563	1.13341	2.14438	0.382382	0.337763	0.707519	0.979756	4.31879	4.91186	5.41202	1.54616	2.80615	1.29261	1.29016	1.34553	1.97247	0.935536	0.575493	1.47462	0.55838	1.79746	2.6549	0.467261	3.21762	3.91709
ADRBK1	3.75364	7.39054	13.3705	ADRBK1	3.15318	2.40661	1.37072	1.62573	3.75364	0.700047	ADRBK1	5.01104	4.98589	4.70711	4.72301	4.94007	4.52959	5.09812	5.23176	5.50066	4.43131	6.06087	6.19968	5.91539	5.63687	5.20101	4.9754	4.65691	4.2906	4.40676	4.67519	5.13759	5.19528	5.45047	4.9357	5.64958	4.93746	5.42134	4.83851	5.19394	4.49065	4.32595	4.7104	4.40059	5.72288	5.29173	4.3533	5.25425	4.02635
ADRBK2	7.31092	3.54265	10.8373	ADRBK2	6.06742	7.06085	7.31092	5.54079	5.62976	4.8336	ADRBK2	3.37331	3.19561	1.74796	1.10344	1.31675	1.02065	1.58294	2.73764	3.31026	2.0848	2.48004	2.4402	3.01755	3.36817	2.98921	2.39369	2.16167	1.75759	1.69356	2.26137	2.89476	1.14887	1.73741	1.6694	1.23247	1.1944	0.931816	1.16804	2.21854	1.53824	0.965505	1.18093	0.734808	2.49961	1.38059	0.432124	1.93246	1.74468
ADRM1	8.37029	6.12037	12.1285	ADRM1	6.39685	5.98999	5.96661	6.27945	6.38911	8.37029	ADRM1	5.01366	4.89034	5.4377	4.95928	5.06331	4.92501	5.09138	4.02547	4.20292	4.01951	5.17428	5.17994	4.40269	4.2888	4.00848	4.41984	4.18724	4.06808	4.07546	4.21243	4.83307	4.94845	4.83287	5.12663	4.90241	5.18306	5.14236	5.18595	5.0358	4.67122	4.66441	4.66846	4.78649	4.94215	4.89548	6.12037	4.82557	4.44306
ADSL	3.72476	5.86121	11.3151	ADSL	3.38564	3.46455	2.52416	2.7678	3.72476	3.6573	ADSL	4.06849	4.07473	4.38326	3.91085	4.07264	3.90546	4.18558	2.98403	3.06227	3.05997	3.51207	3.55345	3.18874	3.11542	2.89749	3.14481	3.11924	2.9011	2.68836	2.84928	4.11733	4.22173	4.35912	4.37031	4.11976	4.34289	3.82641	4.39882	4.29793	3.85824	4.14949	3.88145	3.43179	4.04106	4.04455	5.86121	4.15431	4.06726
ADSS	6.70181	4.20288	10.9626	ADSS	5.00408	6.64777	6.70181	4.48163	5.99046	5.5328	ADSS	3.78802	3.5679	3.54492	3.63292	3.73441	3.82093	4.01763	3.69148	3.94529	3.36585	3.48263	3.34923	3.60127	3.91331	3.68546	3.88685	3.41048	3.18783	3.62561	3.67359	4.00966	3.79606	3.99156	3.46234	3.74089	3.65278	3.85871	3.91402	3.75884	2.40291	1.84901	3.13216	2.65089	3.89008	4.20288	2.23073	3.61877	2.87324
ADSSL1	6.60831	6.90844	9.84297	ADSSL1	2.83293	3.98333	2.80449	2.52815	4.59987	6.60831	ADSSL1	2.18572	1.86379	2.01528	4.34612	3.06629	4.50009	2.65049	1.46166	1.50859	1.83984	0.847492	0.938117	1.66754	1.57256	1.76178	2.37683	1.84136	1.8782	2.39576	2.37785	2.04419	2.21072	1.62203	1.24921	1.30731	2.32222	2.05337	1.87536	1.69039	4.89815	5.1631	2.60893	3.31283	1.70756	2.23833	6.90844	1.75098	1.40595
ADTRP	6.34988	3.97658	7.45564	ADTRP	4.21112	1.70979	0.272737	1.00495	4.11132	6.34988	ADTRP	0.21588	0.172758	0.113053	0.168232	0.217295	0.107731	0.868125	0.255798	0.909348	0.0590398	0.011397	0.0201838	1.0697	0.897328	0.281292	0.110479	0.035491	0.0305108	0.0475457	0.0937732	0.390909	0.112772	0.0553018	0.306083	3.97658	0.0513482	0.262405	0.067476	0.134824	0.0899945	0.0309283	0.997693	0.255069	1.33613	0.236161	0.0193176	0.0914654	0.0512751
AEBP1	5.1558	9.46799	14.3398	AEBP1	1.95124	2.51471	0.531251	1.55384	5.1558	0.0543623	AEBP1	6.93985	6.56049	5.09764	9.46799	9.1173	8.74802	6.57121	3.10337	3.0138	3.90132	1.75471	2.02386	3.2529	2.77866	3.28469	3.92321	3.81808	3.10281	3.6465	3.59226	6.83627	7.46721	7.72708	5.88047	5.29525	6.39434	4.45423	6.24892	7.31732	5.95372	3.5343	5.42445	3.32188	6.66052	5.5073	2.72843	6.57233	3.39594
AEBP2	5.50162	3.86021	10.8927	AEBP2	5.17435	4.54686	3.08892	3.82174	5.50162	2.56169	AEBP2	3.02785	2.80465	3.23116	3.35808	3.16113	3.86021	3.29384	2.3909	2.36921	2.46616	2.54792	2.24796	2.13687	2.44835	2.30888	2.41105	2.53743	2.21038	2.1364	2.22425	3.09889	3.31759	3.26611	2.7555	2.33016	2.76153	2.96365	2.75747	3.13081	2.33419	1.9022	2.30031	1.65487	2.6944	2.83312	1.936	3.15377	1.75757
AEN	5.29877	4.38587	11.7947	AEN	2.85914	5.29877	5.1398	1.49976	3.07373	2.53852	AEN	2.26453	2.72504	3.04707	2.99279	3.01884	2.49454	2.62787	1.89381	1.78376	1.69022	1.45108	1.56082	1.93651	1.7948	1.7642	2.64995	1.72793	1.59987	1.56141	1.97366	2.5667	2.6094	2.62588	2.84168	2.83384	2.80711	2.67406	2.97404	2.84337	1.87455	1.88212	2.28046	2.56618	2.95847	3.00144	2.645	2.79405	3.36057
AES	6.13441	8.58093	14.2362	AES	5.40298	2.02411	1.07395	3.56531	6.13441	2.77149	AES	7.20198	6.96181	7.72962	7.28492	7.11303	6.70934	7.97554	7.83292	8.05786	7.4577	8.58093	8.55721	8.24223	8.14389	7.73035	7.51067	7.41716	7.51049	6.77769	7.33253	7.19279	7.49741	7.7577	7.98448	7.44609	7.93989	7.11097	7.95371	7.71494	7.94576	7.65426	7.34095	6.44409	7.46886	7.47268	7.2453	7.81603	6.63489
AFAP1	7.26812	3.61605	11.4394	AFAP1	4.81576	4.6524	3.39042	6.12483	5.75641	7.26812	AFAP1	3.21696	2.92113	1.60804	3.03309	3.01028	3.37865	3.30311	2.28155	2.3311	2.04968	2.66704	2.51688	2.23802	2.27874	2.02565	1.96826	2.35846	1.93601	1.42561	1.73537	3.00159	2.71462	2.81534	3.61605	2.84192	3.17336	2.03732	3.42739	2.97649	2.44904	1.17468	1.66175	0.48317	2.56349	2.67958	1.0461	3.02364	1.20275
AFAP1-AS1	2.55101		9.02671	AFAP1-AS1	1.21837	0.936161	0.523065	0.783993	2.55101	0.491215	-	-	-	-	-	-	-	-	-	-	-	-	-	-	-	-	-	-	-	-	-	-	-	-	-	-	-	-	-	-	-	-	-	-	-	-	-	-	-
AFAP1L1	4.26381	4.65621	9.69622	AFAP1L1	2.83833	2.31025	0.485078	2.60178	3.84958	4.26381	AFAP1L1	4.65621	4.11805	1.76459	1.59558	2.26239	2.16762	2.24317	0.859725	0.979283	0.997596	1.05795	1.2031	1.23242	1.09311	1.02323	1.11715	0.776269	0.948072	1.11522	1.23552	3.77892	2.29238	2.38156	1.77927	1.39993	2.39668	1.75525	2.43448	3.58611	3.88354	3.83187	2.20056	1.16849	3.76512	1.87732	3.27032	4.27248	0.717702
AFAP1L2	2.70758	5.64828	12.0419	AFAP1L2	2.15466	2.70758	2.67704	0.308459	1.40054	0.441794	AFAP1L2	2.2561	2.1376	0.845967	1.67817	2.15089	1.69726	2.20111	2.90527	2.94989	2.68603	4.09728	3.87648	2.86897	3.03597	2.74962	2.83701	2.48879	2.56356	2.31596	2.95345	2.89754	3.56098	3.6627	2.66735	2.17745	2.67377	2.65352	2.54946	3.2398	1.39776	1.20936	2.70676	0.528704	1.98209	2.1172	0.684874	5.54582	2.58087
AFF1	7.81597	5.30572	12.5978	AFF1	7.81597	5.37686	3.82791	3.95116	7.44932	3.20349	AFF1	4.59882	4.32718	3.76336	3.55326	4.0457	4.34438	4.17208	2.21142	2.12772	2.39747	1.92517	1.97184	2.1139	2.20293	2.20354	2.2356	2.20523	2.04646	2.30089	2.35006	4.23697	4.05108	4.41868	4.28911	3.865	3.93563	3.49006	4.00669	4.30069	3.56544	3.24879	4.15823	2.70766	4.05095	3.77357	4.41983	4.397	3.33322
AFF2	5.15206	2.5237	8.73954	AFF2	3.5561	2.4795	1.54039	1.67111	5.15206	2.89542	AFF2	0.652223	0.529494	0.147595	0.413198	0.94189	0.737886	0.274602	0.924402	1.17141	0.283459	2.5237	2.14326	1.06371	1.24288	1.15966	1.31928	0.256784	0.255734	0.432473	0.678206	0.28149	0.256368	0.348711	0.0522464	0.042137	0.370003	0.0661663	0.419283	0.194694	0.333632	0.0288187	0.190101	0.0105866	1.12856	0.0559232	0.0237633	0.923096	0.0687548
AFF3	6.86968	3.60084	10.0868	AFF3	6.86968	4.34737	3.63836	1.56474	6.62363	2.74986	AFF3	1.30789	0.74156	0.68233	1.18876	1.5293	1.7238	2.5041	1.92403	2.41297	1.75277	3.60084	3.39711	2.51959	2.61743	2.03227	2.16334	1.70121	1.91411	1.77249	1.80697	2.19047	1.22201	1.26135	1.97529	1.34957	2.56875	0.712267	2.65775	1.96806	1.23288	0.673894	0.621981	0.586928	2.25658	0.975659	0.257438	1.80289	0.123623
AFF4	8.44174	4.31809	11.7352	AFF4	8.4034	7.69293	6.41913	7.47901	8.44174	8.26637	AFF4	3.90125	3.742	3.84273	3.9483	3.8121	4.31809	4.10392	3.08693	3.18934	3.26877	4.20568	4.09826	3.11589	3.22207	3.02076	3.40858	3.40689	2.95502	3.00154	3.01258	4.02964	4.05767	4.09766	3.76247	3.33209	3.58401	3.86319	3.68056	3.95807	3.23527	2.77952	3.13052	3.1674	3.8975	4.00563	3.46401	3.91258	2.80499
AFG3L1P	5.24072	3.14808	9.1597	AFG3L1P	5.15665	5.24072	2.19187	4.52568	4.41752	0.0543623	AFG3L1P	1.94862	1.80796	2.05966	1.78828	1.93386	1.64602	2.09762	1.71157	1.6631	1.86295	3.07852	3.14808	1.87684	1.69991	1.76883	1.81303	1.79916	1.76481	1.7092	1.79089	2.2424	2.12756	2.32485	2.15536	2.19157	2.16673	2.02877	2.0389	2.2109	1.4323	1.33046	2.19686	1.79331	2.31311	2.00815	1.43189	2.45024	1.80591
AFG3L2	4.7187	5.43616	12.223	AFG3L2	4.7187	4.48692	3.32313	3.00875	3.89736	1.45488	AFG3L2	4.07028	3.93766	4.34028	3.28593	3.43494	3.57818	4.35703	3.39355	3.79833	3.51426	4.15454	3.96962	4.04057	4.06125	3.36306	3.74925	3.72403	3.31505	3.01948	3.27425	3.99563	3.93734	3.83301	3.88199	4.95265	3.7558	4.2387	3.85838	3.93085	4.51333	5.09578	4.24897	3.66431	3.81515	4.2365	5.43616	3.90161	3.57503
AFMID	3.31345	5.26922	11.2079	AFMID	1.59697	1.01023	0.899339	0.0543623	3.31345	0.0543623	AFMID	2.41653	2.41811	1.9757	2.27745	2.35825	1.73987	2.42883	2.95993	2.89473	2.63596	3.94882	3.9871	3.08468	2.91777	3.02312	3.2134	2.39621	2.56609	3.78013	3.47633	3.23542	2.55486	3.05887	1.62042	2.83535	2.44006	2.68638	2.43078	2.64836	2.53319	2.39496	4.70217	5.26922	3.38288	3.13036	1.42457	2.84105	3.58503
AFTPH	7.22953	4.6239	10.9977	AFTPH	6.55083	6.68026	5.08454	5.7167	7.22953	5.94441	AFTPH	3.48314	3.26855	3.56369	3.31718	3.38502	3.71404	3.82201	3.28141	3.63087	3.37155	4.6239	4.23115	3.47848	3.90268	3.29712	3.48228	3.46206	3.1249	2.93377	3.14495	3.71656	3.62299	3.72188	3.46962	3.80666	3.24654	3.76495	3.36181	3.43742	2.51575	2.12777	3.56075	2.93506	3.53783	3.96469	2.64017	3.5105	3.16506
AGA	3.22892	3.37478	9.50585	AGA	2.08528	3.15318	3.03018	1.94102	3.22892	0.304285	AGA	2.71779	2.52747	3.22652	3.13074	2.93907	2.56331	2.61414	2.56596	2.3276	2.58306	1.60649	1.62875	1.977	2.1468	2.59216	2.63684	2.49741	2.36213	3.08351	2.73712	2.97435	2.79977	2.804	2.23821	2.68581	1.91723	3.37478	1.9282	2.44513	1.94142	1.67096	2.55711	2.66583	2.83317	3.24666	1.55644	2.61549	2.50962
AGAP1	7.26163	3.16369	9.43359	AGAP1	6.73811	5.80804	4.37867	3.46237	7.26163	2.89247	AGAP1	2.04489	1.62755	1.46574	1.23761	1.40565	1.61422	1.85441	3.16369	3.01099	2.61643	2.65431	2.34756	2.90917	2.94199	3.05101	3.03049	2.58002	2.56632	2.82738	2.85868	1.96385	1.74811	1.83924	2.387	2.23804	2.21154	1.46621	2.39514	1.61329	1.46605	1.17784	1.62886	0.911859	1.85841	1.79318	1.47974	2.28342	1.31222
AGAP11	5.03105		6.71376	AGAP11	1.33901	2.84428	5.03105	3.74848	3.8301	1.52281	-	-	-	-	-	-	-	-	-	-	-	-	-	-	-	-	-	-	-	-	-	-	-	-	-	-	-	-	-	-	-	-	-	-	-	-	-	-	-
AGAP2	2.88104	7.10906	10.6586	AGAP2	2.88104	1.1968	0.441868	0.610406	1.55407	0.0543623	AGAP2	1.4325	1.57019	0.561877	0.639935	0.8597	0.447318	1.06724	6.01316	6.17483	5.71928	6.79351	7.10906	6.79393	6.20903	6.03632	4.43715	6.40988	5.43263	2.52642	3.60352	1.04966	0.607838	0.731578	1.3292	1.28743	1.68601	0.753464	1.9228	0.8845	0.780663	3.01496	0.511296	0.537063	1.80004	1.16963	1.9369	1.1005	0.528566
AGAP3	4.30148	5.86242	11.8309	AGAP3	4.30148	1.44494	1.36321	1.48402	2.15228	0.0543623	AGAP3	3.61666	3.60915	3.20259	3.41736	3.38183	3.18501	4.11401	5.20463	5.49659	4.63506	5.49308	5.66808	5.86242	5.56176	5.25299	4.88239	4.90055	4.57548	3.96413	4.50547	4.03087	4.40002	4.56343	3.96903	3.37674	3.85105	3.97718	3.68831	4.09778	3.25936	2.89831	3.14408	3.09022	4.37119	3.92641	2.76068	3.85072	3.34189
AGAP5	2.56903	2.18835	7.45526	AGAP5	1.2438	1.18297	0.441896	0.581823	1.83997	2.56903	AGAP5	1.49041	1.37563	1.84465	1.23839	1.42989	1.18227	1.51185	1.01065	1.02905	1.24102	1.88452	1.88611	1.15994	1.07063	1.03579	1.18169	1.27765	1.05478	1.07581	1.09853	1.83199	1.62107	1.92526	1.55276	1.66898	1.44512	1.32476	1.36786	1.71722	1.40854	1.32207	1.37866	1.40736	1.71431	1.70129	1.00118	1.94943	2.02206
AGAP6	4.10081	4.59	8.96401	AGAP6	3.12133	3.76694	2.28164	2.02078	2.43674	4.10081	AGAP6	3.29663	3.0988	3.0152	2.91348	3.21284	2.7436	3.06049	2.64062	2.73692	2.91134	4.12105	4.25126	3.13981	2.87833	2.65345	2.84476	2.99509	2.81806	2.36871	2.62115	3.66009	3.37921	3.69783	3.40793	3.2529	3.42709	2.7588	3.23528	3.49708	2.58446	2.26849	3.23326	3.19637	3.55432	3.3368	2.55675	3.7699	3.13804
AGAP7P	1.48591		6.20776	AGAP7P	0.312087	0.218379	0.108147	0.0543623	0.845852	1.48591	-	-	-	-	-	-	-	-	-	-	-	-	-	-	-	-	-	-	-	-	-	-	-	-	-	-	-	-	-	-	-	-	-	-	-	-	-	-	-
AGBL1	1.87579	0.909795	1.34158	AGBL1	0.819494	0.818738	0.464797	0.0543623	0.994083	1.87579	AGBL1	0.00479673	0.00204882	0.00130417	0.0013603	0.00143883	0.00137058	0.00869958	0.0443183	0.0295298	0.056395	0.00275652	0.010513	0.0525234	0.0324724	0.0829481	0.102889	0.077889	0.0260311	0.0874296	0.0392394	0.00590476	0.0147247	0	0.00942042	0.0104314	0.00236276	0.00496227	0.00452635	0	0.00320447	0.00110194	0	0.00388216	0.125809	0.202182	0.909795	0.0709018	0.000614259
AGBL2	8.40641	1.63576	5.8919	AGBL2	6.03891	7.25201	8.40641	4.62237	6.97808	6.47415	AGBL2	0.147594	0.19889	1.04929	0.173856	0.213959	0.127406	0.917365	0.313196	0.15778	0.836872	0.658294	0.74263	0.153147	0.139686	0.550472	0.690484	0.499757	0.2389	0.12691	0.224848	0.446116	0.404977	1.61625	0.2852	0.888063	0.26445	0.255643	0.241597	1.63576	0.117078	0.0555685	0.876666	1.04712	0.94773	0.408585	0.027673	0.413279	0.415682
AGBL3	5.92667	0.657739	4.80602	AGBL3	4.97209	5.92667	4.02924	5.40857	4.46901	2.91194	AGBL3	0.364028	0.24217	0.258084	0.246704	0.306114	0.279825	0.289562	0.26394	0.345722	0.309044	0.657739	0.577136	0.327125	0.364251	0.296483	0.395238	0.372409	0.270146	0.235107	0.238929	0.362854	0.27187	0.405849	0.198763	0.152319	0.402623	0.144349	0.287098	0.402458	0.165818	0.122287	0.427343	0.244652	0.369073	0.235806	0.25108	0.478911	0.292894
AGBL4	4.47678	1.32221	6.15437	AGBL4	1.55596	4.47678	2.0818	1.41505	2.51445	0.11796	AGBL4	0.0648652	0.0529978	0.0627861	0.0414043	0.0229964	0.0221059	0.0371249	0.665593	1.03673	0.574095	0.108837	0.154213	1.32221	1.30425	0.716803	0.822898	0.7405	0.521252	0.178004	0.380549	0.0781158	0.0348282	0.0889775	0.0450928	0.0202778	0.0245357	0.0056622	0.0222188	0.120877	0.287265	0.0381331	0.234549	0.121408	0.0583558	0.0293297	0.00688412	0.0437191	0.0342774
AGBL5	10.2625	3.62187	10.7417	AGBL5	9.64074	10.2131	10.2625	6.46518	8.71532	9.04447	AGBL5	2.73043	2.44478	3.4848	2.48971	2.7411	2.8133	3.62187	2.38767	2.48897	2.42355	2.52137	2.68755	2.76748	2.54437	2.25653	2.61385	2.53198	2.26096	2.10394	2.25681	2.8895	2.87406	3.21679	3.43189	2.65316	3.40877	2.42762	3.54221	3.09143	1.95067	1.74046	3.27811	1.55929	2.55012	3.10012	1.5753	2.70684	2.31552
AGER	1.48635	8.5736	8.89141	AGER	0.805805	0.812463	0.318955	0.281195	1.48635	0.141639	AGER	2.37656	2.66111	2.41188	2.26315	2.53107	2.28436	2.7937	2.09705	1.74553	2.10038	3.55275	3.77333	1.86087	1.56661	2.00322	2.05125	2.10917	1.9988	2.11382	2.13809	2.70394	2.90724	3.44629	3.11824	2.80705	3.02651	2.53736	2.92411	3.44142	1.90294	1.70409	3.22218	2.2654	8.5736	2.44319	1.09269	3.2892	1.90563
AGFG1	9.08353	4.97031	11.3815	AGFG1	8.42295	7.69304	8.79431	7.20805	8.97517	9.08353	AGFG1	4.64105	4.35338	3.70487	3.4013	3.56052	3.3212	3.48303	3.1326	3.28339	3.15204	2.97919	3.18293	3.34701	3.33429	3.1834	3.29662	3.10979	2.95063	3.55702	3.29268	4.06443	3.29796	3.36769	3.13241	3.34455	3.02054	3.56653	3.1262	3.5265	3.21867	3.01476	3.2003	2.62244	4.20815	3.63687	2.82721	3.88879	2.72554
AGFG2	6.07873	4.38756	11.2832	AGFG2	2.96544	3.97864	2.28113	6.07873	3.95196	1.59155	AGFG2	2.88453	2.90307	4.38756	2.98052	2.52645	2.81447	3.20611	2.72201	2.71792	3.36876	2.84523	3.20329	3.03271	2.90315	2.92416	2.78514	3.60731	3.28733	2.22793	2.54838	2.98938	3.07595	3.43438	3.07887	4.05371	3.32562	4.06253	3.35921	3.44991	2.03546	2.14609	3.03325	4.1653	2.67412	4.38317	1.33166	3.35566	2.99021
AGGF1	6.765	3.42667	10.0868	AGGF1	6.73738	6.09919	6.765	4.33286	6.64231	1.1883	AGGF1	2.82993	2.81538	3.11036	2.65202	2.65499	2.45159	2.86995	3.09773	3.3121	3.03031	3.27205	3.13285	3.26893	3.42667	3.03077	3.18194	3.09435	2.76759	2.78162	3.05608	2.81618	2.58284	2.86923	2.55206	2.61983	2.49404	2.56856	2.53294	2.77287	2.27421	2.25039	2.63653	2.15495	2.71699	2.84796	2.36731	2.70982	2.07739
AGK	3.48828	4.02826	9.77189	AGK	3.48828	2.46735	1.58112	1.97952	3.39255	3.24217	AGK	2.63659	2.5262	3.02142	2.67366	2.55088	2.47171	2.79589	3.09498	3.303	3.11593	4.02826	3.96818	3.35234	3.49425	3.05364	3.14698	3.21229	2.97465	2.6499	2.95815	2.95452	2.74417	3.21039	2.77307	2.80622	2.81747	2.67787	2.76834	2.85066	2.74348	2.71425	2.82463	2.31202	3.01677	3.22737	1.65192	2.85074	2.23202
AGL	4.40929	4.67137	10.7101	AGL	4.40929	3.66499	1.77974	1.97558	4.17451	1.23808	AGL	2.54654	2.20988	2.40744	2.31099	2.62298	2.72941	3.02176	1.94679	2.02141	2.05624	2.8307	3.00714	2.03059	2.11991	1.81743	1.92581	2.12302	1.99872	1.68518	1.79028	2.43585	2.02308	2.39684	2.91151	2.57861	4.00246	2.47688	4.22046	2.35828	3.07468	2.98758	1.85931	2.80495	2.02342	2.5123	4.67137	2.13757	1.44901
AGMAT	1.56484	4.55757	10.2069	AGMAT	0.160356	1.07075	1.27327	0.151098	0.424606	1.56484	AGMAT	0.140543	0.176873	1.01155	0.0934404	0.118628	0.0500302	0.413493	0.594472	0.982142	0.429969	0.116564	0.121946	0.971397	0.984257	0.570744	0.768512	0.439168	0.327146	0.255853	0.577393	0.187414	0.140745	0.189187	0.224992	2.62623	0.0607379	0.444394	0.0620156	0.148722	0.0619467	0.0781251	4.55757	3.97651	0.180919	0.517205	1.89959	0.104913	0.299246
AGMO	2.35998	2.78147	9.78661	AGMO	1.7366	0.955302	0.221353	0.390975	2.35998	0.542845	AGMO	0.927634	0.842517	0.0173568	0.137738	0.273148	0.353938	0.512241	0.274807	0.15001	0.180248	0.0487443	0.0743696	0.0782422	0.0844829	0.215633	0.286554	0.221934	0.18451	0.270033	0.28644	0.811934	0.0558423	0.0815435	0.0881526	0.487716	0.110499	0.0494113	0.118	0.0998244	0.13164	0.149237	0.542196	2.78147	0.157538	0.147161	0.0970539	0.860638	0.025428
AGO1	7.18504	3.11811	11.2039	AGO1	4.92189	4.64451	2.91125	7.18504	6.00158	2.80577	AGO1	2.27412	2.0937	2.65868	2.39732	2.3583	2.51561	2.45263	2.48878	2.33098	2.48792	3.11811	3.09015	2.48351	2.46374	2.36997	2.41414	2.51032	2.3727	2.14175	2.27462	2.32582	2.35321	2.5336	2.34048	2.23501	2.22517	1.94351	2.2227	2.27268	2.00146	1.70872	1.82322	1.33273	2.39994	2.27254	1.56339	2.47487	1.75115
AGO2	4.00988	3.19026	9.56449	AGO2	3.01477	3.13175	1.25263	1.36781	3.98765	4.00988	AGO2	1.86298	2.08342	1.30101	1.9518	1.99393	2.09886	1.9404	0.904912	0.910383	1.16885	1.27736	1.18238	0.942136	0.879121	0.925573	1.15078	1.11682	0.956058	1.1894	1.0225	1.83018	1.75805	1.92128	1.99831	1.61562	1.98673	1.87316	2.13084	1.98733	1.74042	1.71906	1.23613	1.17268	2.26962	1.90317	2.85446	1.86825	1.25413
AGO3	6.21365	2.62826	9.90143	AGO3	4.4938	4.37713	3.57657	4.61377	6.21365	5.96108	AGO3	1.63883	1.50322	1.30356	1.38358	1.44413	1.56042	1.53933	1.26657	1.27716	1.40997	2.13734	2.04246	1.20264	1.29998	1.27411	1.56321	1.43738	1.21345	1.47529	1.42518	1.61206	1.45412	1.77387	1.56497	1.18575	1.65674	1.02563	1.6101	1.57621	1.17118	0.922818	1.08034	0.950258	1.56673	1.37622	0.979481	1.94149	0.951981
AGO4	6.93863	3.6014	11.1386	AGO4	4.90886	6.93863	6.75261	2.28397	5.66266	4.08555	AGO4	3.12997	2.94854	2.3237	2.92578	2.94294	2.96439	3.17097	2.45265	2.39962	2.60066	3.44878	3.36449	2.43116	2.49942	2.39593	2.52031	2.55399	2.33071	2.20033	2.34721	3.13115	2.92765	3.181	3.1488	2.61353	3.13621	2.56145	3.24846	2.98071	2.72469	2.48246	2.13507	2.02486	3.50042	2.96881	2.69771	2.99236	2.39383
AGPAT1	8.95756	3.32064	12.5951	AGPAT1	6.78776	8.73511	8.95756	6.05765	7.15033	8.18501	AGPAT1	2.46232	2.71561	3.17046	2.7635	2.91286	2.67973	3.08759	2.38248	2.72899	2.57841	2.42323	2.77846	3.1605	2.85569	2.38502	2.69277	2.75487	2.38937	2.50346	2.52684	2.66005	2.83029	3.07548	3.02856	2.67373	3.23909	2.13462	3.24056	3.1785	2.80692	2.40474	2.57237	1.8407	2.70177	2.36144	2.33307	3.27613	1.78063
AGPAT2	7.05301	7.76262	12.5743	AGPAT2	1.69897	1.77319	0.286924	0.509737	3.67147	7.05301	AGPAT2	7.7302	7.76262	4.83236	4.62678	4.85341	3.45716	4.91114	2.6858	2.80634	2.34932	1.64007	1.73835	3.05838	2.89824	2.31279	3.33928	2.4728	2.17498	2.34777	2.77285	6.46586	4.65728	4.95198	4.57382	6.30564	4.61029	5.62163	4.40434	4.67443	5.36052	4.78501	5.20305	7.32335	5.58054	5.30892	3.56886	4.87146	5.81195
AGPAT3	7.65582	4.34401	12.0547	AGPAT3	5.81285	5.70023	5.39036	5.12837	5.26622	7.65582	AGPAT3	3.27028	3.31881	3.61793	2.66753	2.91275	2.57079	3.29041	4.15832	4.09498	4.16206	3.80782	4.11834	4.34401	4.29375	4.08733	3.94493	4.15284	4.15463	4.05685	3.97872	3.1642	2.93694	3.08153	3.17315	3.58563	3.08824	3.5739	3.15589	3.06325	3.18269	3.47589	3.9735	3.76025	3.50449	3.39648	4.0489	3.27543	2.9077
AGPAT4	6.11882	4.51351	10.0965	AGPAT4	3.87788	6.11882	5.27042	1.89519	5.44249	3.7131	AGPAT4	1.76143	1.76664	1.05954	1.83198	1.67659	1.49955	1.3765	3.0004	3.04915	2.79119	3.11555	3.13494	3.20067	3.01463	3.26192	3.64374	2.86041	2.87645	4.51351	3.76428	1.9621	2.07788	2.35359	2.27747	1.39676	2.14606	1.44724	2.09925	2.39931	1.00417	0.684802	1.35345	0.346348	2.19652	1.58521	0.356025	2.44992	0.8365
AGPAT5	5.5668	3.86425	11.4282	AGPAT5	5.08399	4.41192	5.29323	3.95386	5.5668	4.87398	AGPAT5	2.20442	2.04257	3.15274	1.90271	1.90484	1.72839	2.02983	3.55642	3.3912	3.64844	2.90598	2.87179	3.06964	3.3397	3.43839	3.62465	3.68644	3.43214	3.86425	3.43585	2.19044	2.3607	2.5635	1.50874	2.85251	1.50622	2.477	1.49976	2.76514	1.46054	1.0403	2.14937	2.05343	2.07236	2.27027	2.25018	2.46935	1.73508
AGPAT6	5.92933	5.3325	12.4336	AGPAT6	5.92933	4.78078	2.47154	3.36353	4.70707	4.36193	AGPAT6	3.79885	3.73033	4.53291	3.45881	3.46569	3.25457	3.64717	3.16003	3.30733	3.26974	5.30783	5.3325	3.54788	3.41827	3.17462	3.5291	3.27641	3.14682	3.26247	3.39948	4.01607	3.9099	4.05488	3.74517	3.7358	3.65559	3.28333	3.62476	3.82841	3.33943	3.23617	3.97416	4.03603	4.0924	4.00112	4.1164	3.92294	3.3424
AGPAT9	4.21872	3.83973	11.1807	AGPAT9	2.86427	4.21872	2.41511	0.223418	3.01305	2.34974	AGPAT9	1.78061	3.1425	0.43597	1.04333	1.24905	0.744569	1.7941	0.42134	0.802577	0.493779	2.10441	1.91471	0.795268	1.07631	0.520017	1.3942	0.417145	0.412609	0.929756	1.03856	2.29791	2.31139	2.03142	1.81817	2.96781	1.22965	2.03614	1.20203	1.61961	3.23161	3.13448	3.02215	1.71195	1.72604	2.0307	3.39007	1.39044	0.512076
AGPS	5.72562	3.00402	10.8143	AGPS	3.88672	4.95225	3.51407	2.61494	5.72562	4.28888	AGPS	2.92656	2.71505	2.79258	2.37715	2.54592	2.7765	2.68491	2.24165	2.26387	2.15678	2.5914	2.5142	2.09402	2.2839	2.19296	2.44828	2.0898	1.96899	2.91235	2.48698	2.70163	2.46991	2.64951	2.75791	3.00402	2.49584	2.5233	2.60156	2.54195	2.02109	2.09106	2.16521	2.31528	2.58778	2.78678	2.319	2.78414	2.20787
AGRN	3.46377	5.20534	13.9	AGRN	2.27441	1.60413	0.806698	3.46377	3.45462	0.0543623	AGRN	2.93175	3.32769	1.93699	3.39478	3.46402	3.07417	4.23062	3.66811	3.94422	3.66299	1.54386	2.03812	4.57732	4.0729	3.4864	3.36762	3.40129	3.63424	2.93283	3.56101	3.93158	3.43767	4.13549	3.21737	3.65464	3.47794	3.91422	3.26881	3.70757	2.67742	2.42479	5.1822	3.41781	4.40188	4.68649	1.05811	3.18129	4.23688
AGT	4.57342	9.41853	15.9845	AGT	1.18866	1.42223	0.275072	0.312978	1.68726	4.57342	AGT	2.04484	3.30619	3.74474	4.63742	5.39132	4.30015	1.32335	6.70649	5.67994	6.84758	6.75351	6.7349	6.05326	5.84563	6.27496	5.88134	6.41091	6.65269	5.24617	6.10745	1.77218	2.29965	2.83687	1.42106	2.22128	2.01777	0.707042	2.472	2.74829	6.28106	5.70818	4.93812	9.41853	2.03994	2.48859	4.06563	3.36662	2.13361
AGTPBP1	6.84601	4.26161	10.9292	AGTPBP1	6.84601	6.26413	4.21076	6.6522	6.03	5.75007	AGTPBP1	2.84555	2.65883	1.99166	2.3093	2.49517	2.46748	2.01265	3.46587	3.64728	2.97614	3.76122	3.71596	3.63014	3.69189	3.56701	3.75486	2.88691	2.94412	3.95903	3.75395	2.61273	2.11647	2.24746	2.08186	1.99967	1.83153	1.87751	2.00892	2.21666	2.67966	2.80899	2.05371	1.36842	3.55757	2.08752	2.61652	2.74389	1.79951
AGTR1	2.41236	5.10824	9.42329	AGTR1	0.63429	0.485732	0.637256	0.295278	2.41236	0.0543623	AGTR1	5.10824	4.25461	4.38011	1.64619	1.92613	2.64498	2.96994	0.120178	0.101579	0.154636	0.198928	0.326799	0.105865	0.0884596	0.218189	0.798017	0.147105	0.140854	0.155601	0.554088	4.02746	1.32794	1.29045	3.70152	1.65273	2.34214	0.705745	2.21551	2.55212	2.44122	1.07111	1.84831	4.31355	2.67025	1.7478	1.8869	2.77419	1.04223
AGTRAP	2.69036	6.47417	11.2653	AGTRAP	1.96813	2.17065	0.905856	2.14077	2.69036	1.8694	AGTRAP	3.93954	3.80741	4.26157	3.65408	3.70971	3.04727	3.64505	2.5825	2.04453	2.49766	0.987461	1.35117	2.06612	1.8903	2.46853	2.64065	2.35158	2.30307	2.97352	2.85263	4.05173	3.78811	3.9949	3.42337	3.16232	3.5311	3.90279	3.58593	3.99626	3.04278	2.72591	4.25602	2.65177	4.62284	3.99997	3.0116	4.17433	3.82235
AHCTF1	9.02241	3.57839	10.9427	AHCTF1	6.88853	8.16234	9.02241	6.93097	7.73929	6.40167	AHCTF1	3.57839	3.04619	2.71296	3.05482	3.01064	3.17529	3.01381	2.10637	2.15336	2.44406	3.25696	3.26779	2.36425	2.34205	2.08268	2.22407	2.48339	2.15302	1.79018	1.95516	3.25635	2.86518	3.021	2.97538	2.50184	2.92173	2.3574	2.89623	3.01991	2.43058	2.19267	2.03754	1.92851	2.96625	2.67714	2.52376	3.37837	1.95342
AHCTF1P1	8.82659	1.55437		AHCTF1P1	5.33889	8.11585	8.82659	5.52049	7.0076	5.22391	AHCTF1P1	1.55437	1.17493	0.984632	1.15318	1.14352	1.35179	1.21247	0.463667	0.448366	0.523877	1.10394	1.15214	0.64271	0.557516	0.454347	0.494566	0.586836	0.401718	0.465035	0.420549	1.22644	0.986768	1.19352	1.15015	0.800348	1.02169	0.766862	1.10947	1.09948	0.795378	0.715132	0.569283	0.458648	1.08136	1.02159	0.976977	1.26771	0.607559
AHCY	6.98468	6.07402	13.7456	AHCY	6.36188	6.98468	6.30856	4.67125	6.12203	5.14802	AHCY	4.57921	4.83039	5.15568	4.3299	4.49541	4.23718	5.15473	4.04914	4.17033	4.28415	3.42559	3.60694	4.35998	4.18882	4.06649	4.45589	4.44813	4.1555	4.3197	4.2639	4.96061	5.27715	5.56607	5.02156	5.30177	4.75888	6.07402	4.81112	5.2977	4.60414	4.61519	5.69476	5.80702	4.896	5.17652	4.93215	5.10815	5.78308
AHCYL1	6.63461	6.89128	13.5309	AHCYL1	6.0998	6.15361	5.35104	5.72411	6.63461	5.73694	AHCYL1	5.23152	5.2818	5.39788	4.7095	4.71527	4.87592	5.32596	6.57322	6.23882	6.8285	5.99082	6.32027	6.46649	6.44573	6.03633	6.60165	6.89128	6.3331	6.22789	6.36033	5.15611	5.02484	5.43658	5.21124	4.94562	5.2496	4.60441	5.26498	5.25006	4.20096	3.92718	5.44488	4.04057	4.94962	4.93716	5.11064	4.88545	4.36259
AHCYL2	6.77257	5.39613	12.0988	AHCYL2	4.58209	4.99314	5.1081	6.77257	5.31019	5.34288	AHCYL2	2.457	2.24903	2.79023	2.34937	2.17619	2.25944	2.4966	3.55463	3.82684	4.234	3.29068	3.38371	4.07962	4.01316	3.41446	3.64447	4.3285	3.7288	3.30639	3.40884	2.56295	2.75148	3.06744	2.89761	5.39613	2.42442	2.57414	2.31694	2.59384	1.63429	1.37689	3.19988	1.67236	3.83306	2.98334	3.35049	3.18115	2.36996
AHDC1	4.6508	4.50474	11.3344	AHDC1	4.14991	1.52162	0.388181	2.07825	4.6508	0.737761	AHDC1	3.1292	2.78646	4.14291	3.91308	3.75355	4.28502	3.69555	2.64413	2.92718	2.85386	4.38453	4.50474	3.40384	3.15116	2.65396	2.85507	3.04267	2.60906	1.85814	2.25393	3.47351	4.31485	4.1958	3.6357	2.56749	3.86751	4.44487	3.75077	4.23312	3.17924	3.04195	2.99149	2.00839	3.05338	3.72573	3.46513	3.81475	2.24514
AHI1	8.03826	4.64575	9.87291	AHI1	7.50546	7.50789	7.25616	5.09572	7.70935	8.03826	AHI1	2.12774	1.95989	2.41597	1.97854	2.04672	2.13711	2.31328	2.58223	2.9844	2.53377	4.45956	4.33687	3.29123	3.25996	2.58798	3.65255	2.54572	2.43308	2.12322	2.5175	2.36479	2.32121	2.78932	2.20703	1.89674	2.15475	1.36077	2.06438	2.47224	1.86947	1.30609	1.66746	1.43601	2.22169	1.95695	1.37627	2.63803	1.98398
AHNAK	7.45745	8.57196	15.3096	AHNAK	7.45745	2.28536	0.710092	3.19632	7.21231	2.91398	AHNAK	7.51759	7.01347	4.42271	7.31541	7.19395	7.3912	6.91914	4.50838	3.90142	4.20507	3.53311	3.8925	3.81599	3.75173	4.20329	3.84043	4.05305	3.6618	4.08737	3.9477	7.1397	7.27082	7.1735	7.86003	6.60521	7.61185	7.27014	7.66579	7.0957	5.69314	5.75736	5.28316	3.80123	6.82116	6.84321	6.21977	8.57196	3.95875
AHNAK2	6.15525	6.0987	13.2644	AHNAK2	5.02611	2.54584	0.611425	3.64445	4.95553	6.15525	AHNAK2	2.84932	1.83549	0.647183	2.2706	2.15849	2.5417	3.23101	1.08194	1.97699	0.609373	1.95885	2.0988	2.32697	2.06515	1.16779	1.7703	0.601128	0.430737	1.11778	1.28426	2.25021	4.41122	3.75828	4.58748	2.41781	4.76943	4.4944	4.56924	3.24521	0.719569	0.682259	0.535973	0.711842	1.24243	2.79637	0.487699	2.55041	0.366501
AHR	4.74261	5.25947	12.2521	AHR	4.74261	2.63699	1.50948	2.53854	3.89895	1.56685	AHR	3.86365	3.89178	3.29155	3.3005	3.32925	3.10205	4.13239	1.13023	1.20872	1.17019	0.754983	0.824239	1.047	1.2107	1.21474	1.13311	1.14887	1.00863	1.39467	1.25818	3.97774	3.11658	3.54469	2.80746	2.65284	2.79599	2.90808	2.98511	3.47095	2.484	2.08964	1.87719	2.84389	4.17678	3.31264	0.83244	5.25947	1.78536
AHRR	5.53479	2.31907	9.14277	AHRR	4.03786	5.5315	5.53479	2.36258	4.40487	3.25676	AHRR	0.4694	0.676083	0.34661	0.355555	0.450519	0.2943	1.37996	0.80446	1.00364	0.315798	0.245643	0.363019	1.27365	1.05851	0.771269	0.780211	0.417755	0.276439	0.261829	0.356326	0.626722	1.26365	1.45904	0.845218	1.11645	0.651349	1.11158	0.498019	0.642633	0.285596	0.214529	0.627885	0.282163	1.03618	0.701437	0.150149	0.99097	0.310592
AHSA1	6.76101	5.68644	12.1568	AHSA1	5.19378	6.76101	5.9204	4.56819	5.78683	3.74348	AHSA1	4.72765	4.85278	5.68644	4.97608	5.04019	4.83017	5.04869	5.0546	5.36308	5.16853	5.39607	5.2327	5.52735	5.67007	5.16414	5.39306	5.19757	4.95473	5.18267	5.26183	4.8227	4.94178	5.14512	5.26189	5.1241	5.31674	4.84799	5.32353	5.1818	5.15194	5.13727	4.6408	4.41846	4.83594	4.91498	4.94278	4.88422	3.91526
AHSA2	5.3997	5.97105	10.5697	AHSA2	2.95872	5.11117	5.3997	1.41928	4.45044	1.77134	AHSA2	5.12699	4.78969	5.63171	5.13534	5.02272	4.78227	5.37063	4.14606	3.94751	4.35921	4.29511	4.34389	4.14447	3.99801	4.20793	4.49866	4.14702	4.18949	4.57275	4.49866	5.50038	4.8897	5.54895	4.98774	4.93939	5.13215	4.4066	5.03386	5.26707	4.32695	3.77234	4.84029	4.27167	5.09007	5.19276	3.20674	5.44535	4.72795
AHSG	1.54852	9.453	15.2876	AHSG	1.12595	0.513881	0.318955	0.553576	1.24805	1.54852	AHSG	0.0167346	0.212813	0.0666309	0.0620965	0.0662432	0.0202291	0.0601638	0.116287	0.126775	0.0762046	0.0523584	0.027118	0.200541	0.148597	0.0687836	0.11289	0.0801751	0.0673517	0.0506252	0.0543263	0.0443932	0.0940827	0.0262033	0.0121625	0.0751013	0.0181293	0.142098	0.0654462	0.216664	0.045047	0.0324507	0.217262	9.453	0.0425316	0.02495	0.017432	0.0241464	0.319455
AIDA	3.70408	3.77087	10.6082	AIDA	2.92997	3.38178	3.70408	1.07994	3.13198	1.41765	AIDA	3.77087	3.71271	2.67468	3.23989	3.35708	3.5171	3.33716	2.8401	2.95347	2.86649	2.8898	2.81297	2.62201	2.85424	2.65163	3.0146	2.94284	2.54519	2.73533	2.90784	3.46011	2.9615	3.31272	3.5542	2.51303	3.43508	2.43202	3.62142	3.06512	2.85557	2.35772	2.53168	2.02614	3.41261	2.6539	2.07721	3.51826	2.17693
AIF1	1.56709	7.7272	10.9141	AIF1	0.757217	0.557806	0.318955	1.45962	1.56709	0.0543623	AIF1	4.40126	4.81183	3.99888	3.97359	4.13538	2.92138	3.39201	3.85669	3.23099	3.69147	2.04576	1.61775	2.52015	2.97776	3.84455	4.17913	3.46721	3.15635	5.26092	4.65842	3.67991	2.57233	3.37464	2.94248	3.84823	2.88989	2.22453	3.00335	3.66888	3.12637	2.19807	4.46256	2.80395	5.3878	3.47803	1.16037	4.08783	2.0311
AIF1L	3.61604	6.73903	12.7215	AIF1L	2.63295	1.06515	0.603435	0.151098	3.61604	2.65479	AIF1L	4.3075	4.6051	1.89949	3.04937	3.98425	4.76826	2.06867	5.80169	4.72734	5.09557	3.69516	4.06907	4.59442	4.45824	5.73079	5.42642	4.90367	5.80751	6.64644	6.27752	4.38658	3.62325	2.95593	2.02008	1.84699	2.75977	5.28744	2.61808	3.16896	2.38529	3.43474	6.73903	0.585371	2.87288	3.38738	1.70956	5.10769	1.70139
AIFM1	3.26677	5.20066	11.7918	AIFM1	2.56265	2.05401	0.485729	3.07545	3.26677	0.115907	AIFM1	3.37696	3.46961	5.14911	2.68727	2.80447	2.77951	3.48878	2.73618	2.86432	2.89577	3.21735	3.09376	2.91521	3.01616	2.68787	2.9218	2.92514	2.8041	2.49288	2.73582	3.35485	3.12491	3.51675	3.51458	4.40148	3.38116	3.15553	3.48003	3.45845	4.61097	4.98879	5.20066	4.65555	3.18871	3.27294	4.07967	2.94356	2.97638
AIFM2	1.97653	4.19258	10.2124	AIFM2	1.61994	1.80356	1.22828	0.972721	1.97653	1.15491	AIFM2	4.19258	4.1287	2.7564	2.29349	2.57211	2.36611	2.56405	1.27136	1.39169	1.7765	1.85731	2.00431	1.69872	1.53988	1.29163	1.67943	1.97491	1.5678	1.04201	1.30856	3.4529	1.70539	2.08122	2.24379	2.70104	2.23425	2.53809	2.25406	1.94956	2.13802	2.61364	2.11638	2.54552	2.40492	2.0129	1.73082	2.21645	1.12517
AIG1	3.90152	3.91123	11.3352	AIG1	3.90152	1.63519	0.221353	0.478853	3.72362	2.79036	AIG1	2.61392	2.3534	2.6519	2.91193	2.46696	2.63599	2.7273	2.83434	2.99686	2.73994	2.73302	2.66401	2.92476	3.01159	2.92594	3.38403	2.78917	2.50704	3.08612	3.00969	2.63602	2.04511	1.92366	1.92672	1.89541	2.10385	2.47491	2.02596	2.26269	2.53859	2.74326	3.01026	3.91123	2.22102	2.17559	0.854888	2.11763	1.495
AIM1	6.52246	5.80548	11.9364	AIM1	5.48962	4.62609	5.91225	6.52246	4.76503	3.67561	AIM1	2.8952	2.6625	0.645867	1.07149	1.14449	0.765571	3.28493	0.340423	0.402463	0.397959	0.425777	0.474088	0.336763	0.359909	0.401428	0.395696	0.336042	0.322977	0.425137	0.453931	3.34968	2.31875	1.84919	1.63338	3.85626	0.809914	5.80548	0.878888	1.58949	0.527177	0.509211	2.2454	1.66014	2.71773	3.64115	0.342108	1.64252	1.47821
AIM1L	1.18942	5.43857	9.24892	AIM1L	1.16244	1.18942	0.388181	0.646697	1.05708	1.17462	AIM1L	0.105386	0.0322652	0.0831455	0.0315592	0.0278824	0.016489	1.2948	0.0183314	0.0146614	0.0389872	0.0739176	0.0708368	0.014183	0.0112442	0.0172059	0.0266083	0.0503759	0.0327704	0.0414005	0.0139641	0.0863238	1.76188	0.198956	0.12227	1.49365	0.0256774	5.43857	0.070473	0.190782	0.018246	0.0147117	0.278154	0.0848492	0.656147	2.31368	0.0179156	0.036511	0.0917052
AIM2	2.24396	3.94126	10.5531	AIM2	2.24396	0.925453	0.490914	0.0934638	1.3162	2.18553	AIM2	0.31888	0.552036	0.16638	0.268958	0.427998	0.134493	0.68684	0.217891	0.167179	0.263547	0.32844	0.311267	0.115201	0.104498	0.321126	0.39731	0.252455	0.177879	0.334005	0.34682	0.376548	0.288545	0.263944	0.236304	0.828875	0.296135	0.764738	0.275939	0.525912	0.0856145	0.0772958	0.114849	0.223614	0.933209	0.648049	0.0482311	0.416309	0.100802
AIMP1	4.36677	4.34959	10.3964	AIMP1	4.19208	4.36677	3.59708	2.33928	3.79557	3.35298	AIMP1	4.24303	4.00559	4.13703	4.21402	4.10428	4.31941	4.25079	3.65397	3.5188	3.70018	3.97228	3.88052	3.39135	3.53143	3.62368	3.76393	3.70216	3.55624	3.78003	3.82754	4.34959	4.10734	4.26808	4.14255	4.25221	4.13749	4.01466	4.142	4.30813	3.69269	3.59358	3.8563	3.34224	4.0773	4.1403	4.16573	4.29538	3.49343
AIMP2	4.21833	4.58554	9.98167	AIMP2	3.25474	4.21833	3.23401	0.714324	3.88855	0.659589	AIMP2	3.04243	2.74084	3.38839	2.52391	2.70265	2.52103	2.90731	2.09045	2.1467	2.31825	1.99486	2.10405	2.26828	2.29921	2.12588	2.26103	2.37175	2.23294	2.09103	2.23016	2.86122	2.62018	2.72095	2.96453	3.54418	2.7347	3.0548	2.89672	2.97003	2.87202	3.45274	3.0985	2.7508	2.72987	2.91975	4.58554	2.74254	2.1611
AIP	3.6707	5.79356	11.8675	AIP	2.72205	3.6707	2.14782	1.35725	3.04815	0.567173	AIP	4.88719	4.95536	5.07452	5.51792	5.38965	5.37646	5.29547	4.75212	4.67205	4.89767	5.09958	5.15194	4.89803	4.74625	4.73474	4.84166	5.03216	4.82958	4.71828	4.8847	4.97673	5.23128	5.46105	5.29619	4.77725	5.39538	4.17669	5.28737	5.20233	4.63287	4.39911	5.08284	4.07135	5.12637	4.6609	3.55537	5.45549	4.10195
AJUBA	4.45686	3.7187	10.7235	AJUBA	2.05745	3.91524	4.45686	4.05512	2.13334	0.408102	AJUBA	1.55845	1.57621	1.34586	2.12288	2.21415	2.06822	1.7882	0.443407	0.395835	0.603333	0.267037	0.533381	0.316013	0.329707	0.514809	0.499927	0.472789	0.461005	0.279438	0.448214	2.1023	2.94606	2.78603	1.20415	0.826289	1.50957	3.0421	1.4904	2.36936	1.31751	1.58456	2.75191	2.80693	2.60922	2.32077	0.326815	2.33514	1.53154
AK1	6.28503	6.57329	11.7061	AK1	3.44329	3.49255	0.298013	1.5551	4.46386	6.28503	AK1	4.09443	4.24388	4.47726	4.58915	4.90489	3.92852	3.62164	5.00179	4.77384	5.0689	4.78511	4.83776	4.82929	4.75691	4.95188	5.16405	4.95992	4.67339	4.37089	4.80899	3.87671	4.08134	4.43356	4.58233	4.3995	4.54964	3.54752	4.41204	4.50894	6.30856	6.38566	4.05613	3.88783	4.93254	3.96475	6.57329	4.5108	2.62018
AK2	6.2708	5.0054	11.9071	AK2	5.4062	6.2708	4.60885	3.07865	5.63371	2.31413	AK2	4.30502	4.12729	4.21637	3.64614	3.83533	3.61676	3.91802	3.18043	2.93994	3.20029	3.85023	3.90005	2.93202	2.89712	3.15371	3.41927	3.06269	3.07426	3.58416	3.51022	4.39974	4.177	4.42472	3.82617	4.621	3.81096	4.24514	3.77503	4.16016	3.72814	3.55302	5.0054	4.34773	4.17903	4.19562	3.69994	4.36994	3.37026
AK3	2.91968	5.69049	11.4553	AK3	2.91968	0.794714	0.470323	1.19162	2.44761	0.485598	AK3	5.21033	5.03598	5.39661	4.42457	4.59009	4.59621	5.07768	4.75318	4.49368	4.92976	4.71102	4.72182	4.34417	4.47072	4.52452	4.76781	4.80946	4.60459	4.44788	4.75013	5.08219	4.90491	4.9399	4.88289	5.06727	4.804	4.83458	4.91588	4.79337	5.19806	5.31221	5.01113	5.24761	4.56737	4.60969	5.69049	4.80549	3.95036
AK4	6.12519	5.03986	11.0307	AK4	5.8134	2.50032	1.82613	3.48305	6.12519	3.61156	AK4	3.03981	3.19013	0.587041	3.02849	3.0935	3.69351	3.23292	3.50303	3.34408	3.54631	3.63139	3.41236	3.20773	3.30282	3.21532	3.12192	3.64199	3.0918	2.52697	2.65477	3.111	1.93656	1.98678	3.42988	2.62269	3.3495	3.13066	3.70621	2.37159	3.42183	3.70533	5.03986	3.68267	1.04913	2.28821	0.469204	2.15196	0.329423
AK5	4.93264	5.7636	8.8463	AK5	4.39909	2.23664	0.989123	1.33165	4.93264	2.07817	AK5	0.278279	0.207581	0.0856519	0.295207	0.914671	0.930621	0.239225	5.01278	5.43535	3.97334	1.15754	1.23145	5.12294	5.7636	5.0483	3.8532	4.97227	3.75222	3.72322	3.73887	2.03142	0.157758	0.159861	0.603249	0.221202	0.499457	0.0974646	0.59917	0.213834	0.363228	0.0943497	0.286859	0.0344715	0.0900991	0.288219	0.0502489	2.51952	0.0402875
AK7	4.59286	1.79543	7.26969	AK7	3.06236	4.4578	4.59286	3.94681	2.64844	2.57173	AK7	0.394892	0.313294	1.00751	0.0783648	0.123698	0.0931726	0.336193	0.64258	0.591685	1.21086	0.161935	0.248891	0.458153	0.527246	0.931498	1.55103	1.31882	0.730114	0.558078	0.575137	0.4439	0.507394	1.25191	0.331695	0.843708	0.194328	0.579885	0.278551	1.05472	0.244548	0.0833454	0.858516	0.350427	0.942552	0.596568	0.0893167	0.284683	0.446588
AK8	6.5907	1.88132	7.22891	AK8	3.82256	5.70592	6.5907	2.98768	3.95524	3.22321	AK8	0.697061	0.439169	0.860665	0.282756	0.455766	0.498028	0.515533	0.941478	0.822966	1.16116	0.522042	0.631644	1.00057	0.854322	0.924862	1.33717	1.34509	0.87267	0.669317	0.779412	0.750067	0.655745	1.33061	0.558382	0.262701	0.473046	0.397994	0.560505	1.35447	0.256143	0.0895346	0.92904	0.0447647	0.926996	0.69262	0.0569954	1.04353	0.290994
AK9	8.46289	1.60232	8.25386	AK9	5.46018	8.40326	8.46289	6.87977	7.27002	6.57551	AK9	0.795947	0.684571	0.631644	0.822974	0.833802	0.983243	1.00997	0.933261	1.01771	1.0082	1.2146	1.00354	0.831668	1.01675	0.986972	1.24022	0.986651	0.82293	1.05006	1.05529	0.969753	0.706847	1.07165	0.973107	0.839098	0.764632	0.601543	0.822426	0.980935	0.823779	0.742598	0.696597	0.396501	0.905101	1.12694	0.571288	0.860167	0.536075
AKAP1	10.9494	5.57571	12.1052	AKAP1	5.9743	4.46747	2.53486	4.39176	7.15413	10.9494	AKAP1	4.22675	4.15141	3.28236	5.25144	4.86551	5.4693	5.02681	3.51821	3.48138	3.87124	4.23445	4.33526	3.77611	3.63747	3.31358	3.27629	3.92484	3.6031	2.75085	3.22634	4.65344	4.06707	4.14088	5.57571	5.49105	5.55309	3.85092	5.44188	4.42347	4.70966	4.92268	3.29809	3.93382	3.77144	3.9618	5.02021	3.65214	3.10373
AKAP10	6.19329	3.57583	10.1343	AKAP10	6.04245	5.7087	6.19329	4.60343	4.80656	2.82772	AKAP10	3.21293	3.05825	3.32554	2.91698	2.99308	3.09835	3.27946	2.81366	3.05059	2.97166	3.18088	3.17553	3.18936	3.25506	2.73978	2.86058	3.04329	2.63865	2.55834	2.77446	3.26154	3.10438	3.35346	3.14562	2.86108	3.08081	2.74978	3.12061	3.11259	2.32652	1.96875	2.66891	2.01541	3.16782	2.95783	1.83849	3.31822	2.19782
AKAP11	9.75487	4.39434	11.413	AKAP11	8.85706	9.75487	9.73565	7.24866	9.61205	7.43423	AKAP11	3.12882	2.91726	3.00418	2.86375	3.01761	3.41653	3.38471	3.79886	4.212	4.01719	4.09265	3.94566	3.80592	4.31786	3.72593	3.85558	4.39434	3.67818	3.65431	3.58342	3.23904	3.0847	3.65677	3.21115	2.75311	2.93019	2.54415	3.04165	3.30047	2.61367	2.08938	2.16393	1.80557	3.04666	2.87964	1.87627	3.523	2.03122
AKAP12	10.6202	5.86913	12.4003	AKAP12	8.71632	9.81898	10.6202	8.35366	9.30242	8.50135	AKAP12	5.53779	5.69415	2.61188	4.34215	5.03315	5.33103	4.39162	4.08764	4.53478	4.12207	5.86913	5.56525	4.38997	4.54369	3.54145	4.79449	4.16392	3.83591	3.27593	3.9004	5.08407	3.64225	4.25625	5.14018	3.59681	4.11198	2.23374	4.1007	4.81578	4.31441	2.4893	4.12411	1.97992	4.66755	2.56906	2.04757	5.3756	1.61708
AKAP13	8.78938	4.75211	12.8003	AKAP13	8.78938	6.84656	6.81118	5.19568	8.59426	6.72246	AKAP13	3.72113	3.54491	2.75831	3.46829	3.57137	3.46016	3.93565	1.5187	1.73858	1.81907	0.541225	0.709308	1.80645	1.84228	1.55194	1.95164	2.08116	1.50621	1.59971	1.6749	3.55349	3.70722	3.87358	3.15001	3.3463	3.60748	3.13749	3.89898	3.64332	4.1504	4.11984	2.47899	2.49675	4.58833	3.45103	3.38502	3.82846	3.27883
AKAP14	6.79603	1.14128	2.60336	AKAP14	3.95792	2.41819	0.384567	2.75884	4.48666	6.79603	AKAP14	0.0206928	0.025849	0.0165348	0.0178526	0.0221817	0.0178695	0.0385825	0.758391	0.290944	0.462712	0.335723	0.299957	0.231683	0.178693	0.52217	0.979722	0.351892	0.160472	0.222646	0.250216	0.0481255	0.0169384	1.14128	0.0373172	0.0236269	0.0259687	0.0119163	0.0301853	1.04647	0.0169553	0.0074233	0.0789785	0.0147723	0.651208	0.0192334	0.0204484	0.0414013	0.00288367
AKAP3	10.9259	1.47329	7.74828	AKAP3	7.15485	7.50861	7.24633	3.62958	7.85992	10.9259	AKAP3	0.226394	0.346555	0.806552	0.220354	0.304497	0.218903	0.540894	0.654447	0.53915	0.656803	0.359421	0.425047	0.521806	0.50384	0.679259	0.742299	0.630604	0.592881	1.05968	0.960698	0.413569	0.336207	0.366665	0.349717	0.398032	0.315547	0.354495	0.384347	0.43501	1.47329	0.522258	0.586147	0.318548	0.348013	0.462146	0.239551	0.462199	0.725482
AKAP4	12.1031	0.0952321	2.98708	AKAP4	6.84354	6.33904	3.19931	2.62418	8.24524	12.1031	AKAP4	0.029278	0.0225527	0.0390508	0.026248	0.0308441	0.0121283	0.0582321	0.00564671	0.00972623	0.0256477	0.0072447	0.00787038	0.014266	0.00989754	0.00668892	0.00794231	0.00824691	0.00731445	0.0115621	0.00962246	0.0871719	0.0477813	0.0471307	0.0124715	0.0283281	0.0118487	0.021067	0.0228836	0.0271125	0.0121375	0.00561539	0.0952321	0.0211505	0.0172544	0.0177847	0.0144194	0.0207384	0.0262538
AKAP5	2.1852	2.30854	8.11608	AKAP5	1.06915	1.93061	0.73651	2.1561	2.1852	1.66852	AKAP5	0.251085	0.195895	0.220237	0.513909	0.551237	0.45394	0.356186	1.07556	1.39639	1.47275	1.45653	1.36917	1.39355	1.57452	0.993968	0.524167	2.30854	1.15587	0.256893	0.44614	0.290913	0.251565	0.40979	0.346799	0.639477	0.41811	0.156659	0.368741	0.476712	0.139675	0.134113	0.473105	0.253627	0.537918	0.266441	0.125049	0.382734	0.143762
AKAP6	7.04197	3.80228	11.3219	AKAP6	7.04197	5.73268	6.66711	2.96521	6.661	5.8226	AKAP6	0.633951	0.632405	0.709498	2.66634	2.51789	3.0861	1.52832	3.21307	3.80228	2.98351	2.69523	2.64368	3.55689	3.77747	3.1265	3.4474	2.96736	2.84316	2.798	3.27975	0.596196	0.700813	0.970354	1.77436	0.759765	1.88281	0.657309	1.95382	1.39657	2.83181	3.54398	0.54937	0.285227	0.869574	1.34412	3.41856	0.81133	0.153002
AKAP7	2.1394	4.25385	9.35705	AKAP7	2.1394	1.13453	1.09766	0.223418	1.92694	0.482769	AKAP7	1.90116	1.66849	4.25385	1.13008	1.20163	1.42981	2.45475	2.50518	2.38058	2.22792	2.59802	2.91216	2.37336	2.46249	2.39817	2.48691	2.26409	2.03411	1.77066	2.06504	1.89431	1.57367	1.78442	1.71591	2.07169	1.3678	0.945308	1.45796	1.83808	1.42724	1.23039	1.38952	2.41059	1.66301	1.35348	1.67639	1.89247	3.27225
AKAP8	5.86344	4.32151	10.0909	AKAP8	2.29621	4.55864	4.82134	4.31177	5.86344	0.0543623	AKAP8	4.12884	3.68363	3.70169	3.49211	3.53059	3.86871	4.02175	2.69324	2.76304	2.92454	3.77517	3.82772	3.1333	2.98784	2.65776	2.73274	2.7676	2.79808	2.44721	2.55526	4.13414	3.8902	4.2275	3.86965	3.92834	3.76102	3.52955	3.66478	4.14172	3.0083	2.96126	3.59341	3.13938	3.76945	3.76307	3.55432	4.11317	3.22674
AKAP8L	5.38547	6.0786	10.9226	AKAP8L	3.91498	5.38547	2.66023	4.08349	5.00622	2.44757	AKAP8L	4.66213	4.34805	5.27421	4.54023	4.53303	4.57678	4.90708	4.42121	4.52554	4.67867	6.03252	6.0786	4.8711	4.6661	4.49152	4.55495	4.81015	4.57797	4.32721	4.33373	4.96188	4.97728	5.3319	5.04168	4.61765	4.8193	4.31465	4.63126	4.95741	4.47028	4.16617	4.96382	4.40485	4.81035	4.73767	4.37362	5.22056	4.15928
AKAP9	7.78926	3.60539	12.3792	AKAP9	7.34139	6.3287	5.97866	6.4567	7.78926	3.39924	AKAP9	2.81316	2.50413	2.91964	2.29714	2.35774	2.52	2.83593	1.80711	1.91699	2.05499	3.298	3.60539	2.32034	2.0089	1.76624	2.1449	2.21618	1.74881	1.76667	1.8323	3.09954	2.69421	2.96971	2.61818	3.28354	2.7045	2.71523	2.57949	2.73797	2.13089	2.13547	2.22185	2.60058	2.94722	3.10796	2.57469	3.09646	2.67864
AKIP1	3.26238	3.13948	9.28488	AKIP1	2.39075	2.82041	3.26238	1.33983	1.40963	1.97735	AKIP1	2.05657	1.97256	3.13948	2.57229	2.40689	2.34847	2.3708	2.01637	2.10318	2.14068	2.28151	2.26377	2.25204	2.17432	2.00931	2.2348	2.29839	1.98088	1.86505	2.04496	2.16627	2.5547	2.58755	2.39699	2.12592	2.5891	2.34043	2.60479	2.50346	2.11949	2.0146	2.23557	1.32319	2.30144	2.08935	1.83243	2.3371	1.44764
AKIRIN1	9.27424	5.19011	11.4407	AKIRIN1	6.58263	5.30697	4.36618	4.14002	7.66099	9.27424	AKIRIN1	4.27739	4.654	4.26041	4.28539	4.5087	4.55585	4.56037	4.67526	4.81168	4.63416	4.10864	4.21244	4.73141	4.77854	4.62755	5.04492	4.74501	4.44473	4.90296	4.79192	4.16873	3.92876	4.11945	4.77867	4.53806	4.70567	4.09177	4.79408	4.67217	4.25419	4.33891	4.48823	4.01225	4.38539	4.33358	3.65963	4.17887	3.25276
AKIRIN2	5.48956	5.50479	10.7335	AKIRIN2	5.48956	4.61799	3.95864	4.45209	5.24741	1.34115	AKIRIN2	4.43663	4.52961	4.95912	4.19687	4.1771	3.91818	4.36967	4.61926	4.68373	4.43758	4.62015	4.46335	4.65967	4.79217	4.49426	4.64766	4.68006	4.35806	4.18879	4.31771	4.40008	4.28531	4.32153	3.935	4.00702	4.01307	4.49357	3.99839	4.4869	4.02726	3.88943	4.08659	3.77326	4.74785	4.52737	5.10618	4.44751	2.89737
AKNA	6.58266	5.29301	12.5192	AKNA	4.86953	1.79247	0.562333	1.61228	4.85112	6.58266	AKNA	3.18817	3.08993	1.54823	2.72096	2.64253	2.47403	2.82665	1.6729	1.51895	1.98475	0.601018	0.763163	1.53293	1.37885	1.63287	1.95954	2.07299	1.71339	1.80437	1.87856	2.99416	3.25634	3.74975	2.12441	3.03207	2.19984	1.7935	2.09646	3.5568	1.4986	0.999508	1.57559	2.1397	3.66483	2.2396	0.632251	2.45863	1.57482
AKNAD1	6.49483	0.363518	4.37707	AKNAD1	3.76223	1.69767	0.356051	1.49996	4.71582	6.49483	AKNAD1	0.183633	0.0901129	0.136825	0.0593285	0.0430655	0.059417	0.134137	0.140476	0.121814	0.116492	0.114794	0.103662	0.10092	0.104563	0.141262	0.16447	0.0710806	0.088385	0.22104	0.211884	0.294751	0.315493	0.363518	0.154174	0.0699958	0.302358	0.176261	0.345796	0.147082	0.0163722	0.0120259	0.0394266	0.00625671	0.107956	0.0512843	0.0800758	0.251254	0.0164697
AKR1A1	3.19473	5.69967	12.2811	AKR1A1	1.56473	2.39227	0.189199	0.367598	3.19473	0.424157	AKR1A1	4.40052	4.42273	4.68175	4.46298	4.40947	3.91621	4.3837	3.48381	3.5273	3.5563	3.80106	3.80777	3.63328	3.54786	3.45288	3.78782	3.64422	3.42968	3.72154	3.68695	4.58533	4.66225	4.74625	4.14349	5.13183	4.01564	5.30351	3.96079	4.54616	4.01245	3.21243	5.69967	5.45372	4.85384	5.21849	2.89047	4.33758	4.93679
AKR1B1	5.45979	10.7293	14.484	AKR1B1	3.45491	3.50932	1.55589	5.45979	5.44868	0.764426	AKR1B1	5.28401	5.32555	10.7293	4.89619	4.85928	4.29694	5.4826	4.97057	5.08761	5.37605	5.47738	5.60791	5.37319	5.2169	5.01314	5.36901	5.57947	5.20798	4.9608	5.23262	5.05507	4.65425	5.016	4.7345	4.49633	4.8315	3.80927	4.69709	4.89633	5.91114	6.13801	5.64282	2.33098	5.30654	4.61533	6.16069	6.71399	3.63264
AKR1C1	1.84873	4.86523	13.7174	AKR1C1	0.924275	0.816264	0.152072	0.0543623	1.55488	1.84873	AKR1C1	4.61174	3.77056	1.25533	3.27928	3.17613	2.32985	3.86304	1.23545	1.34272	1.2997	1.00141	1.05513	1.21832	1.31446	1.16499	1.89227	0.931822	1.26584	1.66891	1.57278	3.51399	1.7465	1.34459	2.00873	1.86949	3.79635	3.59845	3.49269	1.61986	3.89645	1.76287	2.94146	4.86523	2.45101	3.57275	2.53236	3.36596	1.40774
AKR1C2	1.50508	5.29895	12.6	AKR1C2	1.25484	0.689766	0.658854	1.09898	1.50508	1.50411	AKR1C2	5.29895	4.58839	1.1864	3.24597	2.81317	2.60849	4.29923	0.838986	1.05728	1.06083	0.918302	0.975795	0.890184	1.04689	0.853412	1.96516	0.784673	1.02414	1.14096	1.29813	3.74206	1.82942	1.35739	1.51763	2.6271	2.16071	4.07328	2.03683	1.3206	3.00291	1.39357	1.42838	4.90766	2.12737	3.64463	3.46974	3.37117	0.937177
AKR1C3	2.53876	6.15465	13.2769	AKR1C3	2.53876	0.843564	0.442086	0.0543623	1.02411	0.899184	AKR1C3	5.18556	4.89939	4.1869	4.38885	3.95101	2.77933	4.36616	2.53492	2.11624	3.16122	1.16562	1.39226	2.06024	2.14499	2.32832	2.07905	2.71181	2.70162	1.6703	2.27489	4.74166	2.11641	2.63923	2.43884	6.15465	2.66914	3.67502	2.58673	2.79323	3.37597	2.32131	4.91418	5.5979	4.03955	3.67468	3.31432	3.32839	2.8899
AKR1C4	1.95064	6.16419	11.7173	AKR1C4	0.806928	1.95064	0.189199	0.744737	1.22607	0.168754	AKR1C4	0.0658948	0.133881	0.0306988	0.0294522	0.0255043	0.0152743	0.0439013	0.0113274	0.00904227	0.00982229	0.0117032	0.00178406	0.0159011	0.016613	0.0230506	0.0232699	0.0118254	0.0321225	0.0124364	0.0144711	0.0590756	0.0198247	0.0353154	0.00517451	0.0558582	0.00712343	0.0269416	0.0216334	0.0154889	0.0243322	0.0177787	0.127407	6.16419	0.0845695	0.0491536	0.0281875	0.0282461	0.0575014
AKR1C6P	2.78367	2.28996	5.00003	AKR1C6P	1.63817	2.78367	2.35878	0.777887	1.55565	0.221307	AKR1C6P	0.00953741	0.0307828	0.00673926	0.00963951	0.00624038	0.00934734	0.00696158	0.00735243	0.00460643	0.00613912	0.0499499	0.106091	0.00340143	0.00509519	0.00876801	0.00228681	0.00597601	0	0.0145866	0.00693418	0.0102772	0.0132237	0.0359125	0.0186341	0.0072979	0.00781213	0.0284243	0.00931315	0.0149164	0.0089213	0.00283044	0.0196305	2.28996	0.0148178	0.0280168	0.0134357	0.010545	0.0274042
AKR1D1	2.07555	3.75074	9.05132	AKR1D1	1.13864	0.780513	0.69415	0.198542	2.07555	1.30433	AKR1D1	0.0109303	0.0328414	0.0687259	0.00681927	0.0133055	0.00656007	0.00222378	0.00197399	0.00149766	0.000782806	0.0051851	0.00124329	0.00302404	0.00226952	0.00260286	0.00513183	0.00146913	0.00490324	0.00251282	0.00628813	0.0450232	0.00642471	0.0224182	0.00276631	0.0295503	0.000830182	0.00696125	0.0066454	0.0114285	0.00953755	0.00127674	0.0130397	3.75074	0.0115104	0.0443512	0.00203753	0.00398215	0.00750699
AKR1E2	6.25907	1.48264	5.60126	AKR1E2	3.97702	5.66026	4.78305	3.68116	5.56397	6.25907	AKR1E2	1.29778	1.0998	0.681816	1.26196	1.1453	1.17087	1.19503	0.505342	0.556498	0.575978	0.421239	0.511722	0.645288	0.634687	0.498279	0.553443	0.533621	0.481235	0.313042	0.447566	1.40705	1.14965	1.0413	1.0639	0.758409	1.30055	0.664604	1.16212	0.927188	0.989791	0.54626	0.624921	0.256552	1.02299	0.964042	0.334602	1.48264	0.455878
AKR7A2	5.13745	5.79807	10.718	AKR7A2	1.607	4.35749	5.13745	3.01437	3.58197	3.66148	AKR7A2	4.52706	4.53211	5.79807	4.29139	4.14847	3.85093	4.60122	4.32901	4.1043	4.44369	3.72142	3.90034	4.16392	3.9737	4.29743	4.34195	4.45421	4.37091	4.03614	4.31238	4.69339	5.26409	5.16501	4.4303	5.37978	4.59891	4.85963	4.46377	4.71774	4.13957	4.00692	5.52309	4.6581	4.30526	4.61027	4.08773	4.42763	4.51649
AKR7L	1.56425	3.59562	7.42461	AKR7L	0.267081	0.99332	0.221353	0.775035	1.56425	0.0543623	AKR7L	0.635752	0.313604	0.432473	0.26684	0.299784	0.300526	0.313443	0.761462	0.743055	0.873592	1.90828	1.92175	0.866603	0.792263	0.81976	0.696995	0.888233	0.801009	0.357622	0.477251	0.848061	0.688994	0.72879	0.545453	2.60791	0.260457	0.354852	0.267461	0.58089	0.153176	0.122836	1.87373	3.59562	0.339428	0.448458	0.226427	0.759881	2.57571
AKT1	3.44143	5.76295	12.7929	AKT1	2.31513	3.44143	1.4176	2.48154	3.41396	1.72682	AKT1	5.27049	5.15583	5.76295	5.53381	5.30934	5.31866	5.29866	4.24908	4.31615	4.32442	4.61602	4.79166	4.49939	4.31598	4.28538	4.33262	4.38782	4.24537	3.91262	4.14185	5.16766	5.00136	5.13963	5.51083	5.10813	5.49636	4.62245	5.61576	5.06206	4.72885	4.77123	4.73183	4.93509	5.3915	4.98512	3.90177	5.07927	4.61978
AKT1S1	4.69073	4.37112	11.2525	AKT1S1	4.69073	4.08231	2.14559	1.70757	3.66849	2.67265	AKT1S1	3.81659	3.65201	4.37112	3.67227	3.74469	3.55584	3.89374	3.02348	2.99689	3.10902	3.04415	3.3039	3.17844	2.98436	3.05619	3.19606	3.14711	3.06868	3.01096	3.13071	3.68058	3.72909	3.89931	3.87913	3.82822	3.90635	3.96378	3.85321	3.85967	3.2764	3.2299	3.76343	3.76996	3.44985	3.63307	4.10526	3.82921	3.19644
AKT2	7.15569	5.18195	12.368	AKT2	7.15569	6.75724	5.44741	4.56725	6.44156	3.34238	AKT2	4.25729	4.14335	4.23162	3.86847	3.88903	3.78928	4.20305	3.15496	3.11254	3.28079	4.92	5.18195	3.48938	3.16434	3.12223	3.15745	3.38707	3.13233	2.89708	3.077	4.26388	4.31266	4.51489	4.2671	3.84841	4.14978	3.92985	4.06786	4.28496	3.65569	3.49231	4.44202	4.15429	3.81484	3.84053	4.26519	4.14223	3.56653
AKT3	7.71278	4.42671	10.9443	AKT3	7.71278	6.07719	5.56196	5.5235	6.81226	5.79636	AKT3	3.50434	3.39799	2.61749	3.7636	3.96792	4.42671	3.54192	3.44083	3.86322	3.12747	4.02911	3.7865	3.84962	4.11291	3.40269	3.38605	3.14267	2.96819	2.83538	3.19855	3.32945	3.17701	3.74009	3.76429	2.25283	3.59326	1.61397	3.73342	3.56384	2.46747	1.64842	2.42303	0.79346	3.13238	2.06731	1.41308	3.55812	1.33349
AKTIP	7.29401	4.19477	10.3642	AKTIP	4.41577	3.26452	3.25112	1.64622	3.85063	7.29401	AKTIP	3.28561	2.87715	2.74859	3.40244	3.45218	3.66467	3.25804	4.0697	4.15112	3.74522	3.85534	3.67863	4.11644	4.19477	3.88062	4.14123	3.81807	3.53337	3.80541	3.94009	3.10159	3.11095	3.10785	3.10831	2.66135	3.2633	3.03905	3.3537	2.97989	3.35006	3.54974	2.71628	2.26496	3.024	2.90182	3.76289	3.25115	1.90196
ALAD	5.3675	6.56296	12.0795	ALAD	3.68557	2.88822	3.97068	1.96154	5.3675	1.8077	ALAD	3.77723	3.85179	6.56296	3.75238	3.69683	3.45256	3.9654	4.96358	4.4771	4.7869	4.66648	4.64089	4.44831	4.43912	4.88622	5.09982	4.8281	4.84811	5.7573	5.38715	3.86849	3.75479	3.7275	3.80472	4.08102	3.46895	4.20679	3.54015	3.47176	3.52117	4.40837	3.94836	4.69587	3.47272	3.87541	2.65658	4.79506	4.01442
ALAS1	4.90667	8.41886	12.3865	ALAS1	4.0014	4.90667	4.07794	1.34711	4.72402	1.95014	ALAS1	4.36281	4.4544	8.41886	3.56192	3.71783	3.49067	4.81362	3.47861	3.99248	3.60952	5.30141	5.28188	4.29186	4.25038	3.45255	3.83796	3.82205	3.51627	3.42311	3.70278	4.2469	3.82935	3.8454	3.94744	4.94002	3.93121	4.24811	4.07696	3.50159	4.97877	5.42305	4.8631	5.64348	4.61295	4.17109	4.70461	3.9413	2.82043
ALCAM	5.28116	5.69215	12.2284	ALCAM	5.28116	1.34777	0.94161	2.94701	2.86226	2.40947	ALCAM	2.47894	1.91745	2.64586	5.69215	4.72021	4.25325	3.85198	4.69799	4.38845	4.76124	1.85755	2.06482	4.03621	4.18639	4.50978	4.94931	4.88974	4.59269	4.93441	4.86879	3.52067	2.31684	3.72677	3.32846	2.68241	3.11799	2.05771	3.05482	3.41208	2.3822	0.957445	2.63014	3.67691	5.00389	4.55197	0.355891	3.66942	3.64709
ALDH16A1	3.17325	5.3148	10.9054	ALDH16A1	0.704809	1.63945	0.388181	0.883848	3.17325	0.0543623	ALDH16A1	4.30906	3.83805	4.07979	3.19425	3.40199	3.02404	3.95541	1.90123	1.79947	1.97624	2.47714	2.64294	1.98177	1.8123	2.04675	2.21929	1.94763	1.92393	2.28058	2.38216	4.04885	4.26074	4.63597	3.58804	4.10584	3.47262	3.80444	3.45096	4.01515	2.59456	2.37155	3.82638	3.50201	3.90189	3.76416	2.12551	3.7927	3.67988
ALDH18A1	4.81148	5.10153	11.7978	ALDH18A1	2.17221	3.99314	2.14194	4.81148	3.71513	1.12455	ALDH18A1	3.02775	3.1673	3.84871	3.76418	3.76757	3.50811	3.4538	2.91176	2.96657	3.06249	3.30511	3.27707	3.11112	3.13459	2.74834	3.13595	3.13492	2.804	2.46556	2.8507	3.49107	3.5692	3.82644	3.26614	5.10153	2.86814	3.77676	3.01388	3.45661	2.89143	2.15064	3.54092	3.45532	3.3581	4.53191	1.41657	2.99979	4.39418
ALDH1A1	5.64577	7.1371	14.5064	ALDH1A1	3.9466	3.35698	1.94106	4.96164	5.64577	3.71509	ALDH1A1	4.86493	5.67724	6.16078	4.98583	3.88545	4.60241	4.16085	3.90024	3.73803	4.76177	5.64381	6.32033	4.43651	4.44308	4.48087	3.78462	2.94101	5.12454	5.84397	5.84374	5.19258	5.84421	5.92531	6.69771	5.89498	4.63276	3.7139	4.62593	6.01291	4.34168	2.34225	5.81832	6.61077	5.84085	4.40128	3.6266	6.51276	6.5527
ALDH1A2	8.67062	4.41089	12.2928	ALDH1A2	7.82667	8.03362	8.67062	4.51866	7.45033	4.99772	ALDH1A2	1.90088	2.4177	1.22336	1.17283	1.80489	0.860159	1.49546	0.39566	0.702588	0.303024	0.45149	0.569423	0.535437	0.527769	0.827484	0.327062	0.271249	0.3049	0.467049	0.300195	1.71182	3.68382	4.01249	0.580152	0.299677	1.08863	0.25953	1.702	2.99671	3.16044	1.27804	2.54065	0.790915	1.77575	0.733964	0.906156	1.0559	0.530377
ALDH1A3	3.67231	5.66271	13.6118	ALDH1A3	2.46103	3.34846	3.67231	2.86826	2.96581	2.50709	ALDH1A3	3.19189	4.76622	2.55635	1.00057	1.21457	1.05201	2.81197	1.41146	1.41493	0.995126	2.10278	2.30695	1.66808	1.88652	1.24789	1.36906	1.00642	1.13525	1.18288	1.54255	3.64631	3.17439	3.83104	2.68979	2.12411	2.66996	3.15629	2.9116	3.58293	2.10287	1.05046	1.64744	0.754527	2.19859	5.66271	1.21103	3.14286	1.8384
ALDH1B1	3.412	6.31391	11.9418	ALDH1B1	2.52441	1.48169	0.517012	1.14753	3.412	1.01619	ALDH1B1	3.4058	3.44639	3.23363	6.18608	5.72984	6.31391	5.37789	1.7148	1.9274	1.4956	1.23118	1.17267	2.02163	2.09013	1.53145	1.84695	1.45459	1.27909	1.42786	1.80066	2.92873	2.71638	2.66891	5.32665	4.59124	5.25817	2.42179	5.85911	5.05252	2.74656	2.72457	4.36392	4.30041	2.69753	2.6743	3.94793	2.518	2.2849
ALDH1L1	3.1453	5.41089	12.5564	ALDH1L1	3.1453	1.31321	0.441868	1.05375	2.79204	0.0543623	ALDH1L1	3.57738	4.69719	3.95346	3.52065	3.04584	1.34725	4.18116	4.0721	3.37653	4.31953	2.82483	3.62508	3.71792	3.64248	3.40021	3.08501	4.26747	4.07595	2.48691	3.32932	3.13601	1.7985	3.48583	2.38325	2.53766	3.16498	1.73512	2.82929	3.3506	1.94012	2.95895	4.83118	5.41089	1.26192	3.70847	4.20658	2.54746	3.48066
ALDH1L2	5.11536	3.57732	8.85884	ALDH1L2	1.36715	3.99179	5.11536	1.58232	3.86823	1.85225	ALDH1L2	2.21115	2.01684	0.886118	2.53569	2.37785	2.07665	1.46789	1.07846	1.31138	0.872612	2.56165	2.50174	1.27851	1.40581	1.10679	1.41791	1.03577	0.688014	1.19652	1.00745	1.85876	1.56311	1.83483	1.62167	1.22214	1.50224	0.699518	1.52245	1.66258	1.38175	0.7994	0.395905	0.153949	1.89616	2.134	0.475807	2.33066	3.57732
ALDH2	3.25146	9.06054	14.2405	ALDH2	2.09395	1.73717	0.49347	1.40699	3.25146	1.44677	ALDH2	7.8549	7.847	7.79948	6.67865	6.66202	6.62518	6.77917	7.50195	7.1909	7.76664	5.78499	6.14426	7.28803	7.21761	7.19478	7.11493	7.68918	7.57561	6.73447	7.16257	7.01097	6.02385	6.2693	6.9986	7.2515	7.22075	6.38089	7.25309	6.40887	7.16967	6.79593	6.96261	9.06054	7.24989	5.90722	6.23756	6.19624	4.83202
ALDH3A1	1.72987	6.98312	10.5063	ALDH3A1	1.11715	0.230003	0.338217	0.753292	0.929566	1.72987	ALDH3A1	0.579852	0.55682	0.738205	0.415919	0.228036	0.339145	1.60807	0.17941	0.208044	0.381345	0.109603	0.0937786	0.225683	0.193397	0.379554	0.339443	0.272775	0.146745	0.21827	0.207524	1.11431	1.42999	1.79934	0.180417	1.21505	0.144329	6.98312	0.267802	0.40688	0.115312	0.0421094	0.66919	0.472921	1.1581	4.24771	0.306095	0.604579	0.192031
ALDH3A2	5.99547	6.76823	12.832	ALDH3A2	5.53303	3.8779	1.35191	3.60495	5.99547	5.53815	ALDH3A2	4.48118	4.30561	6.76823	4.45904	4.30468	4.24001	4.26176	3.53312	3.58623	4.26782	4.053	3.93468	3.71645	3.85062	3.65729	3.57089	4.3362	4.03468	3.58942	3.59219	4.29675	4.745	4.84764	4.19517	4.46432	4.27322	5.64056	4.53673	4.23504	3.23949	3.61996	4.43005	5.0976	4.63991	5.69661	3.99094	4.42324	4.21885
ALDH3B1	1.64008	4.69661	11.408	ALDH3B1	0.7617	0.942282	0.24971	0.953096	1.64008	0.786201	ALDH3B1	2.66388	2.69212	4.11302	2.30273	2.75802	2.37312	3.20409	1.00484	0.876384	1.19837	0.371733	0.497027	0.787156	0.733806	1.08667	1.25563	1.19286	1.04579	1.86501	1.61532	2.03431	2.61627	3.6545	2.59132	2.6983	2.13892	2.78549	2.03685	2.99353	1.41459	1.07976	3.28147	1.16731	4.69661	2.59631	0.61243	4.52794	1.78003
ALDH4A1	2.12199	7.54043	13.0181	ALDH4A1	1.29132	0.505652	0.275072	0.4103	2.12199	0.0543623	ALDH4A1	4.2743	4.36496	3.89562	3.0448	3.45381	3.3669	4.16753	4.66801	4.27095	4.90586	2.66851	3.13096	4.688	4.44289	4.25827	4.07485	4.84983	5.03042	2.75558	4.34849	3.75131	3.38922	3.01104	2.73796	2.31502	3.63515	4.56245	3.46291	3.19903	3.58706	3.69164	6.95482	7.54043	2.76269	2.99869	4.31333	3.5928	1.65708
ALDH5A1	3.1949	4.9672	11.463	ALDH5A1	3.0751	2.53405	2.38174	1.69623	3.1949	1.06004	ALDH5A1	1.98878	2.11948	2.74732	1.79483	1.5991	1.42586	2.81093	4.61829	4.59289	4.75864	4.14931	4.15105	4.51112	4.69678	4.32798	4.59484	4.9672	4.42079	3.40736	3.84017	2.12304	2.33026	2.35533	1.4167	2.20537	1.28903	2.03449	1.32943	2.2272	2.2833	2.76721	2.73443	4.20445	1.94494	1.71664	3.09436	2.57694	1.77515
ALDH6A1	4.18121	4.761	10.3319	ALDH6A1	2.42946	2.72246	1.49652	2.97092	2.77612	4.18121	ALDH6A1	2.95898	3.26315	2.94366	2.37229	2.45826	2.96378	3.16485	4.6286	4.11813	4.69165	2.64898	3.09144	4.34782	4.32111	3.85638	3.63405	4.761	4.04095	3.31104	3.59456	2.73999	2.26589	2.80299	2.28821	2.38742	2.71447	2.02651	2.8644	2.75659	2.33831	2.71961	4.6753	4.5409	2.33841	2.39357	2.44494	3.18205	2.15227
ALDH7A1	2.86175	4.973	11.8102	ALDH7A1	2.07238	1.18675	0.756955	1.00589	2.86175	1.80984	ALDH7A1	2.91793	2.84398	3.98412	2.87268	2.66557	2.8994	3.23335	4.973	3.91126	4.8225	2.71257	3.02253	4.00117	3.92491	4.37925	3.84668	4.66425	4.61975	3.79246	3.99564	3.35498	3.32304	3.29661	2.57666	3.05731	2.60546	3.5937	2.57461	3.57548	2.56442	2.57104	3.66593	3.56029	2.78608	3.60336	1.47058	3.38139	2.42901
ALDH9A1	7.18718	6.40029	11.9688	ALDH9A1	5.05567	5.36189	7.18718	5.34618	5.87791	4.54175	ALDH9A1	5.19883	5.26082	6.40029	4.24505	4.32077	4.23568	5.00676	5.02458	4.46801	4.93955	4.03887	4.36013	4.48891	4.47517	4.67258	4.8596	4.97624	4.55565	4.44529	4.56124	5.33782	5.03429	5.03706	4.30826	4.58497	4.42751	5.89644	4.42337	4.74959	4.23366	4.16129	4.86577	5.02951	4.64751	5.75714	4.61173	4.68014	3.73423
ALDOA	7.58536	10.3882	15.7384	ALDOA	6.42352	4.97012	4.34201	6.29392	7.09955	7.58536	ALDOA	7.45408	7.32536	7.87483	7.49664	7.36901	7.56844	8.08751	7.48469	7.97944	7.55911	7.34848	7.52694	8.43004	8.15058	7.52447	7.65553	7.80956	7.49919	6.81143	7.44656	7.35839	7.57594	7.17789	7.7978	7.99067	8.14447	8.31016	8.20942	7.29787	8.79402	8.87146	7.50176	5.30122	7.13938	7.86402	10.3882	6.87076	6.17642
ALDOB	1.60143	10.07	15.375	ALDOB	1.60143	0.248621	1.48524	0.198542	0.795609	0.0543623	ALDOB	0.226788	0.492508	0.968568	0.276985	0.304692	0.223877	0.176431	0.385227	0.505099	0.502787	0.487006	0.476237	0.531456	0.52364	0.587854	0.428673	0.633668	0.408392	0.82523	0.525069	0.255635	0.223761	0.316015	0.426322	1.41832	0.333177	0.230783	0.379945	0.550408	0.595264	0.388475	9.79739	10.07	0.293811	0.331662	0.21949	0.444614	5.68125
ALDOC	3.06301	8.94394	14.1573	ALDOC	2.0248	1.61511	0.298801	0.0543623	3.06301	2.85288	ALDOC	4.54171	3.68148	3.62279	4.04865	3.11299	3.50069	3.29501	8.04387	7.97158	8.026	7.78412	8.94394	8.30819	8.15655	7.93146	7.67371	8.0859	7.91919	6.87808	7.60138	3.84022	4.08889	3.16562	3.04854	2.94258	3.80112	3.82545	3.60704	2.87724	6.20686	6.22717	2.49867	4.27073	2.9564	3.35745	0.985699	5.45547	1.18176
ALG1	2.86371	2.94856	10.2012	ALG1	2.83773	2.72193	2.86371	0.281195	1.07341	0.811199	ALG1	1.97776	2.00449	2.94856	1.82374	1.86579	1.50603	2.14529	1.47851	1.63583	1.59027	1.77973	1.8532	1.85855	1.79176	1.49867	1.7797	1.67177	1.53994	1.42661	1.51944	2.01849	2.00912	2.29747	1.81453	2.6065	1.77526	1.9068	1.78962	2.15356	1.4037	1.2687	1.82874	2.05063	2.1148	2.35664	1.07987	2.08802	2.49315
ALG10	3.05566	1.1588	8.23429	ALG10	2.98923	3.05566	1.88178	0.329311	1.88368	1.04013	ALG10	0.916942	0.843204	1.03669	0.643056	0.706154	0.603107	0.929203	0.36363	0.390685	0.366221	0.550367	0.722649	0.351913	0.37229	0.336428	0.410013	0.41319	0.300331	0.390142	0.342546	1.00408	0.871623	0.901824	0.573218	0.722121	0.551085	0.818771	0.585579	0.834004	0.565909	0.466397	0.488528	0.498147	0.903905	1.1588	0.437922	0.926335	0.795372
ALG10B	3.52603	1.02219	9.28533	ALG10B	3.52603	2.57909	2.07496	3.21631	3.50332	0.807552	ALG10B	0.875395	0.70644	0.885437	0.635299	0.649237	0.649539	0.925684	0.164856	0.13348	0.178228	0.191267	0.482365	0.227528	0.147627	0.14885	0.195769	0.162832	0.140493	0.264374	0.192298	0.97927	0.72958	1.02219	0.515135	0.589711	0.562471	0.667044	0.592532	0.796237	0.514786	0.444041	0.448679	0.345363	0.796159	0.910892	0.368409	0.889255	0.678657
ALG11	1.61803	0.622045	5.98639	ALG11	1.61803	0.568618	0.338217	1.43518	0.4586	0.916552	ALG11	0.500855	0.459945	0.534802	0.416256	0.383976	0.394106	0.607462	0.231814	0.186349	0.251367	0.37208	0.377516	0.215315	0.23593	0.228114	0.272509	0.275886	0.161243	0.275996	0.23412	0.492349	0.44846	0.587757	0.466405	0.596153	0.410782	0.383118	0.414192	0.622045	0.376605	0.32189	0.300136	0.248762	0.509985	0.486376	0.316999	0.497418	0.40524
ALG12	3.51763	4.43094	10.2738	ALG12	3.51763	2.15929	1.17004	2.11736	2.23423	0.598316	ALG12	3.36005	3.37969	3.78264	3.66742	3.62461	3.20981	3.74417	2.17879	2.23382	2.30805	2.62015	2.73925	2.3939	2.23032	2.31533	2.4265	2.26194	2.12572	2.40426	2.39565	3.58544	3.64744	4.0168	3.5766	4.04429	3.68729	3.57139	3.63767	3.77271	3.13413	2.92984	3.75492	3.86794	3.74931	3.9819	2.36086	3.4235	3.52268
ALG13	7.57704	3.53263	10.1747	ALG13	7.57704	4.62639	2.5096	7.17858	6.78228	1.78107	ALG13	2.87685	2.83779	2.5787	2.67593	2.80512	2.74437	2.95335	2.22994	2.35871	2.36013	2.68087	2.65851	2.42999	2.45282	2.22762	2.48036	2.37659	2.14806	2.37194	2.31009	3.1774	2.94404	3.25801	2.75537	2.92121	2.86591	2.55434	2.7083	3.20363	2.38989	2.04475	2.47627	2.32009	2.96528	2.79477	1.66192	3.16394	2.18782
ALG14	5.70052	4.02926	8.608	ALG14	1.10953	3.56965	5.70052	0.860483	3.09064	0.940767	ALG14	2.82139	2.76755	4.02926	2.25823	2.46813	2.04919	2.3463	2.47597	2.47582	2.69966	1.9963	1.99651	2.35176	2.43339	2.42477	2.83562	2.78422	2.54656	2.69494	2.72525	2.71055	2.23422	2.49497	1.95486	3.10225	2.01137	2.48685	2.02234	2.54859	1.9911	1.77965	2.57969	2.68852	2.28853	2.73472	1.242	3.14171	2.70927
ALG2	6.09091	4.40271	10.48	ALG2	3.16798	4.26221	2.14566	5.34674	6.09091	2.15549	ALG2	3.05441	3.43856	4.40271	3.04607	3.15806	2.50143	3.22994	2.51324	2.67886	2.76125	3.3424	3.17424	2.50553	2.8573	2.56612	2.92972	2.74679	2.52588	2.59166	2.7264	3.3182	3.18311	3.73664	2.96665	3.51458	3.01957	3.11821	3.05842	3.77188	2.86845	2.54073	3.39341	3.85887	3.71611	3.62566	2.45289	3.11365	4.14051
ALG3	6.4767	4.56166	11.3447	ALG3	5.6947	6.41605	6.4767	5.51524	5.58123	5.86107	ALG3	3.77196	3.72873	4.56166	3.76414	3.93428	3.42102	3.99243	2.37137	2.49665	2.60252	2.41056	2.58064	2.65313	2.53882	2.34128	2.58722	2.66323	2.54163	2.4798	2.55495	3.8609	3.8428	3.82133	3.79753	4.23154	3.66346	4.06705	3.7158	3.69624	3.22258	3.04802	3.44607	4.37425	3.87071	4.19878	3.34851	3.67205	3.88085
ALG5	3.05055	4.33327	10.2355	ALG5	2.25559	2.7255	2.88828	1.26943	3.05055	2.18429	ALG5	3.58732	3.42922	3.80012	3.08377	3.16847	2.94145	3.31915	2.83894	2.58373	2.74195	2.61237	2.6164	2.34766	2.51938	2.71879	3.05247	2.7455	2.77519	3.06029	2.91221	3.69307	3.4275	3.73712	2.96127	3.65748	2.85188	2.97646	2.89762	3.55341	2.60261	2.0862	3.16432	3.5543	3.48068	3.81336	2.10744	4.0467	4.33327
ALG6	2.96894	2.28955	9.02749	ALG6	2.73361	2.00284	1.26608	2.96894	2.78446	1.34647	ALG6	1.72862	1.59075	1.88252	1.1712	1.26414	1.07889	1.55729	1.25355	1.2627	1.3921	1.89757	1.94264	1.28015	1.31313	1.2667	1.37403	1.37899	1.27529	1.28334	1.30752	1.93544	1.8261	1.90327	1.31087	1.83119	1.24727	1.8983	1.21286	1.73295	1.09476	0.898667	1.3137	1.28931	1.66785	1.90624	0.952735	2.28955	1.37299
ALG8	8.37973	3.57455	10.9261	ALG8	7.79553	8.37973	8.1132	4.81864	7.57369	3.70388	ALG8	2.99967	2.9779	3.57455	2.43884	2.57266	2.2902	2.64165	2.62316	2.49702	2.89428	2.62584	2.56991	2.30485	2.51205	2.47936	2.71329	2.96971	2.77106	2.52065	2.58899	3.1144	2.75761	2.95946	2.19787	2.67404	2.07113	2.50683	2.18705	2.85732	2.36205	2.02695	2.33837	2.83529	2.74231	2.8224	1.54675	3.1194	2.32164
ALG9	5.8761	2.20805	9.95054	ALG9	5.45182	4.35969	4.07809	3.42108	5.8761	4.10008	ALG9	2.20805	1.85711	1.11756	1.4723	1.65133	1.86452	1.72819	1.42197	1.67851	1.75526	2.19191	2.20442	1.75437	1.79427	1.43868	1.74797	1.92662	1.6112	1.17835	1.48166	2.12016	1.91437	1.77436	1.76577	1.29857	1.78084	1.23801	1.63033	1.66825	1.46246	1.06108	1.03188	1.30675	1.46732	1.39386	1.20539	1.96243	1.57581
ALK	3.93718	1.61722	6.8736	ALK	2.28159	1.71048	1.70723	0.46443	3.11208	3.93718	ALK	0.128917	0.0771612	0.0948065	0.0275496	0.0349553	0.0216722	0.0870971	0.804619	0.866229	0.56594	0.134476	0.182491	0.727189	0.831747	0.612778	1.19166	0.684945	0.589931	0.489353	0.656212	0.130665	0.0565025	0.085378	0.555283	0.178009	0.315142	0.0469307	0.34192	0.0506523	0.0307474	0.0188251	0.0255552	0.0160816	0.0533915	0.118668	0.0393916	0.246273	0.0164226
ALKBH1	4.54913	2.6465	8.99828	ALKBH1	2.43956	3.54828	3.3006	2.26068	4.54913	1.30335	ALKBH1	2.50872	2.20159	2.38309	1.96134	2.08932	2.13227	2.5151	1.6262	1.66553	1.73205	2.22619	2.22008	1.83753	1.82969	1.58336	1.84356	1.88391	1.61775	1.50482	1.62893	2.60543	2.34242	2.61725	2.43671	2.27467	2.28175	1.9486	2.3496	2.32315	2.08246	2.1977	2.08222	1.72877	2.13779	2.33057	2.27012	2.59517	1.54585
ALKBH2	3.28296	3.47324	9.20014	ALKBH2	2.5809	3.28296	1.10617	1.17791	2.38596	2.26178	ALKBH2	3.09808	2.80313	2.6399	2.57698	2.78515	2.5958	2.9915	2.44635	2.31722	2.37898	2.37069	2.28492	2.43465	2.43414	2.36063	2.552	2.38914	2.37256	2.42513	2.56897	3.20395	3.08985	3.12489	2.7441	2.46409	2.65467	2.6766	2.68489	3.35852	2.15673	1.87303	2.45227	2.75871	2.54518	2.79436	2.37904	3.32796	2.42126
ALKBH3	3.87123	3.44785	9.00867	ALKBH3	2.12403	2.43489	3.81873	3.87123	3.25231	2.5685	ALKBH3	3.261	2.93777	2.95939	2.95937	2.93332	3.02241	3.2017	2.45366	2.5258	2.39438	3.0464	2.99474	2.71009	2.63994	2.41269	2.63415	2.37592	2.37054	2.39255	2.48749	3.31145	3.25314	3.36223	2.96953	2.89513	2.98871	2.8579	2.93509	3.37247	2.31738	2.15001	2.70565	2.32435	2.91702	3.14182	3.01427	3.34222	2.68809
ALKBH5	8.00586	6.21873	11.8764	ALKBH5	7.36827	8.00586	7.99946	5.13741	7.18479	4.95195	ALKBH5	4.91912	4.84735	5.25019	5.20789	5.1301	5.30316	5.30132	4.87011	4.93886	4.93393	5.28968	5.26078	5.11706	5.09342	4.75299	5.11594	5.13601	4.80126	4.34282	4.75525	4.91393	4.9629	5.41447	5.53833	4.81879	5.43842	4.38209	5.51081	5.44927	5.53639	5.52004	4.98693	4.59011	4.85239	4.92751	6.21873	5.01714	4.20649
ALKBH6	1.49607	3.42572	8.519	ALKBH6	0.869081	0.49591	1.49607	1.26395	0.681148	0.318893	ALKBH6	2.42962	2.35597	2.88573	2.47995	2.44676	2.24517	2.95647	2.91529	3.01203	2.91557	3.04097	3.15198	3.23529	3.09322	2.84773	3.19286	3.02803	2.93543	2.82009	3.01497	2.64548	2.72728	2.88466	3.14349	2.91671	3.05589	2.58331	3.0487	2.94883	2.02434	1.69992	2.75281	2.49009	2.7052	2.62832	1.46503	3.01764	1.82143
ALKBH7	10.416	5.55952	11.2064	ALKBH7	6.07217	8.96589	9.74263	4.29198	6.22603	10.416	ALKBH7	4.45135	4.55283	5.12376	4.66757	4.60925	4.35794	4.91594	4.19651	4.12566	4.45731	4.92644	4.92152	4.18966	4.07722	4.26744	4.45254	4.68746	4.4394	4.3448	4.4527	4.68865	4.82654	4.94387	4.90153	5.54605	4.86425	4.86645	4.73807	4.96114	5.10189	5.34125	5.29348	5.35272	4.36297	5.10329	4.6776	4.48529	5.18743
ALKBH8	2.58173	1.90965	7.94828	ALKBH8	2.57397	2.21268	2.58173	1.68528	2.07886	0.0543623	ALKBH8	1.83335	1.46179	1.40511	1.68698	1.64878	1.79012	1.86078	1.36828	1.50095	1.58936	1.82332	1.597	1.40742	1.61783	1.34877	1.55857	1.7402	1.46513	1.19427	1.35241	1.86984	1.68832	1.74996	1.60406	1.36426	1.41414	1.4047	1.45924	1.6977	1.45605	1.22754	1.14565	1.09787	1.44116	1.66687	1.56592	1.90965	1.02743
ALLC	6.15285	2.39045	3.11569	ALLC	5.65857	1.94405	0.152072	0.714324	4.25956	6.15285	ALLC	0.146153	0.175657	0.512789	0.188101	0.228725	0.109067	0.102931	0.24507	0.161516	0.372549	0.165989	0.167639	0.30115	0.196931	0.169175	0.207839	0.499076	0.313314	0.0671867	0.13461	0.0964419	0.0342655	0.227377	0.0420939	0.0358538	0.121627	0.0211139	0.150481	0.098083	0.265352	0.0316896	0.650677	0.951331	0.0203897	0.0719332	0.0294449	2.39045	0.0951763
ALMS1	11.5374	2.20317	10.5947	ALMS1	10.5516	10.6113	11.2798	10.9308	11.052	11.5374	ALMS1	1.64719	1.37687	1.13535	1.63766	1.61861	1.99046	1.89828	1.20329	1.05012	1.32576	1.95843	2.04925	1.21291	1.06481	1.16917	1.26273	1.30073	1.1451	1.2117	1.14249	1.6686	1.88084	2.07861	1.7517	1.30288	1.58903	0.968176	1.5987	1.96211	1.01463	0.728854	1.3287	0.664993	1.62422	1.29661	0.724754	1.98295	1.34644
ALMS1P	2.36118	1.18657	2.78758	ALMS1P	2.36118	0.747807	0.272737	1.58964	0.305808	0.0543623	ALMS1P	0.246647	0.205028	0.224865	0.284205	0.296129	0.428987	0.508074	0.375	0.411178	0.5064	0.739879	0.726249	0.508606	0.425261	0.420415	0.564939	0.654928	0.414505	0.422263	0.406214	0.570453	0.38918	0.51516	0.327561	0.272474	0.302898	0.106963	0.286287	0.622904	0.206603	0.12	0.443431	0.313907	0.39802	0.335736	0.113516	0.499316	0.416469
ALOX12	2.56737	4.59444	6.11032	ALOX12	1.31384	2.56737	1.34694	1.02978	1.81104	1.77746	ALOX12	0.912815	0.642977	0.657888	0.667825	0.720959	0.658834	0.988852	0.283239	0.271838	0.391392	0.539896	0.608279	0.346087	0.287785	0.313313	0.380571	0.357416	0.331093	0.279974	0.314876	0.977343	2.9849	1.12189	0.68611	0.812362	0.728674	4.59444	0.735828	0.918763	0.344256	0.273269	0.837805	0.46026	1.36129	2.50128	0.214421	0.899776	0.461589
ALOX12B	4.43345	5.93557	7.37214	ALOX12B	0.0543623	0.135069	0.24971	4.43345	0.364885	0.0543623	ALOX12B	0.0623225	0.0465172	0.0450099	0.023288	0.0195089	0.0300161	0.0508739	0.443712	0.446891	0.483598	0.411606	0.444098	0.837942	0.75243	0.32425	0.395839	0.603682	0.470813	0.108875	0.244191	0.0731569	1.4649	0.118755	0.0603422	0.340007	0.0312416	1.43579	0.0298277	0.0512823	0.0602329	0.0236545	0.18504	0.0319831	0.101711	0.260591	0.0239057	0.0517776	0.135535
ALOX12P2	3.49227	2.599	6.42302	ALOX12P2	2.53815	2.00582	1.82308	0.930109	3.49227	1.53258	ALOX12P2	0.0516034	0.150264	0.0282231	0.0310329	0.0293169	0.0182699	0.594007	0.41585	0.445101	0.393367	0.0675212	0.131293	0.59978	0.47376	0.427909	0.42675	0.433701	0.357807	0.130547	0.225695	0.60588	0.271346	1.02547	0.029204	0.0483228	0.0156467	0.780606	0.0257545	0.542208	0.178523	0.0330688	0.989254	1.65033	0.34885	0.675199	0.022139	0.0617186	0.2907
ALOX15	3.10677	2.58172	5.49839	ALOX15	1.85113	0.784901	0.24971	0.784363	3.10677	2.10082	ALOX15	0.0215389	2.58172	0.0116018	0.110134	0.0736351	0.0269112	0.393915	0.102779	0.220822	0.662529	0.0924082	0.0670254	0.310865	0.256844	0.218141	0.320584	0.826306	0.478692	0.0470156	0.107133	0.370778	0.0378394	0.630483	0.56489	0.274637	0.105707	0.18387	0.0711261	0.156163	0.90072	0.113003	0.0445014	0.0837185	1.00699	0.237897	0.0374547	0.038401	0.0271486
ALOX15B	1.86554	4.79984	10.4193	ALOX15B	1.61555	1.86554	1.14398	0.151098	1.00039	0.0543623	ALOX15B	1.57647	1.37068	1.36383	0.999138	1.21491	0.61436	1.61372	0.21825	0.509405	0.331695	0.0941723	0.0754984	0.728333	0.622661	0.52979	0.489263	0.259464	0.109273	0.975893	0.443	2.42646	2.51165	1.78416	1.41689	1.9003	0.976912	4.79984	0.842663	1.81165	0.623296	0.453495	0.513207	0.3509	4.31013	1.98961	0.283537	2.1944	0.61171
ALOX5	1.74053	7.29336	10.5791	ALOX5	1.74053	0.578501	0.874802	0.331749	0.922965	0.958319	ALOX5	3.03559	3.34509	2.53233	2.74807	2.88498	1.87773	4.77358	1.66988	1.3803	1.53226	4.14298	4.12465	1.19412	1.16349	1.68473	2.10211	1.35144	1.1857	2.71653	2.35743	3.22193	1.99418	2.95458	2.28559	2.95901	2.52785	2.74489	2.58634	3.32104	2.09116	1.47063	2.02132	1.55956	5.62744	3.4073	0.776724	3.12177	3.07207
ALOXE3	5.09014	5.30502	7.04335	ALOXE3	2.26129	5.09014	3.15885	1.56676	3.15744	0.689232	ALOXE3	0.0583856	0.045282	0.0403742	0.0319751	0.032681	0.0332201	0.118891	0.331808	0.464876	0.392616	1.36742	1.53247	0.835269	0.788067	0.238731	0.344048	0.513844	0.356527	0.135538	0.262257	0.202466	0.563074	0.0611071	0.0397531	0.0387229	0.0258427	0.557115	0.020047	0.0668311	0.0324693	0.0448386	0.0474519	0.0285751	0.0588544	0.311108	0.0158072	0.0399477	0.0462102
ALPK1	2.76667	3.70877	10.3026	ALPK1	0.639268	1.17456	1.64738	2.49072	2.55825	2.76667	ALPK1	2.34049	2.25196	2.37533	2.09208	2.25532	2.12374	2.45694	1.13	0.669617	1.677	0.4841	0.501031	0.585886	0.604119	1.42792	0.91102	1.28555	1.22002	1.2545	1.10891	2.66025	2.17451	2.63769	1.77697	2.19041	2.0479	1.92091	2.26925	2.39334	1.50739	0.943945	1.93482	1.60879	2.68713	2.44621	0.826677	2.63933	1.56115
ALPK2	6.23291	4.38123	10.6285	ALPK2	2.14283	1.14929	2.36114	1.63761	3.86778	6.23291	ALPK2	0.560679	0.165258	0.0212397	0.0468211	0.106656	0.0234676	0.232053	0.0330205	0.0596127	0.0251632	0.0245414	0.0147442	0.0301165	0.0247424	0.0663165	0.0538284	0.0175824	0.0138365	0.025162	0.0243801	0.143281	0.0558449	0.036709	0.215983	0.183795	0.0661224	0.0814674	0.0386183	0.130548	4.38123	4.08298	2.55144	1.22296	0.105495	0.138404	3.43398	0.0418148	0.0370598
ALPK3	4.48404	6.21775	11.4727	ALPK3	1.82859	1.85544	0.926213	1.37864	4.48404	1.10183	ALPK3	2.33208	1.78414	2.76031	4.16399	3.5793	3.78501	1.87355	0.799915	0.807483	0.858952	0.525698	0.552793	0.994729	0.872211	0.710515	1.73614	0.61977	0.802844	0.890116	1.01256	1.8386	1.06863	1.80983	2.75698	1.26652	3.28636	1.44031	2.62293	1.35487	4.54455	5.09524	2.83956	1.61386	2.28562	1.49979	6.21775	1.23538	2.18256
ALPL	4.62897	8.15127	12.7644	ALPL	4.62897	1.32814	0.372652	1.01676	2.20282	0.168754	ALPL	3.17861	3.9408	5.61082	1.62772	2.5731	0.86862	1.516	2.85145	3.24716	2.8505	1.80594	1.96244	3.15528	3.06833	3.04269	2.85789	2.61371	2.9378	2.54537	3.18681	4.01726	1.42211	2.01857	1.37739	1.97559	1.36266	1.91762	1.20178	3.03881	3.18946	2.85792	4.35566	5.09372	5.50814	2.64881	0.492089	2.49648	1.60709
ALS2	6.51394	5.86741	10.3482	ALS2	6.51394	4.62661	4.27483	1.29697	5.93083	6.03044	ALS2	2.37805	2.2632	1.98572	2.12576	2.132	2.07067	2.2021	2.2824	2.69406	2.2905	5.86741	5.75114	3.04132	3.02264	2.35491	2.512	2.3807	2.07784	2.17331	2.20118	2.41376	2.12121	2.37075	2.22191	1.74235	2.12479	1.70451	2.14905	2.31973	2.61271	2.64143	2.24289	2.38311	2.45107	2.1348	2.37739	2.93972	1.58159
ALS2CL	2.84112	5.83888	10.2886	ALS2CL	1.21237	1.51509	0.581194	2.84112	0.668726	0.769037	ALS2CL	2.78721	2.74201	2.27675	2.88742	2.8935	2.7314	3.38243	1.14116	1.82822	1.20889	3.1654	3.25166	2.85514	2.24923	1.29611	1.86151	1.09852	1.14239	1.22058	1.57104	3.31337	3.59083	3.8459	2.02637	3.83418	2.38591	5.83888	2.2453	2.84963	3.0694	3.4833	5.48009	3.21016	4.33969	4.37029	1.89056	2.60385	3.06292
ALS2CR11	8.22554	0.431215	5.59876	ALS2CR11	6.01003	7.13308	8.22554	3.98264	7.22444	8.05995	ALS2CR11	0.15921	0.101198	0.380686	0.173803	0.187159	0.149493	0.0976963	0.129763	0.103135	0.117701	0.117843	0.17821	0.0951974	0.0911246	0.121126	0.173978	0.101357	0.0785737	0.315095	0.172674	0.182393	0.114696	0.109186	0.131826	0.0959648	0.113384	0.0439703	0.1132	0.135313	0.271967	0.236611	0.109761	0.0418767	0.1819	0.053452	0.0507944	0.232634	0.039987
ALS2CR12	6.28258	1.07798	4.30756	ALS2CR12	4.41771	2.84104	3.83944	1.47008	6.28258	4.63767	ALS2CR12	0.42814	0.623973	0.531347	1.07798	0.769139	0.79209	0.524542	0.514959	0.599483	0.982609	0.4467	0.49221	0.597586	0.556143	0.675047	0.883555	1.00052	0.521627	0.341845	0.512762	0.442967	0.273176	0.899029	0.488767	0.431217	0.88654	0.277253	0.839856	0.91897	1.02444	1.03372	0.588226	0.27267	0.935848	0.360506	0.264165	0.429112	0.295703
ALYREF	6.37318	4.98724	11.758	ALYREF	2.28774	5.41099	6.37318	2.05375	3.4004	0.249627	ALYREF	4.295	4.29803	4.17017	4.32711	4.28682	4.09387	4.07397	3.63494	3.58351	3.59415	3.78452	3.67281	3.51611	3.55725	3.52421	3.83732	3.67727	3.55613	3.54303	3.71919	4.37603	4.66658	4.39759	4.0878	4.61838	4.1463	4.78565	4.1307	4.59996	3.91485	3.66437	4.0102	3.45409	4.54976	4.37736	3.79589	4.49579	3.37904
AMBP	2.75904	10.9752	16.8435	AMBP	1.20789	0.726505	0.318955	1.27309	0.24092	2.75904	AMBP	0.0723186	0.298664	0.194641	0.212652	0.206839	0.0762666	0.177871	0.0731361	0.0820531	0.1349	0.361171	0.256301	0.126018	0.102265	0.143979	0.173876	0.149081	0.15727	0.0787336	0.0773007	0.413136	0.311775	0.255864	0.0824244	0.325964	0.0812379	0.20128	0.154509	0.421851	0.11212	0.0574495	2.48551	10.9752	0.294416	0.11844	0.0410106	0.0778238	5.22239
AMBRA1	6.369	3.23542	11.0251	AMBRA1	6.369	5.02381	4.55485	4.63809	5.4401	1.45659	AMBRA1	2.60115	2.21797	3.23542	2.36727	2.28186	2.67585	2.69904	1.97676	2.25305	2.51144	2.85968	2.96206	2.69819	2.47318	2.0026	2.06952	2.64142	2.292	1.67885	1.9185	2.74748	2.70367	2.66749	2.50935	2.59087	2.44545	2.35466	2.41888	2.58946	1.97147	1.75413	2.17853	1.71247	2.48872	2.55449	2.07876	2.66744	1.71221
AMD1	5.89421	6.45448	13.0708	AMD1	5.89421	5.61624	5.57925	3.50288	5.52393	1.48143	AMD1	4.09996	4.54716	3.86507	4.30219	4.35294	4.07979	4.08716	5.01165	4.999	5.052	5.11318	4.65026	4.74883	5.13736	5.02344	4.90972	5.03363	4.75045	5.11389	4.88384	4.3136	4.36271	4.49086	4.31989	4.34035	4.26976	4.89299	4.27875	4.65274	4.06309	4.40618	4.17101	3.38562	4.65066	4.66959	3.62014	4.9148	3.65627
AMDHD2	6.5398	4.64385	10.7837	AMDHD2	2.49203	4.32979	6.5398	1.37794	2.60939	3.39088	AMDHD2	3.37286	3.22628	4.04731	2.96479	3.05857	2.67415	3.30625	2.03067	2.5223	2.17448	2.73884	2.92065	2.89953	2.52967	2.18313	2.22518	2.33715	1.97857	2.26015	2.29693	3.49498	3.45115	3.44446	3.29629	3.46331	3.21881	2.92708	3.10033	3.30201	2.11323	1.81195	3.66644	2.53521	3.41546	3.60822	1.79583	3.19073	2.28242
AMER1	2.58218	1.63965	8.70155	AMER1	1.86041	0.813665	0.630289	2.58218	1.72205	0.0543623	AMER1	0.891822	0.836577	0.936079	1.32754	1.25423	1.38109	1.22479	0.59249	0.710022	0.808544	1.60951	1.63965	0.8666	0.877749	0.629752	0.891252	0.86581	0.634541	0.372662	0.592645	0.920221	1.09589	1.32511	1.44749	1.08539	1.35619	1.48886	1.3649	1.48832	0.877293	0.872738	0.951959	1.12476	0.95309	1.15935	1.48001	1.36404	1.12849
AMER2	1.98461	4.45294	9.85531	AMER2	1.69215	0.745159	1.13838	0.0543623	1.98461	0.0543623	AMER2	0.240733	0.0322926	0.021221	0.00368599	0.00512119	0.0152023	0.0034504	4.39313	3.69256	4.35172	4.35781	4.45294	3.81145	3.63586	4.35265	3.90817	4.05307	4.17784	4.14334	4.15279	0.0493811	0.0124542	0.052336	0.261003	0.0511234	0.0414835	0.00442993	0.0215388	0.187058	0.00803249	0.0163228	0.0298282	0.00664054	0.1212	0.0266124	0.0976844	0.113515	0.00730953
AMER3	2.93279	3.38489	8.62315	AMER3	1.78776	0.54443	0.519096	0.478853	2.93279	0.0543623	AMER3	0.00316991	0.00131644	0.054078	0.00623891	0.00479297	0.00896377	0.00420399	1.30215	1.82165	1.40163	3.33492	3.38489	2.34194	2.22997	1.22299	1.62807	1.60661	1.28333	0.409979	0.847092	0.00408076	0.00278107	0.00670844	0.0805215	0.0468813	0.027935	0.00493137	0.0289328	0.00824264	0.00335465	0.00418666	0.00271023	0.00059186	0.00439179	0.00146781	0.00229228	0.0483265	0.387847
AMFR	7.56723	5.6225	13.0752	AMFR	6.1626	7.28639	7.56723	4.42478	6.7791	6.81931	AMFR	4.40048	4.15154	5.12671	4.45137	4.30737	4.41406	4.40328	4.32558	4.41604	4.55445	3.9938	4.04429	4.36662	4.53221	4.27375	4.52359	4.6977	4.31063	4.37525	4.34452	4.34051	4.56218	4.72604	4.27612	3.9699	4.26766	4.46641	4.24368	4.35245	3.82784	3.55049	4.55104	4.59083	4.00984	4.08153	5.6225	4.78399	3.44856
AMHR2	2.5502	4.8767	10.1015	AMHR2	2.16805	2.30921	0.490901	1.96211	2.5502	1.33897	AMHR2	0.109544	0.346905	4.8767	0.0495358	0.0676304	0.0267226	0.106309	0.0136899	0.010382	0.00993459	0.0206458	0.0300818	0.0172151	0.00964862	0.00818397	0.170558	0.020933	0.00392433	0.00669592	0.00998354	0.0822297	0.10659	0.112149	0.0788375	0.0965003	0.220277	0.0778282	0.185661	0.403017	0.222964	0.0951651	0.0506391	0.251822	0.186651	0.0786278	0.594069	0.0608618	1.72131
AMIGO1	2.24613	4.30265	7.68601	AMIGO1	2.24613	2.1445	1.42907	0.0543623	0.833994	0.0543623	AMIGO1	1.59213	1.71198	3.31631	2.17724	2.11597	1.88551	2.07194	3.02482	3.63124	3.30897	4.1692	4.30265	4.18494	4.10917	3.10581	3.3364	3.48773	3.08613	1.61753	2.54627	1.79073	1.65165	1.96659	2.59309	1.68209	2.53567	1.0939	2.59759	1.908	2.09733	2.4119	1.67815	1.08976	1.88777	1.88746	2.48874	2.62415	1.86025
AMIGO2	1.97667	5.36374	10.6776	AMIGO2	1.2261	1.46282	0.221353	0.63963	1.97667	0.351195	AMIGO2	2.79226	2.98127	3.74213	4.18382	4.56875	5.36374	4.10378	1.47093	1.82778	2.26759	0.397449	0.463398	1.33477	1.57468	1.04949	2.82909	2.13332	1.75134	1.11631	1.55711	3.85946	3.76203	3.73158	4.93968	2.65512	1.8312	1.41803	1.7113	4.84173	1.89816	0.833961	2.13914	1.05955	3.41278	2.00545	0.404588	1.83866	1.28661
AMIGO3	1.4882		8.45037	AMIGO3	0.618919	1.0136	1.4882	0.281195	0.775436	0.0543623	-	-	-	-	-	-	-	-	-	-	-	-	-	-	-	-	-	-	-	-	-	-	-	-	-	-	-	-	-	-	-	-	-	-	-	-	-	-	-
AMMECR1	2.11878	2.49298	9.90752	AMMECR1	1.64805	1.40688	1.4231	1.01931	2.11878	0.0543623	AMMECR1	1.3644	1.6055	1.66266	0.870299	1.01283	0.856216	1.64158	0.611653	0.709156	0.646061	0.838613	0.848808	0.777615	0.854514	0.648168	0.875224	0.59495	0.59776	0.524791	0.617654	1.48623	1.62488	1.34574	0.850942	1.4189	0.851727	2.44372	0.783853	1.71029	0.687055	0.434525	1.18274	0.937029	1.68847	1.67367	0.595965	1.2934	0.878311
AMMECR1L	5.74675	3.64889	10.2989	AMMECR1L	3.97984	4.65382	4.97072	1.31639	5.74675	3.30158	AMMECR1L	3.49939	3.51848	3.13409	2.93838	3.09298	2.98861	3.17035	2.22412	2.21307	2.29548	3.00938	2.99688	2.2536	2.28731	2.13961	2.37257	2.26785	2.09596	2.03562	2.164	3.52909	3.40235	3.64889	3.13985	3.16788	3.02671	2.93337	2.97028	3.50971	2.55764	2.42715	2.78343	2.60986	3.17084	3.15674	2.24043	3.50265	2.57315
AMN1	6.80406	3.36938	8.77512	AMN1	4.38856	6.51205	6.80406	3.37004	5.4585	6.44778	AMN1	1.51401	1.47798	1.76416	1.85427	1.86027	1.96555	2.03492	2.98368	3.30289	2.77518	2.50395	2.22988	3.06065	3.36938	2.92404	3.04442	2.92724	2.55529	2.63497	2.74291	1.58059	1.77867	1.98448	1.40734	1.03607	1.33052	1.25859	1.33143	2.22023	1.49267	1.78352	1.25443	0.634138	1.53675	1.277	1.96158	1.48893	1.26298
AMOT	4.25068	3.57767	10.7994	AMOT	3.88489	1.59673	1.1391	2.18112	4.25068	0.221307	AMOT	1.47972	1.3147	0.64618	1.60057	1.95044	1.56538	1.77758	3.55758	3.01083	3.57767	1.18434	1.58261	3.18806	3.1667	3.02702	2.93455	3.51094	3.1895	2.423	2.89622	1.88719	2.16401	2.37619	1.64008	1.37215	1.357	0.946231	1.13768	1.64824	1.37749	0.774236	2.1157	0.591209	1.06585	2.51895	2.99108	2.12412	0.685624
AMOTL1	7.03469	5.4645	11.8812	AMOTL1	5.72616	6.44473	6.07093	4.76328	7.03469	6.31499	AMOTL1	3.514	3.28762	1.97656	3.83042	3.66981	3.9862	4.25115	2.14093	2.29949	2.32474	2.22283	2.15817	1.9244	2.06347	1.96642	2.54946	2.08076	2.12875	1.61591	1.98093	3.49455	3.49158	3.46383	4.83152	2.67387	4.87915	3.63791	5.21285	3.10264	3.38701	2.60983	2.16804	2.12091	3.57522	3.09758	5.4645	3.57236	2.55067
AMOTL2	3.04741	5.63302	12.2293	AMOTL2	2.9142	1.19507	0.652797	0.281195	3.04741	0.784509	AMOTL2	5.63302	5.19139	2.96385	4.34918	4.80683	4.81509	4.22929	3.23298	3.02929	3.10272	2.92057	2.99033	3.16446	3.15166	3.31763	3.19897	2.70599	3.0234	3.70943	3.57553	5.27978	4.52186	4.26407	4.24655	2.96962	4.55521	4.39452	4.58742	4.8318	3.42001	3.36289	3.97661	2.55843	4.57236	4.45324	2.62686	5.55838	2.95333
AMPD2	3.21498	6.34546	12.5889	AMPD2	2.94583	3.21498	2.97057	0.870763	3.04693	0.0543623	AMPD2	2.77724	3.2317	3.91126	3.95494	3.7182	3.00688	3.09866	4.25573	4.48474	4.95243	4.20413	4.52342	4.92021	4.58179	4.50069	4.40351	5.34786	4.78861	3.28812	3.86886	3.24179	3.69579	3.83814	2.93992	3.20054	3.22937	2.80247	2.81523	3.82775	2.69779	2.01039	3.37496	3.6716	3.78857	3.23549	1.20062	3.38753	2.82182
AMPD3	3.23981	3.83789	11.2233	AMPD3	2.82395	1.0865	0.372652	1.76573	3.23981	1.24194	AMPD3	1.63032	1.1563	3.50027	1.00231	0.926724	0.557082	1.82278	2.04265	1.84909	2.23292	1.15866	1.37798	2.14764	1.84717	2.18424	2.62637	1.9043	2.10939	2.93382	2.83226	1.31932	1.80709	1.94423	0.909272	1.67496	0.905928	2.08081	1.08356	1.34236	1.03575	0.581147	1.73882	0.494437	2.06326	2.11644	3.83789	1.08398	1.00459
AMPH	3.73423	4.88404	8.97085	AMPH	3.73423	1.54919	1.80122	1.18232	3.37207	0.351195	AMPH	2.035	2.04768	0.273776	1.56027	0.55696	1.59238	1.07203	3.3673	4.39753	2.34676	4.88404	4.6611	4.66573	4.83492	3.32529	3.66054	2.59559	2.21382	2.03921	2.618	1.79935	1.65749	1.93868	1.23162	0.804377	1.38706	0.452148	1.49143	1.78299	0.838422	0.735136	0.700871	0.155037	0.639126	1.26113	0.933014	1.16616	0.506063
AMT	4.41783	5.03543	10.0078	AMT	2.22479	2.80523	4.41783	1.55321	1.46317	0.32777	AMT	3.36203	3.21372	3.71222	3.82986	3.60415	3.48297	4.03639	2.67753	2.6534	3.3076	4.65247	5.03543	3.32917	2.82698	2.60623	2.66322	3.44081	3.11102	2.21862	2.52689	3.98848	3.81028	4.324	4.12652	4.21204	3.99743	2.83848	3.68139	4.27705	3.6567	3.42211	4.12671	4.15424	3.68968	3.37512	2.39917	4.02944	3.59664
AMY2B	2.0592	8.62926	9.36448	AMY2B	1.49202	2.0592	0.768662	0.763272	0.927607	0.973512	AMY2B	3.26828	2.86701	2.51088	2.01632	2.42679	2.73673	2.93078	2.84175	2.90601	3.45972	4.38405	4.46861	3.41833	3.16264	2.86746	3.05447	3.63882	3.24527	2.43632	2.74551	3.53493	2.91057	3.71225	2.96262	2.57545	3.10333	1.74726	2.9053	3.52739	3.07116	2.50747	3.14701	2.12024	3.07006	2.62629	3.16691	3.97386	8.62926
AMZ2	10.2334	4.91177	10.9874	AMZ2	7.54858	8.28453	8.7933	5.61629	8.12102	10.2334	AMZ2	3.88369	3.75208	4.21052	3.54916	3.59352	3.58792	4.09007	4.5183	4.57914	4.91177	4.65474	4.62414	4.81726	4.79596	4.44789	4.3609	4.85022	4.76764	4.10264	4.18537	3.85801	3.62897	3.96797	3.97912	3.36594	3.95791	3.39852	4.0419	3.87168	3.78445	3.72834	3.65218	2.75499	3.58454	3.4745	3.6932	3.90743	2.93668
AMZ2P1	5.6295	3.42055	8.82977	AMZ2P1	3.63723	5.1407	4.29472	4.21229	5.57976	5.6295	AMZ2P1	2.19654	1.92888	2.48633	2.00143	2.13581	2.09625	2.2803	3.42055	3.31406	3.22848	3.06508	3.11188	3.41747	3.3549	3.34251	3.06271	3.37874	3.10239	2.85865	2.95314	2.24242	2.13142	2.59259	2.34655	1.76577	2.35175	1.10862	2.23074	2.46198	2.17469	1.70738	1.60762	1.0522	1.91043	1.62618	1.56213	2.63762	1.62699
ANAPC1	6.22349	2.46087	10.6127	ANAPC1	3.96056	4.98571	5.04117	6.22349	5.40555	0.353627	ANAPC1	2.24084	1.99814	1.97782	1.81671	1.92156	2.01107	2.28196	1.6118	1.88318	1.83006	2.43979	2.46087	2.2239	2.02129	1.68189	1.71692	1.85336	1.73455	1.41305	1.52112	2.30393	2.22077	2.31857	2.09649	2.22312	2.02767	2.17497	2.07759	2.26391	1.70187	1.52099	1.65727	1.43437	2.14194	2.1264	1.87201	2.35024	1.62902
ANAPC10	4.29482	2.36655	7.6643	ANAPC10	2.98595	3.99925	4.29482	2.19622	2.96959	1.02493	ANAPC10	2.23283	2.06424	2.08053	2.04779	2.03198	2.18188	1.9826	1.88576	1.96182	1.92859	1.99429	1.88635	1.73487	1.94145	1.82167	2.15095	1.99407	1.78641	1.70519	2.00258	2.33826	2.15627	2.15619	1.88988	1.5986	1.80864	1.66941	1.88538	2.10347	1.83337	1.47248	1.82847	1.35309	2.07303	2.00837	1.73116	2.36655	1.35195
ANAPC11	7.97594	3.61316	11.384	ANAPC11	6.62709	7.75643	7.66401	7.03729	6.24498	7.97594	ANAPC11	3.19122	3.33959	3.59795	3.3522	3.38307	3.08411	3.20757	3.57652	3.37107	3.24501	2.98406	2.91923	3.37294	3.43227	3.40885	3.23982	3.37841	3.30038	3.00167	3.37917	3.27174	3.22224	3.13669	3.52758	3.35807	3.56438	3.3004	3.50851	3.23451	3.61316	3.58966	3.48045	3.14642	3.18846	3.27795	3.57719	3.05057	2.80158
ANAPC13	3.86266	5.81862	10.9919	ANAPC13	2.38457	3.72605	3.37934	2.20167	3.86266	0.865492	ANAPC13	5.10816	5.02418	5.59638	4.93054	4.9887	4.86839	5.07333	5.30105	5.41609	5.09211	4.60343	4.56245	5.15595	5.38447	5.18168	5.77294	5.16269	4.918	4.78077	5.35311	5.05415	4.76235	4.99486	4.88268	4.46137	4.83542	4.14547	4.90951	4.84623	5.30296	5.16871	5.6112	4.43675	5.03803	4.53823	4.89782	4.9557	4.29506
ANAPC15	1.81037	2.75826	10.2961	ANAPC15	1.81037	1.08234	0.734773	1.16902	1.53627	0.0543623	ANAPC15	1.85582	1.77265	2.3681	1.99381	2.12901	2.05968	2.34458	2.65053	2.61336	2.59258	1.90763	1.97508	2.70584	2.63874	2.51974	2.49877	2.75826	2.62046	2.20172	2.45218	1.94554	1.98181	1.89202	2.74652	2.61038	2.57153	2.24998	2.62478	2.32123	2.07699	2.05584	2.16697	1.56974	2.04361	2.08436	1.87863	1.806	1.65058
ANAPC16	5.45808	5.19029	11.8713	ANAPC16	3.32793	4.69984	5.45808	3.27627	4.99325	4.42691	ANAPC16	4.64806	4.67471	5.12489	4.68497	4.83147	5.19029	4.96408	3.65364	3.54261	3.97404	4.60654	4.53095	3.4468	3.55097	3.60658	3.67049	4.00211	3.73498	3.44563	3.65023	4.77862	4.74393	5.03387	4.92914	4.47812	5.15833	4.20682	5.09547	5.00914	5.17898	5.1132	4.75809	4.07288	4.61451	4.55265	4.86272	4.71919	4.66196
ANAPC2	2.24485	4.63579	10.437	ANAPC2	2.24485	2.23951	2.22089	1.95214	1.87173	1.01972	ANAPC2	3.71561	3.45619	3.80992	3.43213	3.48964	3.38502	3.8566	3.03104	3.17148	3.11914	4.37696	4.63579	3.6649	3.29283	3.14978	3.15327	3.15942	3.06025	3.05652	3.10178	4.02496	3.80561	4.03506	3.74477	3.86249	3.71946	3.53209	3.61771	3.95466	3.01679	2.93046	3.54713	3.25229	3.81869	3.97236	2.7839	4.17649	3.56006
ANAPC4	4.88869	4.48792	10.0872	ANAPC4	2.8961	2.51146	2.52626	3.06606	4.88869	0.812264	ANAPC4	3.73907	3.53651	3.83411	3.6875	3.68725	3.66309	4.23494	3.21666	3.33959	3.19507	4.00236	3.90139	3.42787	3.41933	3.24941	3.26365	3.12196	3.02474	3.04527	3.14094	3.99427	3.88156	4.48223	3.777	3.78943	3.77353	3.41513	3.6516	4.48792	3.06108	2.69936	3.43827	2.76044	3.81632	3.72442	2.77966	4.12094	3.28556
ANAPC5	6.18669	5.54226	11.996	ANAPC5	4.72107	4.24552	3.92864	5.0867	6.18669	1.88636	ANAPC5	5.06782	4.78126	5.04701	5.00347	4.96476	4.83732	4.85943	4.64897	4.6617	4.69349	5.23526	5.26165	5.03643	4.78556	4.72131	4.8514	4.65616	4.5967	4.8607	4.80431	5.17901	5.12422	5.36953	4.86714	4.84863	4.76195	4.63214	4.60976	5.21984	4.29894	4.20663	4.53043	4.25233	4.87156	5.08147	4.63513	5.31882	5.04049
ANAPC7	7.43985	4.31515	11.065	ANAPC7	6.54225	7.06805	6.37553	7.43985	5.81619	3.9546	ANAPC7	3.35785	3.25616	3.62588	3.42088	3.51496	3.26437	3.72019	3.21358	3.45772	3.68509	4.03622	3.97998	3.63383	3.59239	3.25011	3.42523	3.69447	3.49603	2.88777	3.12997	3.57604	3.96108	3.79159	3.59979	3.42585	3.56359	4.31515	3.52124	3.79141	3.11279	3.12774	3.16798	2.69485	3.5266	3.75709	3.18993	3.71116	2.75756
ANG	1.66107	1.28578	12.9978	ANG	0.962062	1.17719	0.189199	0.151098	1.66107	0.897164	ANG	0.572716	0.533642	0.03967	0.23211	0.236088	0.251508	0.29999	0.0309442	0.00931896	0.102165	0.0228381	0.0332726	0.0588203	0.023958	0.0098089	0.032363	0.0692062	0.0313846	0.0701931	0.0153042	0.579875	0.0411592	0.507526	0.277414	0.443244	0.275082	0.0962579	0.23152	0.15223	0.138488	0.0561147	0.183664	1.28578	0.23353	0.373207	0.0245639	0.333126	0.249443
ANGEL1	8.01893	4.0436	10.0079	ANGEL1	5.87257	8.01893	7.97909	7.22979	7.13666	7.45343	ANGEL1	2.78164	2.61912	3.69388	2.39831	2.77758	2.60225	2.74569	3.08883	3.09931	3.15664	2.80141	3.01741	3.20385	3.06011	3.06009	3.20717	3.24641	2.89892	3.31445	3.25086	3.04386	2.58193	2.98324	2.70194	2.6825	2.60924	2.10249	2.63417	2.94901	3.05007	2.43728	2.3257	2.53445	3.14599	2.7074	2.14472	3.5404	3.88815
ANGEL2	5.11612	3.09368	9.80113	ANGEL2	4.25334	3.67038	1.77583	1.76192	5.11612	2.71078	ANGEL2	2.73871	2.38108	2.31583	2.20527	2.29741	2.26177	2.55575	2.58773	2.50077	2.93188	3.09368	3.05972	2.51845	2.63905	2.5019	2.45235	3.09168	2.75302	2.20096	2.26167	2.85068	2.55586	2.92634	2.3887	2.17471	2.36861	1.92087	2.3146	2.7565	1.88461	1.62321	1.94108	1.67977	2.54144	2.29752	1.86886	3.04858	1.91817
ANGPT1	3.17736	3.77261	10.2449	ANGPT1	2.67063	2.49882	1.37658	0.281195	3.17736	0.232352	ANGPT1	3.0745	2.41557	1.18604	2.80263	2.89826	3.77261	1.32379	1.08299	0.852769	0.801246	0.950512	1.16049	0.517836	0.519351	1.13625	0.90973	0.693277	0.399676	1.0059	0.785747	1.86716	1.58713	1.43564	1.52607	0.797761	2.47562	0.564964	2.98208	1.53794	1.54792	0.677068	1.15007	0.238408	3.54339	1.29219	1.3544	2.76179	0.421372
ANGPT2	1.69615	2.66946	11.02	ANGPT2	1.68396	0.770299	1.64734	0.780181	1.69615	0.0543623	ANGPT2	2.54477	2.22861	0.200484	1.48392	1.5892	2.66946	1.16472	0.969914	1.06086	1.45697	0.808027	0.658415	0.754931	0.965214	1.18709	1.48058	1.04696	1.33701	1.31524	1.58836	2.13178	1.19868	1.2192	0.766369	0.601073	0.616706	0.54266	0.876224	1.34009	1.14542	0.890155	0.502066	0.229199	1.2154	0.935869	0.733068	1.28292	0.173029
ANGPTL1	4.20631	5.27526	8.70628	ANGPTL1	1.97	4.20631	4.15821	1.23791	3.01658	0.60362	ANGPTL1	4.08967	3.95009	3.90017	3.62374	4.15916	5.01534	3.66577	0.826338	0.69036	0.686273	0.163207	0.141073	0.671762	0.651499	0.676863	0.445093	0.680646	0.658748	0.575949	0.419549	3.52597	3.25133	2.97747	5.2616	3.24115	4.63351	2.18739	4.80651	5.27526	2.75202	2.01394	1.38308	1.21957	2.98418	2.53325	2.77736	3.19424	1.78678
ANGPTL2	3.88341	6.07195	12.191	ANGPTL2	1.90756	3.88341	3.24879	0.939061	2.09872	1.93868	ANGPTL2	6.07195	6.00804	2.63921	4.33501	4.05403	3.75693	5.18309	2.14304	1.75428	2.31146	3.83603	3.7744	1.68077	1.56145	2.23331	2.45044	1.81412	2.43078	2.88976	2.87405	5.50095	4.9871	4.91761	5.37111	3.63348	4.41628	2.92429	4.22955	4.75093	4.50935	3.8688	2.17738	1.96971	3.95749	3.78809	4.00839	4.43971	1.47267
ANGPTL4	2.86676	6.59988	13.5515	ANGPTL4	2.86676	0.445352	0.415445	0.294239	0.849441	0.424157	ANGPTL4	6.59988	6.28726	3.34907	3.86115	4.12747	3.39729	3.38697	3.71482	3.17919	4.14618	1.59268	1.84892	3.58943	3.45066	3.69697	3.41896	3.93961	4.05762	2.97097	3.73228	6.09382	3.45842	1.74803	3.4127	2.40859	2.81793	4.23591	2.68777	2.28176	3.53721	2.48852	4.0493	5.51978	3.85942	3.36766	2.4676	4.19762	4.09718
ANGPTL5	2.85927	1.5989	1.78049	ANGPTL5	0.566942	2.85927	1.63831	0.909992	1.07016	0.0543623	ANGPTL5	1.5989	0.704176	0.104889	0.38267	0.766152	0.939686	0.169547	0.0923406	0.114355	0.18298	0.0821341	0.118683	0.105773	0.120672	0.133414	0.166266	0.13684	0.147597	0.135183	0.117072	0.524997	0.22793	0.146869	0.149546	0.147104	0.285539	0.0532273	0.237416	0.280372	1.03815	0.386403	0.0337233	0.0058568	0.342677	0.33469	0.149893	1.17966	0.0217398
ANGPTL7	2.05037	8.48686	5.94007	ANGPTL7	0.356707	2.05037	1.73997	1.74641	1.14028	0.0543623	ANGPTL7	2.05213	1.79093	1.31399	3.0656	2.12983	2.26708	1.53442	0.139131	0.129233	0.236234	1.9313	1.79566	0.18946	0.219558	0.172936	0.341727	0.19511	0.17006	0.40766	0.19358	1.58618	1.63072	1.46278	1.6122	0.629546	2.17859	0.410188	2.51352	1.44078	1.78899	0.53258	0.284203	0.0665584	0.7559	1.47929	1.14218	8.48686	0.16102
ANHX	4.42441	0.0443203		ANHX	4.42441	1.72165	0.108147	0.425375	2.96293	0.0543623	ANHX	0.000118844	0.000329256	0.00247186	0.00089189	0.00087355	0.000397128	0.000771535	0.00118574	0.00273695	0.035311	0.00136626	0.000171875	0.00476253	0.00134263	0.00153115	0.00620481	0.0245825	0.0443203	0.00165981	0.000586019	0.00437292	0	0	0	0.000666956	0	0.000598221	0.000341888	0	0.000691563	0.000308597	0.00168725	0.000708922	0.000597615	0	0.000794786	0.000438546	0.00156287
ANK1	1.92645	5.0508	8.30167	ANK1	1.63575	1.02732	0.620337	0.370529	1.92645	0.0543623	ANK1	0.31406	0.242812	0.680732	1.1973	0.632691	0.698001	0.12835	0.976103	1.70852	0.82357	5.0508	4.97058	2.00969	2.0224	1.09685	1.97774	0.653561	0.903235	1.4018	2.47994	0.208096	0.111859	0.111463	0.120134	0.11443	0.305225	0.190277	0.226079	0.225584	2.52272	2.84879	0.296502	0.0737943	0.379077	0.633662	3.88094	0.307013	0.177607
ANK2	7.30927	5.51598	12.4828	ANK2	6.20474	3.80458	3.83755	2.80066	5.98226	7.30927	ANK2	2.62411	2.33145	2.07655	1.34731	1.61929	1.96006	1.06244	4.59379	4.97773	4.51295	5.48491	5.51598	5.08813	5.17379	4.38385	4.59053	4.8003	4.15322	3.50586	4.05971	1.9768	1.95634	1.88584	2.83719	1.45911	2.23494	0.657188	2.4501	2.10911	3.42026	3.21609	2.88036	0.143943	1.14998	1.56272	2.65022	2.33427	0.246219
ANK3	6.82463	5.14301	10.7739	ANK3	6.82463	4.11767	1.78208	2.05718	5.57195	2.98498	ANK3	0.562856	0.657184	0.605148	1.07985	2.26104	0.694553	1.36413	3.03385	3.18519	2.88167	5.14301	4.85508	3.15841	3.41705	3.23231	3.12315	2.91905	2.81834	2.58144	3.18845	1.04032	1.3083	1.64147	1.94513	1.94396	1.28194	1.46311	1.34587	1.04628	2.60367	2.858	2.12194	0.735166	1.33127	2.32573	2.14723	2.75128	0.861112
ANKAR	5.97917	1.35447	6.96982	ANKAR	5.29429	4.08447	4.21654	3.14426	4.61606	5.97917	ANKAR	1.01486	0.827436	0.593062	0.958768	0.967403	1.12337	1.16715	0.411418	0.391479	0.477224	0.915539	0.985026	0.415646	0.420517	0.436385	0.482977	0.487486	0.369817	0.477143	0.41348	1.1277	1.08505	1.19264	0.944038	0.76794	0.941389	0.488485	0.932273	0.953181	0.682809	0.432361	0.545592	0.409648	0.888136	0.961549	0.564996	1.35447	0.825675
ANKDD1A	4.27698	4.01862	9.3515	ANKDD1A	4.26893	2.09818	0.298013	2.1797	4.27698	0.351195	ANKDD1A	2.76297	2.07452	3.42438	2.55704	2.45076	2.9422	2.56856	2.71125	2.67414	2.79425	3.15452	3.23385	2.63178	2.59114	2.56002	2.38696	2.9469	2.46704	1.79161	2.15638	2.14002	2.17864	2.21502	1.92701	1.54068	2.06615	1.42099	2.18445	2.71371	1.51616	0.794115	1.52452	0.829729	2.4054	1.56929	0.556127	2.98343	1.62477
ANKDD1B	3.79271	1.93092		ANKDD1B	1.33362	3.79271	1.58146	1.1496	1.85563	0.689936	ANKDD1B	0.361646	0.341241	0.546712	0.253619	0.312671	0.219158	0.582293	0.334287	0.334111	0.67872	0.296862	0.304564	0.373474	0.388829	0.492884	0.629307	0.78539	0.437711	0.265751	0.293482	0.566557	0.433303	1.17367	0.509413	1.93092	0.308028	0.284575	0.275325	1.0172	0.159282	0.105132	1.25874	0.17634	0.900932	0.309246	0.0615528	0.783555	0.376902
ANKEF1	7.42172	1.81088	8.30476	ANKEF1	4.27073	3.22501	1.72808	2.60821	4.88888	7.42172	ANKEF1	1.24423	1.31623	1.1176	0.341452	0.462074	0.28075	0.750807	0.344353	0.50582	0.555511	1.01034	0.855811	0.418386	0.553712	0.488333	0.853272	0.618265	0.32756	0.284192	0.450336	1.15546	0.65217	0.830992	0.342691	1.18303	0.47957	1.38879	0.486575	0.784672	0.570018	0.299786	0.975522	0.976813	0.950299	1.39388	0.349479	0.446621	1.81088
ANKFN1	1.26833	1.26763	6.27965	ANKFN1	1.26833	0.99109	1.23153	0.997675	0.987923	0.351639	ANKFN1	0.266918	0.291324	0.0214359	0.0461937	0.0895271	0.1154	0.733239	0.476717	0.226299	0.589412	0.0798382	0.115179	0.259543	0.226157	0.376166	0.751313	0.55509	0.321898	0.258592	0.386472	0.147758	0.331216	1.26763	0.0219415	0.0510362	0.0537581	0.0879902	0.0374232	0.565155	0.0197161	0.00727094	0.0352105	0.00245908	0.30759	0.133595	0.0153257	0.204307	0.013825
ANKFY1	6.70087	4.4792	11.9847	ANKFY1	6.70087	5.74288	4.79822	4.10517	6.06182	2.10741	ANKFY1	3.32511	3.23008	3.7244	3.32644	3.27769	3.21246	3.76765	3.15759	3.028	3.43887	3.69448	3.87872	3.24439	3.13867	3.05702	3.32072	3.45303	3.08372	3.233	3.2037	3.49376	3.61451	3.71944	4.4792	3.59126	3.4922	3.21511	3.44915	3.63744	2.65929	2.59671	2.91189	2.59243	3.65882	3.30301	2.56463	3.68464	2.43893
ANKH	5.54911	4.726	12.4112	ANKH	5.54911	3.33326	2.74032	1.69575	4.89886	0.920573	ANKH	2.90021	2.80072	1.8894	4.59588	3.85872	4.02994	2.38131	3.56706	3.92655	3.62051	4.726	4.637	4.00426	4.12181	3.58173	3.76729	3.66027	3.57946	3.88666	3.77502	3.02324	2.50372	2.43576	2.32909	3.00423	2.67167	2.07137	2.84822	2.74016	3.56903	3.54642	2.1787	2.76194	2.63055	3.05452	3.03747	3.67562	2.29271
ANKHD1	3.33455	4.75538	12.4958	ANKHD1	2.55522	1.90325	1.16864	3.20193	3.33455	0.683897	ANKHD1	4.00366	3.67736	3.80444	3.7098	3.69893	3.86126	3.758	3.33872	3.33111	3.37818	4.31463	4.52779	3.63657	3.41138	3.29019	3.45561	3.28624	3.27618	3.13032	3.39055	4.28716	4.4091	4.32733	3.69837	3.98299	3.65514	3.74163	3.47197	4.24646	3.31581	3.1362	3.69877	3.79591	4.21208	3.90634	3.46236	4.45489	3.63346
ANKHD1-EIF4EBP3	1.4095		10.4287	ANKHD1-EIF4EBP3	1.4095	1.03851	0.436568	0.0543623	0.669037	1.24668	-	-	-	-	-	-	-	-	-	-	-	-	-	-	-	-	-	-	-	-	-	-	-	-	-	-	-	-	-	-	-	-	-	-	-	-	-	-	-
ANKIB1	7.38811	3.8059	11.3713	ANKIB1	6.28181	7.38811	6.48965	7.10516	6.98015	5.60809	ANKIB1	3.27003	3.14876	3.12954	3.05868	3.20048	3.28576	3.24597	3.73451	3.34902	3.61281	3.35482	3.38728	3.1215	3.25997	3.6024	3.8059	3.54682	3.37439	3.6472	3.74583	3.2796	3.09687	3.38647	3.00244	2.81489	2.783	2.73328	2.87955	3.04085	2.51494	2.16194	2.68056	1.88433	3.01632	3.11866	2.09118	3.19401	2.52507
ANKK1	1.68917	2.19243	4.68511	ANKK1	0.100003	0.593978	1.57238	0.0543623	1.68917	0.0543623	ANKK1	0.271268	0.217255	0.536936	0.260346	0.210019	0.195046	0.469661	0.288189	0.264834	0.577841	0.326551	0.3692	0.302442	0.281832	0.309862	0.680118	0.788811	0.481606	0.250082	0.373053	0.940388	0.699696	1.23203	0.287993	0.397521	0.273233	0.466235	0.223373	1.17746	0.134361	0.0883639	0.366912	0.199912	0.619417	1.06224	0.171848	0.586106	0.312984
ANKLE2	8.55824	3.25529	11.3412	ANKLE2	5.14095	7.99814	8.55824	7.54697	6.21207	4.964	ANKLE2	3.02841	2.92351	3.25529	2.50723	2.61647	2.55155	2.65527	1.97604	2.03888	2.05612	2.69489	2.70265	2.18153	2.1369	1.9056	2.09039	2.13578	1.88775	1.71262	1.89515	3.04077	2.83638	2.96569	2.60499	2.62996	2.56486	2.89438	2.52591	2.96675	2.09383	1.98069	2.30506	1.86865	3.04241	2.99309	2.31021	2.95192	2.13964
ANKMY1	5.99972	2.49926	9.36664	ANKMY1	3.00907	4.35736	3.64877	2.55802	4.3124	5.99972	ANKMY1	1.7857	1.53278	1.53614	1.54002	1.66835	1.75931	2.0205	1.14839	1.07423	1.36228	1.88975	2.10285	1.40142	1.19626	1.21844	1.4485	1.30109	1.1829	1.13517	1.13709	2.04947	2.02026	2.49926	1.48145	1.84142	1.48131	1.67358	1.38804	2.37427	1.05529	0.79848	1.47659	1.20342	2.0439	1.72991	0.752579	2.12274	1.5597
ANKMY2	3.98434	4.05112	9.89033	ANKMY2	2.87832	3.14982	3.98434	1.44645	3.67663	1.73434	ANKMY2	3.08854	2.83252	3.22766	2.97143	2.9302	3.11139	3.74351	3.32217	3.76225	3.56251	3.66385	3.68918	4.04655	4.05112	3.18102	3.35095	3.70018	3.34695	2.66009	3.08843	3.34424	3.3493	3.67458	3.15421	3.53374	3.30067	2.47939	3.28348	3.22387	3.54399	3.22928	2.91235	2.07365	2.91229	3.17889	2.45118	3.42109	2.47219
ANKRA2	5.38454	4.02843	9.24417	ANKRA2	2.89991	5.38454	3.96086	2.86845	4.31635	0.223528	ANKRA2	3.35786	3.03851	3.6477	3.18699	3.13012	3.25553	3.57924	2.81172	2.80095	2.7934	3.75857	3.66802	2.66082	2.76923	2.78022	3.23064	2.85541	2.5434	2.72039	2.83502	3.72489	3.54439	3.84075	3.36325	3.29507	3.30378	2.99883	3.2725	3.67089	2.69983	2.30804	2.45376	2.50236	3.38178	3.59373	2.23665	3.5447	2.76553
ANKRD10	4.54753	5.76165	11.4129	ANKRD10	3.08843	4.54753	3.23152	3.52707	3.43012	0.916491	ANKRD10	4.88669	4.71777	4.41548	4.78789	4.78606	4.68407	4.82391	3.93253	4.01399	4.00662	4.75666	4.79848	4.16949	4.06977	3.90193	4.24042	4.08837	3.8694	4.09054	4.18031	5.10698	4.66007	5.38603	5.12667	4.95246	5.04987	3.50171	4.86657	5.13953	4.22611	3.80749	4.77012	4.00901	4.94468	4.8387	5.04457	5.61326	4.43203
ANKRD11	7.83616	4.05854	12.4858	ANKRD11	5.89653	7.6859	7.83616	6.81143	7.60575	6.29437	ANKRD11	3.3009	3.2213	3.29866	3.42533	3.33144	3.30595	3.64276	2.97378	3.11624	2.90792	3.65214	3.60366	3.42105	3.23693	3.02211	3.03236	3.05883	2.72421	2.78482	2.91274	3.37327	3.52749	3.66278	3.46006	3.35152	3.53304	3.43926	3.54002	3.65407	3.04504	2.73291	2.9969	2.32566	3.62526	3.31589	2.86294	3.57801	2.73565
ANKRD12	8.03097	3.70211	11.6223	ANKRD12	7.99175	7.60007	7.39893	8.03097	7.94965	6.48538	ANKRD12	3.19768	2.72852	2.10431	2.39965	2.50484	3.08812	2.9884	2.50726	2.40948	2.47708	3.5499	3.70211	2.56089	2.47325	2.33687	2.4113	2.47828	2.27484	2.49538	2.4423	2.98632	2.62828	2.80436	2.76606	2.68889	2.85242	2.51211	2.96113	2.56115	1.94967	1.85088	1.90597	2.23095	2.72277	2.8747	2.50076	3.13509	2.11912
ANKRD13A	9.13311	4.63109	11.6985	ANKRD13A	6.86993	8.5715	9.13311	6.04946	7.70734	8.4683	ANKRD13A	3.38332	3.06793	3.31321	3.53463	3.56981	3.68134	4.05143	2.82378	2.63808	3.36941	3.21278	3.20224	2.67507	2.63773	2.93701	2.92465	3.27284	3.26023	3.02391	3.02465	3.61871	3.73237	3.64726	3.45533	3.68482	3.86739	3.83551	3.86026	3.33542	2.62375	2.49129	3.40574	2.59182	4.0319	4.22743	1.80798	3.47298	2.64979
ANKRD13B	5.73195	4.96983	9.57269	ANKRD13B	4.86933	3.75725	1.85798	4.77365	4.09849	5.73195	ANKRD13B	2.3002	2.59759	1.60428	2.09013	2.4911	1.89231	2.52837	3.14051	3.34503	3.40214	4.7757	4.96983	3.96755	3.45826	3.23087	3.24094	3.56674	3.17678	3.22686	3.11886	2.43137	2.79642	3.07636	2.70211	1.8045	2.64152	1.99898	2.67148	2.8435	2.19099	1.67332	1.11588	0.456731	1.87221	1.97436	1.92768	3.72983	1.20903
ANKRD13C	4.40766	3.78784	9.40066	ANKRD13C	2.98461	3.23751	1.96427	3.60218	4.40766	0.483233	ANKRD13C	2.88381	2.69246	2.5289	2.39138	2.48713	2.77423	2.5886	2.69414	2.90246	2.59351	3.78784	3.68272	2.82245	3.03278	2.60399	2.70047	2.7176	2.39176	2.3906	2.46175	2.86132	2.65725	2.85111	2.59655	2.44089	2.5024	2.36091	2.57777	2.7189	2.03505	1.72667	2.0637	1.68105	2.63024	2.58178	2.27155	3.12708	1.80801
ANKRD13D	3.22771	5.52624	11.2948	ANKRD13D	2.47136	1.55275	0.241896	1.52192	3.22771	0.0543623	ANKRD13D	3.45096	3.47631	3.45495	3.74284	3.77048	3.28249	4.03735	3.8485	3.97128	3.88842	4.26995	4.3276	4.24631	3.99059	4.05621	3.76969	3.88417	3.82755	3.12462	3.5888	3.76107	4.10908	4.16517	3.75502	3.31712	4.00196	4.25021	3.689	3.97107	2.79518	2.23819	3.38046	2.36406	4.1392	4.13562	1.39118	4.01476	2.44841
ANKRD16	5.19699	2.81669	8.1326	ANKRD16	3.52956	3.16139	3.25801	5.19699	3.56107	0.329991	ANKRD16	2.00405	1.90659	1.99661	1.89657	1.95177	1.79475	2.41183	2.03694	2.2962	2.27889	2.59046	2.73041	2.66825	2.53953	2.02237	2.15339	2.48852	2.12656	1.59948	1.82722	2.32629	2.73841	2.8152	2.21096	2.01623	2.09292	1.75201	2.05785	2.78827	1.73973	1.45443	1.75964	1.43078	1.76437	2.00341	1.38368	2.40112	1.58238
ANKRD17	8.89644	3.91201	12.2547	ANKRD17	8.61876	7.84135	6.8623	8.10808	8.89644	6.69171	ANKRD17	3.47174	3.29006	3.32485	3.02788	3.21055	3.39557	3.49622	3.16144	3.3592	3.25812	3.91201	3.77271	3.43023	3.55467	3.05703	3.37979	3.31448	2.98042	2.8643	3.0552	3.5229	3.28932	3.57064	3.253	3.36143	3.07505	3.26206	3.14198	3.3539	3.03462	2.87625	2.95275	2.63887	3.36708	3.52357	3.20315	3.59427	2.95299
ANKRD18A	7.86319	3.00315		ANKRD18A	4.33406	7.4356	7.86319	5.31871	6.01163	3.12077	ANKRD18A	0.0473958	0.0814101	0.0903278	0.034232	0.0753345	0.0343192	0.417815	1.39393	1.6581	2.64196	0.567224	0.763003	1.24458	1.08738	1.85598	1.9498	2.6957	2.47758	3.00315	2.59292	0.70572	0.347524	1.428	0.194132	1.32701	0.242554	0.901511	0.293967	0.891089	1.17303	0.567466	1.387	0.674922	0.626281	0.715753	0.0105174	0.721499	1.74306
ANKRD18B	6.7091	2.08408		ANKRD18B	3.55727	5.88717	6.7091	2.00368	4.05866	2.21681	ANKRD18B	0.0043973	0.00207779	0.00157055	0.00126057	0.00264535	0.00214104	0.479004	0.576039	0.608058	0.0883075	1.94493	2.08408	0.624912	0.586643	0.454249	0.280041	0.080924	0.0695588	0.318961	0.300955	0.0218524	0.227113	0.0878775	0.0179757	0.0296046	0.00469184	0.553026	0.00704574	0.0662516	0.0289607	0.0122292	0.0581335	0.0246012	0.0337634	0.0735887	0.0360895	0.0129893	0.0402158
ANKRD18DP	6.50106	0.513625	2.18954	ANKRD18DP	1.97627	6.50106	4.33778	3.13862	2.28326	0.757906	ANKRD18DP	0.0155207	0.0181536	0.0103133	0.0149751	0.0137207	0.00490694	0.00864328	0.148634	0.513625	0.372202	0.00858742	0.0115363	0.377775	0.384041	0.218949	0.144297	0.493107	0.311282	0.237102	0.172035	0.00839225	0.0098163	0.0105121	0.0137192	0.0159369	0.0126909	0.0204117	0.0149286	0.012896	0.00769462	0.0068092	0.00699782	0.141165	0.0330113	0.0203319	0.00245574	0.0285763	0.00464854
ANKRD19P	8.65276	3.64415	7.83584	ANKRD19P	6.37326	8.19315	8.65276	3.65152	4.65886	6.10183	ANKRD19P	0.302776	0.252369	0.309645	0.264053	0.274141	0.207643	0.312246	2.95028	3.15047	3.00702	2.96494	2.99084	3.64415	3.15867	2.93175	2.54397	3.41594	2.82877	1.04992	1.81113	0.322792	0.272533	0.419486	0.382752	0.256449	0.325138	0.21432	0.294913	0.340962	0.171981	0.180405	0.361688	0.177214	0.349915	0.257165	0.11592	0.490482	0.14734
ANKRD20A11P	2.51127	1.90867	3.10613	ANKRD20A11P	1.65132	2.51127	1.19643	0.367598	0.91735	0.609027	ANKRD20A11P	0.350371	0.311773	0.0675706	0.0172475	0.0421883	0.0207598	0.580304	0.179921	0.127406	0.619231	0.0960107	0.0751718	0.157411	0.136476	0.102492	0.12956	0.615354	0.403026	0.111482	0.0760586	0.463952	0.377564	0.106173	0.0700064	0.136852	0.0368688	1.90867	0.0549296	0.195718	0.0378332	0.00945495	0.0547588	0.0323643	0.161887	0.446631	0.0164743	0.881656	0.158017
ANKRD20A19P	3.67605	1.31578		ANKRD20A19P	2.54789	0.798998	0.745984	0.320297	3.67605	0.0543623	ANKRD20A19P	0.0113606	0.00881961	0.0129064	0.0048486	0.0131342	0.00360183	0.0139446	0.385555	0.391592	0.102709	0.0302238	0.0579289	0.29111	0.218405	1.31578	0.805807	0.249512	0.144148	0.0563714	0.194284	0.0173343	0.0568612	0.0438739	0.00526219	0.0142051	0.00402733	0.118298	0.00646309	0.0238734	0.0857788	0.0196433	0.0569611	0.00207859	0.0184023	0.0202272	0.00767299	0.0270024	0.00779852
ANKRD20A4	3.57957	0.388114	1.93956	ANKRD20A4	1.76244	3.57957	2.54937	0.831164	1.59281	0.678614	ANKRD20A4	0.0992318	0.0742571	0.0443504	0.0538283	0.0469063	0.0483823	0.0816735	0.133294	0.166568	0.179166	0.291374	0.388114	0.236323	0.152936	0.114972	0.131751	0.196592	0.1722	0.0736772	0.12322	0.136099	0.0573869	0.0294279	0.150582	0.162226	0.0835702	0.210821	0.0902018	0.0810232	0.216278	0.0600553	0.0723421	0.0353207	0.112256	0.121714	0.0262112	0.210539	0.222075
ANKRD20A5P	6.38207	2.22519		ANKRD20A5P	2.67222	5.77252	6.38207	2.08069	4.35193	1.97435	ANKRD20A5P	0.149365	0.410022	0.101103	0.017298	0.0441677	0.0114593	0.664515	0.35854	0.650878	0.408819	0.0330546	0.0369386	0.874451	0.668666	0.306822	0.338894	0.478613	0.395526	0.153137	0.228071	0.501885	0.417288	0.256664	0.0539467	0.385338	0.0415887	2.22519	0.050791	0.103207	0.0189369	0.008825	0.215714	0.0254971	0.299783	0.693029	0.142355	0.176828	0.827994
ANKRD20A8P	7.41369	0.567386	4.13907	ANKRD20A8P	4.29572	5.80604	7.41369	3.32208	4.58498	1.85671	ANKRD20A8P	0.0279115	0.130059	0.00734646	0.00504721	0.00442692	0.00408881	0.042451	0.0306532	0.0333894	0.135233	0.023239	0.0227128	0.0425733	0.0325227	0.044496	0.100305	0.212965	0.125062	0.0142806	0.0493785	0.0549515	0.0159456	0.0108884	0.01208	0.0111631	0.00561041	0.0285373	0.00690839	0.00992026	0.0243976	0.00600243	0.0301075	0.00726125	0.028209	0.0352855	0.00311009	0.027603	0.0498923
ANKRD20A9P	7.9821	0.292967	5.26426	ANKRD20A9P	5.37177	7.43099	7.9821	2.85278	6.31723	3.67674	ANKRD20A9P	0.030721	0.0481264	0.0105833	0.00249115	0.00593948	0.00327966	0.0374035	0.0181744	0.0429251	0.0363032	0.00393611	0.00538764	0.0757972	0.045474	0.0203006	0.0245919	0.0509265	0.025599	0.0168129	0.0215651	0.0725903	0.0452342	0.0650059	0.00659393	0.0319136	0.00313681	0.292967	0.00817519	0.0207627	0.00248179	0.00328642	0.00881379	0.00388323	0.0352207	0.062929	0.00971279	0.0423537	0.0676092
ANKRD23	3.26948	6.43094	7.37655	ANKRD23	0.215116	3.26948	0.275072	2.01887	0.607135	0.0543623	ANKRD23	1.28823	1.30827	1.44146	1.22805	1.47	1.29447	1.72384	1.70487	1.5701	1.70476	3.19892	3.17502	1.54555	1.41827	1.79392	1.90848	1.63081	1.58267	2.02361	1.92092	1.794	1.98608	2.33698	2.02467	1.43769	1.8108	1.26169	1.5557	2.59951	2.00636	1.19974	1.40064	1.10207	1.33474	1.98829	6.43094	2.45437	1.02393
ANKRD24	4.50443	4.33101	7.72398	ANKRD24	2.3677	4.50443	3.84299	3.31007	2.66316	1.8248	ANKRD24	0.592817	0.842406	1.97611	0.41131	0.475682	0.34318	0.836464	2.47848	3.45473	2.55991	1.14084	1.36322	4.33101	4.08256	2.40128	2.24352	2.59852	2.54862	1.55018	2.09868	0.798531	0.527303	0.844465	0.860926	1.04475	0.568417	0.403882	0.55868	0.889836	0.412925	0.193118	1.44154	2.20454	0.889975	0.579613	0.380783	1.47083	1.43196
ANKRD26	6.45137	2.32187	8.89183	ANKRD26	6.45137	5.84181	6.15269	3.00385	5.691	3.49658	ANKRD26	1.36635	1.20002	1.20582	1.01818	1.08119	1.15167	1.45943	1.31165	1.52211	1.56666	1.96947	2.18683	1.76722	1.61988	1.30829	1.5128	1.73882	1.34835	1.01061	1.16619	1.55173	1.53042	1.79168	1.42616	1.13156	1.2651	1.0605	1.24773	1.46728	1.49242	1.43139	1.0809	0.717965	1.21738	1.25428	1.54434	1.80031	0.913171
ANKRD26P1	11.1039	0.679153	5.44508	ANKRD26P1	6.72924	10.3649	11.1039	7.61047	7.77409	3.10972	ANKRD26P1	0.03584	0.022689	0.0874583	0.114482	0.0880143	0.0167055	0.0455576	0.0221394	0.0251841	0.0527149	0.0651772	0.0436924	0.0373893	0.0316592	0.0207849	0.0919095	0.0855025	0.0567902	0.147262	0.0592411	0.059162	0.023771	0.0971747	0.0333296	0.0141766	0.073145	0.017014	0.0685315	0.0442935	0.0931195	0.0344233	0.0345451	0.00658713	0.0209332	0.00755049	0.0154564	0.0391432	0.0300475
ANKRD26P3	7.90272	0.152739	1.81022	ANKRD26P3	4.07746	7.43427	7.90272	3.11401	5.63398	3.45221	ANKRD26P3	0.00811404	0.042581	0.0193947	0.00430846	0.00301869	0.00277512	0.00221088	0.0173448	0.0789834	0.0429428	0.00746443	0.00764038	0.0779013	0.0637088	0.110947	0.0373138	0.0382436	0.0298957	0.0347454	0.0153448	0.0202268	0.00293948	0.0184911	0.00322802	0.005514	0.000905244	0.00227486	0.0017877	0.0102384	0.000597141	0.00027815	0.00295128	0.00491235	0.00373715	0.00647736	0.0137059	0.0152382	0.00117218
ANKRD27	7.53538	3.52157	10.9584	ANKRD27	6.11124	5.24021	3.47756	4.19861	7.53538	5.09983	ANKRD27	2.61856	2.56469	2.30727	2.61558	2.66504	2.88154	3.52157	2.28814	2.50957	2.42202	2.97173	2.84629	2.57912	2.68368	2.29149	2.45592	2.34243	2.16632	2.28072	2.35776	2.68119	2.72561	2.70453	3.43746	2.91124	3.24112	2.78703	3.31271	2.6331	2.10797	1.95023	2.25258	1.26027	2.81284	2.78239	2.61099	2.53081	1.67347
ANKRD28	7.38055	4.44372	12.25	ANKRD28	7.37642	6.76039	6.18549	5.49516	6.91247	7.38055	ANKRD28	3.52859	2.8021	2.61291	2.29947	2.61395	3.18691	2.6721	2.9122	2.87954	3.07034	4.44372	4.35451	2.93727	2.87839	2.83678	2.72767	3.04862	2.8946	2.50349	2.69196	3.35696	3.01681	3.23624	2.71793	2.8659	2.53416	2.42361	2.47207	2.7967	1.52211	1.92051	2.22064	2.33471	2.84995	2.94683	3.6224	3.57716	2.62446
ANKRD29	2.57144	3.58103	9.31561	ANKRD29	2.07868	0.849515	0.266427	1.23261	1.67571	2.57144	ANKRD29	2.90244	2.89423	2.24901	1.27738	2.03394	1.344	1.92709	2.47487	2.57026	2.385	1.04853	1.3796	2.49748	2.7345	2.63927	2.39146	2.21051	2.0618	1.47571	2.49191	2.81439	2.75615	2.82198	1.51805	0.898197	2.05795	1.72948	2.28665	3.23178	1.32162	1.21181	0.935803	0.378858	3.58103	1.97445	0.628782	2.3615	0.355533
ANKRD30A	8.40257	2.40413	6.78079	ANKRD30A	4.27747	7.62276	8.40257	6.19838	5.34702	3.57021	ANKRD30A	0.14344	0.124753	0.00413239	0.00338344	0.00405266	0.00164557	0.00847916	0.000530147	0.00316313	0.00103767	0.000292651	0.000992356	0.0114136	0.00558788	0.00168206	0.0036991	0.00207996	0.000713216	0.00310455	0.00294592	2.40413	0.00730264	0.00187186	0.00322447	0.00420528	0.000966708	0.0019877	0.0038606	0.000959878	0.00233804	0.000956094	0.00278596	0.00148756	0.00172413	0.007952	0.00210232	0.00482214	0.00736557
ANKRD30B	8.31155	1.87466	5.37491	ANKRD30B	5.22636	8.06203	8.31155	4.814	5.22612	1.62861	ANKRD30B	0.0436473	0.148601	0.0839847	0.00688162	0.0437726	0.00663558	0.011011	0.371767	0.77033	0.568578	0.0118084	0.00413323	1.00139	0.895923	0.296081	0.643198	0.896225	0.385805	0.111418	0.290993	0.53624	0.0167862	0.0270406	0.0156578	0.0500881	0.00633431	0.00273931	0.0155991	0.0275059	0.00941021	0.00285443	0.0327435	0.00288695	0.00605554	0.0121071	0.00557693	1.87466	0.278568
ANKRD30BL	6.75453	0.843893	1.49889	ANKRD30BL	5.11037	5.93672	6.75453	3.61494	5.38147	0.0543623	ANKRD30BL	0.00146876	0.000625985	0.0101711	0.00342762	0.00519157	0.00129703	0.00338801	0.69151	0.716996	0.744075	0.0703663	0.101394	0.695312	0.685856	0.638277	0.783871	0.843893	0.601792	0.162911	0.497248	0.0264218	0.0363816	0.00416572	0.0113363	0.00637383	0.00779428	0.00562951	0.00428735	0.284228	0.000627197	0.00129995	0.0035181	0.000560628	0.00216104	0.0566876	0.00063688	0.0064237	0.00140856
ANKRD30BP2	3.5262	0.0151479	1.60278	ANKRD30BP2	2.13842	3.46861	3.5262	0.811967	3.00741	1.01991	ANKRD30BP2	0.00152654	0.000167238	0.00024033	0.00064359	0.000584303	0.000635595	0.00171167	0.0031146	0.00275095	0.00483715	0.00044573	0.000347737	0.0151479	0.00104872	0.00335844	0.00371275	0.00517843	0.00447867	0.000930568	0.00181497	0.0020736	0	0	0	0.000383943	0.000274847	0.000622436	0.000271569	0.00311436	0.000386144	0.000561408	0.00395969	0	0.000306137	0	0.000339526	0.0011769	0.000334139
ANKRD30BP3	4.02383	0.138903		ANKRD30BP3	2.38528	1.33146	0.442292	1.94075	3.0935	4.02383	ANKRD30BP3	0.0415327	0.00814582	0.0046892	0.0784168	0.0317349	0.02444	0.0562836	0.0366584	0.0225588	0.0115144	0.00301127	0.00607196	0.034789	0.0315817	0.0298358	0.0291624	0.0112719	0.0156382	0.0113539	0.013301	0.0295199	0.0464772	0.0536728	0.0946576	0.0744817	0.0150049	0.0762538	0.00885792	0.124951	0.0102128	0.00420348	0	0.00267614	0.0130542	0.00936805	0.00272445	0.034604	0.0060882
ANKRD31	7.50887	0.442691	1.38826	ANKRD31	4.65348	7.50887	6.79983	7.30551	5.42693	2.89572	ANKRD31	0.0868124	0.0878293	0.162386	0.0433758	0.0501315	0.0575819	0.082564	0.0947461	0.0975801	0.125934	0.107543	0.139424	0.121554	0.117628	0.0958871	0.129625	0.172701	0.116133	0.156138	0.10049	0.151204	0.418661	0.136885	0.0505039	0.0227279	0.0438353	0.284312	0.0493399	0.124907	0.0490381	0.0194807	0.0512505	0.0314873	0.0566498	0.0950266	0.0109883	0.160216	0.0856362
ANKRD32	5.79542	2.85915	8.19091	ANKRD32	4.64971	5.21209	5.77439	5.79542	3.99576	2.78333	ANKRD32	1.02843	0.922738	0.998988	0.622309	0.728818	0.724505	0.803056	1.37815	1.82577	1.45623	2.85915	2.75835	2.10476	2.13094	1.29228	1.74032	1.75156	1.23275	0.896758	0.919614	1.15962	0.980657	1.13132	0.759568	0.991133	0.734421	0.869155	0.690581	1.04172	0.968722	1.02136	0.688325	0.450876	1.09351	0.923454	0.549778	1.19034	0.745676
ANKRD33B	4.02318	0.738178		ANKRD33B	3.84929	1.12175	0.596265	1.43289	4.02318	0.0543623	ANKRD33B	0.389363	0.410232	0.0230396	0.258869	0.26704	0.215394	0.571635	0.271838	0.428642	0.360713	0.0281595	0.0524396	0.45408	0.613007	0.416024	0.168476	0.482236	0.269064	0.0996485	0.179635	0.283331	0.446497	0.276007	0.371132	0.155271	0.280519	0.209761	0.299722	0.529949	0.176861	0.176681	0.711696	0.0842177	0.252401	0.22143	0.276174	0.738178	0.0664466
ANKRD34A	1.45886	3.7779	7.13936	ANKRD34A	1.36473	1.45886	1.01452	0.223418	0.979829	0.275017	ANKRD34A	0.56084	0.50354	0.701266	1.41015	1.18569	1.28064	1.00144	2.76344	3.1884	2.74075	3.66564	3.7779	3.68969	3.59561	2.65654	2.49044	2.87186	2.66235	1.07951	1.96798	0.729115	0.853506	0.851876	0.833513	0.539688	1.01807	0.501078	0.944801	1.0916	0.932973	0.625185	0.360491	0.348029	0.629281	0.700881	1.67232	0.90841	0.236055
ANKRD36	7.31463	2.13687	10.7453	ANKRD36	3.92068	7.07568	7.31463	4.89085	5.13082	3.57134	ANKRD36	1.23113	0.991214	0.611062	1.17131	1.13496	1.24058	1.10708	0.779066	0.884002	0.971571	1.80872	2.13687	1.1562	0.875899	0.796551	0.892275	1.00957	0.82817	0.753105	0.746536	1.46462	1.20117	1.3775	1.15813	0.909173	1.13155	0.580424	1.04443	1.32814	0.770669	0.467119	0.664634	0.243784	1.23594	1.14396	0.344309	1.90291	0.971966
ANKRD36B	5.70875	1.06547	8.84413	ANKRD36B	2.25804	4.69799	5.70875	2.61587	2.63174	1.76217	ANKRD36B	0.634043	0.496517	0.291432	0.568369	0.545526	0.552807	0.548264	0.331957	0.347284	0.378826	0.874076	1.06547	0.562954	0.377533	0.334637	0.392586	0.438932	0.334362	0.326227	0.319548	0.827838	0.743553	0.797844	0.502969	0.513176	0.495033	0.335247	0.454801	0.845569	0.356722	0.195927	0.349888	0.0998666	0.592069	0.911206	0.121865	1.03233	0.606481
ANKRD36BP1	4.89758	2.68121	9.23954	ANKRD36BP1	4.89758	3.63496	2.71228	1.27749	2.11822	1.72057	ANKRD36BP1	1.70959	1.51806	1.40448	2.00124	1.62595	1.56621	1.51905	0.791085	0.622798	0.806708	0.172882	0.263751	0.479002	0.457884	0.741984	0.880139	0.909804	0.55602	0.979346	0.804816	1.86789	1.94335	2.25425	1.62211	1.59558	1.30695	1.67971	1.35156	1.9579	0.986724	0.76062	1.07175	0.863719	1.92174	2.27163	0.75429	1.80837	1.08864
ANKRD36BP2	5.93563	2.03057	7.57114	ANKRD36BP2	4.18416	5.4382	5.93563	2.13332	4.0098	3.89065	ANKRD36BP2	0.140204	0.156321	0.0539566	0.0569298	0.137832	0.0503136	0.363811	0.703332	0.882148	0.949149	0.0912945	0.0874821	0.953542	0.912628	0.655772	1.14279	1.12977	0.640488	0.200455	0.442671	0.49248	0.150502	0.549369	0.146564	1.69793	0.0717572	0.317026	0.0985228	0.750698	0.0292744	0.0311272	0.129372	0.172019	0.618892	2.03057	0.0289122	0.122129	0.171615
ANKRD37	1.75325	3.96186	9.10234	ANKRD37	1.1528	0.521653	1.11054	0.872115	1.75325	0.891958	ANKRD37	2.40116	2.66179	1.55486	3.44237	2.62183	3.96186	2.6019	2.29484	2.4459	2.63343	2.65236	2.40899	2.39494	2.62865	2.43772	2.72311	2.55933	2.52654	2.58493	2.63108	2.5119	3.31229	2.6393	2.4605	1.8775	2.39065	3.56073	2.41997	2.64668	2.68106	2.10666	2.18305	2.05544	2.1646	3.09101	2.33889	2.66433	2.0828
ANKRD39	1.64069	4.59488	8.86326	ANKRD39	0.709354	0.993255	0.105746	0.804099	1.64069	0.0543623	ANKRD39	2.8614	2.90911	4.03886	3.07362	3.13054	2.91411	3.44684	3.70772	3.91757	3.66148	4.45333	4.33501	4.11632	4.04985	3.63934	3.82073	3.74455	3.69552	3.12883	3.43983	3.26231	3.2285	3.61368	3.66685	3.22105	3.5327	2.91746	3.4465	3.70328	3.02072	3.1879	2.99651	3.05638	3.02671	3.33611	2.90811	3.85731	2.67042
ANKRD40	6.03124	6.68331	11.3458	ANKRD40	4.09349	6.03124	1.97758	4.56791	4.74655	0.0857103	ANKRD40	4.82634	4.57223	3.76298	4.0642	4.24546	4.48073	4.30874	5.92175	5.12544	5.38131	4.68431	4.6895	4.82676	4.93388	5.78396	5.66582	5.24699	5.69898	6.68331	6.32927	4.35773	3.93615	4.14829	4.48969	3.57589	4.24364	3.09578	4.45426	4.10186	3.59868	3.79084	3.40366	2.87634	4.08866	3.52081	5.16473	4.99261	3.10615
ANKRD42	5.59709	2.76083	8.77502	ANKRD42	4.77123	5.59709	4.43278	4.81209	5.22193	5.43261	ANKRD42	1.53818	1.54496	2.67355	1.93039	1.99587	1.87857	1.87988	1.95175	2.22106	2.11079	1.43412	1.22965	1.96461	2.42495	1.99835	2.29879	2.38988	1.79965	1.29206	1.61248	1.73214	1.70394	2.30017	1.64755	1.52076	1.71039	1.28285	1.66927	2.0576	1.28787	0.850719	1.92393	0.95666	1.81048	1.86938	0.616457	1.74181	1.14788
ANKRD44	3.49723	2.08728	10.0373	ANKRD44	3.49723	2.05212	2.33235	2.35656	2.89602	0.892513	ANKRD44	1.00585	1.03696	1.07894	1.57971	1.77524	1.38071	1.55478	0.707307	0.572256	0.728331	0.72604	0.735505	0.575139	0.513196	0.68742	0.921903	0.587552	0.549235	0.986292	0.850474	0.907911	1.50908	1.48531	1.40108	0.937176	1.50177	0.638387	1.80756	1.14453	0.858874	0.481084	0.602875	0.538281	1.8463	0.878305	0.347367	1.33044	0.490415
ANKRD45	5.12564	2.45651	6.46247	ANKRD45	3.19817	5.12564	4.57817	1.63249	3.67487	3.08856	ANKRD45	0.150279	0.189796	0.491261	0.0796643	0.121501	0.093781	0.136857	1.464	1.37289	2.34438	0.451272	0.497398	1.24747	1.46873	1.5534	1.63141	2.45651	1.74006	0.739866	0.942276	0.186026	0.457011	1.17319	0.13499	0.284149	0.363584	0.0467753	0.244673	1.18141	0.381036	0.0476049	0.475354	0.0407642	0.538179	0.0540303	0.0318897	0.383451	0.0878851
ANKRD46	3.34294	3.99574	10.3852	ANKRD46	2.3052	1.4834	1.24868	2.32114	3.34294	0.0543623	ANKRD46	2.13512	2.26536	3.06119	1.98488	2.01986	1.96498	2.15679	3.48106	3.7746	3.05296	3.5089	3.10313	3.36527	3.99574	3.36025	3.54854	3.22026	2.81934	2.87678	3.0982	2.20471	2.20962	2.48803	1.99358	1.75804	1.91897	1.82821	1.98787	1.98217	1.79983	1.8618	2.18667	2.14989	1.8657	2.10274	2.55647	2.22323	1.99373
ANKRD49	2.75671	3.67575	9.18295	ANKRD49	2.75671	2.03036	0.433602	1.55299	1.74296	0.0543623	ANKRD49	2.72455	2.43202	2.40788	2.61226	2.71661	2.63371	2.83835	1.96073	1.94472	2.29054	3.19842	3.30514	2.14105	2.16269	1.95803	2.03008	2.33312	2.05565	1.79235	1.91024	2.94137	2.62309	3.25758	2.97001	3.18362	3.01766	2.66587	2.89848	2.94934	1.73092	1.52903	2.33157	2.00479	2.75015	3.08749	1.47844	2.75789	2.77723
ANKRD50	7.49286	2.95096	10.462	ANKRD50	7.29733	6.57301	7.49286	4.09442	7.29232	7.0801	ANKRD50	2.28252	2.05502	1.49582	2.30433	2.3821	2.69979	2.94724	1.57621	1.75856	1.32693	1.24105	1.07737	1.3771	1.66905	1.42521	1.74853	1.47595	1.16959	1.07336	1.39029	2.21272	2.50044	2.82145	2.08065	1.80086	1.87515	2.19932	1.94634	2.02068	1.5976	1.25771	1.36959	1.15404	2.52126	2.1662	0.69127	2.95096	1.10896
ANKRD52	6.76507	3.54563	11.5251	ANKRD52	5.34915	6.76507	4.84921	6.72959	4.94649	0.0543623	ANKRD52	2.37819	2.31572	3.54563	2.60349	2.7581	2.70977	3.06573	1.83163	2.23168	2.08481	3.16476	3.22319	2.29425	2.42791	1.78236	2.41129	2.16636	1.62522	1.75018	1.82993	2.53238	2.57914	3.00458	2.99042	2.67103	2.87575	2.38157	2.9421	2.85403	2.209	2.19241	2.34914	1.39458	2.56493	2.82382	2.77408	2.79387	2.38357
ANKRD53	8.34412	2.38485	6.17768	ANKRD53	5.30448	2.21707	1.19905	1.90294	5.99726	8.34412	ANKRD53	2.011	2.38485	1.11836	1.25956	1.34779	0.847065	1.16919	0.373207	0.329998	0.522412	0.82763	0.909863	0.326853	0.27348	0.453408	0.662017	0.465768	0.246651	0.189067	0.286724	2.07507	1.04421	1.37504	1.23545	0.839054	1.24535	0.59339	1.13045	1.57716	0.746477	0.2501	0.612301	0.358005	0.894148	1.02344	0.222985	0.904086	2.11829
ANKRD54	6.42462	4.05745	9.97804	ANKRD54	4.53349	5.99281	6.42462	6.03246	5.53173	1.35398	ANKRD54	2.70836	2.55235	3.55731	2.75648	2.92063	2.67052	3.06044	3.24909	3.29429	3.20873	3.85122	3.98435	3.54324	3.30556	3.23318	3.52483	3.20982	3.05487	2.63906	2.99019	2.98613	3.09302	3.34933	3.40707	3.19488	3.33713	2.92682	3.2732	3.32892	2.20569	2.2894	3.20257	2.53756	2.8661	2.82761	2.08968	3.03483	3.06706
ANKRD55	3.87042	1.74889	5.09297	ANKRD55	2.43803	2.28489	2.08733	0.982653	3.87042	3.66871	ANKRD55	0.0887132	0.188633	0.13893	0.0483332	0.113787	0.0419508	0.0684287	0.708044	0.718987	0.580377	0.147428	0.128878	0.701248	0.728334	0.55489	1.61707	1.21178	0.390466	0.508955	0.682726	0.113229	0.0901203	0.0593185	0.0606355	0.132062	0.0827051	0.0801834	0.0539295	0.124313	0.0841524	0.0264943	0.143407	0.374815	0.312269	0.0601765	0.0109988	0.070572	0.0160025
ANKRD6	4.27608	3.25481	9.56978	ANKRD6	3.52611	2.36597	2.56998	1.67349	4.27608	0.0543623	ANKRD6	1.13477	1.08265	0.85207	2.33804	1.96134	1.8502	1.34893	1.59189	1.69727	1.18414	3.23898	3.25481	1.63334	1.4786	1.3242	1.81651	1.25311	0.876238	1.00979	1.00567	1.29512	1.24419	1.73127	1.02557	0.544314	0.921759	0.993134	0.949163	1.29549	1.28024	0.8618	1.17813	0.725638	1.28186	1.508	0.490495	1.44545	1.06332
ANKRD61	5.94163	0.67128		ANKRD61	4.47307	2.06813	0.349397	1.63288	3.95831	5.94163	ANKRD61	0.530701	0.353147	0.477392	0.364128	0.402494	0.335644	0.525525	0.171804	0.197632	0.273888	0.394785	0.441653	0.201926	0.21298	0.167036	0.20226	0.240284	0.214797	0.227471	0.14094	0.662004	0.501193	0.60188	0.416861	0.551817	0.395986	0.357822	0.353756	0.475777	0.302517	0.249899	0.350424	0.314298	0.555456	0.57375	0.322859	0.621014	0.47259
ANKRD62P1-PARP4P3	3.41765	0.328015		ANKRD62P1-PARP4P3	2.73202	1.72406	2.64163	1.25562	3.41765	0.0543623	ANKRD62P1-PARP4P3	0.0174631	0.0121278	0.00409571	0.0314568	0.0134469	0.00754947	0.031488	0.0934783	0.0566057	0.0605007	0.00265006	0.00582458	0.0964069	0.0553851	0.0930615	0.0563153	0.0559953	0.0320261	0.0456577	0.0738397	0.328015	0.0380403	0.0732882	0.0368345	0.0155888	0.0289653	0.0151328	0.0447217	0.0415208	0.0286465	0.0211001	0.0777614	0.00161719	0.0301382	0.16751	0.0165749	0.02429	0.0120426
ANKRD7	10.512	0.659004	3.97531	ANKRD7	6.83859	9.81706	10.512	6.23339	7.17216	8.99078	ANKRD7	0.0968294	0.0816152	0.373231	0.139808	0.15624	0.122859	0.186292	0.195319	0.25338	0.278339	0.0902684	0.113142	0.235123	0.255646	0.185336	0.302965	0.239241	0.169776	0.108323	0.219586	0.17468	0.0974928	0.224725	0.136507	0.104181	0.0854929	0.0799044	0.125772	0.259213	0.195825	0.0880341	0.351777	0.0507709	0.056533	0.0564645	0.0715918	0.108644	0.247537
ANKRD9	7.32646	4.56759	9.77419	ANKRD9	2.85987	1.77577	0.189199	1.33244	3.44307	7.32646	ANKRD9	2.04644	2.42534	3.27488	2.4299	1.96286	1.44685	3.17448	2.67989	2.73163	2.26642	2.78434	2.94124	2.96977	2.8046	2.68934	2.44544	2.07869	2.24089	1.74456	2.44652	2.62846	2.61012	2.48631	3.39408	4.37253	3.23655	3.12331	3.21314	2.16596	4.56759	4.52224	3.52294	2.25362	2.63034	3.61504	4.51447	2.08137	2.09789
ANKS1A	7.08836	5.19165	11.6015	ANKS1A	4.86943	6.26752	6.72987	6.63306	7.08836	6.48625	ANKS1A	3.65851	3.5232	3.92455	3.98926	3.45615	3.33638	4.63579	2.79165	3.17621	3.22822	3.90243	4.29988	3.56177	3.25419	2.97376	3.04301	3.23025	3.03046	2.59844	3.05784	3.76825	3.31148	3.45464	4.69155	3.69239	5.19165	3.24342	5.14084	3.87384	3.10665	3.21533	3.23732	2.46889	4.06098	3.11896	2.35584	4.17143	2.35596
ANKS1B	6.6734	4.07243	9.3448	ANKS1B	5.72269	5.64208	4.68977	1.46623	6.6734	4.57186	ANKS1B	0.278175	0.304194	0.508067	0.960798	0.947613	1.13391	0.468974	3.45204	3.65969	3.69455	2.82856	2.7599	3.57749	3.85648	3.60712	3.31057	4.07243	3.42816	3.39674	3.26111	0.606648	0.440339	0.574545	0.787329	0.244868	0.539314	0.177773	0.577878	0.485596	0.176825	0.107475	0.374619	0.0331437	0.16862	0.286864	0.375276	0.72112	0.111459
ANKS3	3.48719	4.12541	9.88852	ANKS3	1.22241	3.48719	1.71269	1.33048	2.81331	0.398212	ANKS3	2.52122	2.3565	2.54822	3.05669	2.92493	2.75494	2.83317	2.59395	2.72774	2.70754	3.7082	3.70797	3.00357	2.88835	2.63579	3.04752	2.74031	2.66413	2.48152	2.70696	2.86406	2.98559	3.27661	3.11551	2.7083	3.0095	2.32369	2.88493	3.10532	2.1841	1.72381	3.07239	2.11894	2.61154	2.67263	1.73017	3.21359	2.45554
ANKS4B	2.0711	3.69436	9.65824	ANKS4B	1.61934	1.25977	2.0711	0.404069	0.886438	0.0543623	ANKS4B	0.0154262	0.0211394	0.00490272	0.01733	0.0147904	0.0107076	0.026995	0.00730222	0.0461275	0.0401502	0.709552	0.790145	0.0605239	0.0676457	0.0154405	0.00809441	0.0984015	0.0438995	0.00605763	0.00660241	0.0175829	0.0303184	0.0130461	0.453473	3.69436	0.00698674	0.0162207	0.00669938	0.035827	0.0189788	0.0259188	2.12236	2.74068	0.0127962	0.0249508	0.00383758	0.0137987	0.132796
ANKS6	5.07702	4.50685	10.4911	ANKS6	3.24262	3.31722	1.83603	3.83434	5.07702	0.957451	ANKS6	2.16661	1.96454	1.92906	2.50611	2.05789	1.91089	2.52427	1.97758	1.9382	1.92249	4.40539	4.50685	2.38391	2.18638	2.08496	2.12081	1.72635	1.85967	1.99564	2.16233	1.989	2.29531	2.71942	2.89171	2.42996	2.55753	2.3881	2.55229	2.73419	1.43792	1.05773	2.45088	0.923109	2.52487	2.05711	1.15969	2.46709	2.33633
ANKUB1	3.13402	0.641232	2.64802	ANKUB1	1.20007	0.992558	1.32134	0.295278	3.13402	0.318893	ANKUB1	0.00721153	0.00531211	0.00269935	0.00744555	0.00505306	0.00492327	0.00356398	0.0584914	0.010681	0.147086	0.00243449	0.00386108	0.0144919	0.0112672	0.163882	0.180433	0.0977095	0.00792907	0.0354382	0.0231105	0.00883922	0.00523623	0.641232	0.000950318	0.00269925	0.00464635	0.00393511	0.00266592	0.254442	0.0061729	0.00172236	0.00330301	0.00328558	0.238589	0.144873	0.00283901	0.261418	0.00189038
ANKZF1	5.8206	5.75521	10.1478	ANKZF1	3.71018	5.8206	5.74085	2.8182	4.61833	3.16206	ANKZF1	3.84198	3.4922	3.97817	3.80383	3.80463	3.80713	4.43103	3.24257	3.34826	3.5012	5.54308	5.75521	4.00984	3.52944	3.3566	3.68491	3.49887	3.29751	3.42434	3.44599	4.43902	4.39811	4.74851	4.27542	4.45574	4.2218	4.16347	4.0908	4.34146	3.44168	3.39097	4.10672	3.63828	4.24168	4.77719	3.1857	4.51012	4.01514
ANLN	6.68045	6.55812	11.0863	ANLN	5.05621	6.68045	6.41782	3.44183	6.19565	3.43836	ANLN	0.448711	0.704424	0.755455	0.550112	0.765693	0.65806	0.699354	4.63855	3.74627	4.02024	2.18447	2.27213	3.25366	3.2935	4.97513	4.6817	3.58957	3.94092	6.55812	5.62423	0.387697	0.923125	0.321377	0.708584	1.39978	0.89066	2.58218	1.1061	0.441493	0.393533	0.290266	0.402038	0.200717	0.901997	1.11964	0.132132	0.404004	0.143501
ANO1	4.92794	5.40619	11.7691	ANO1	3.39143	1.52465	0.52281	1.61952	3.96409	4.92794	ANO1	3.06398	2.61246	0.674429	5.40619	4.31214	3.63668	1.98938	0.484302	0.780418	0.47781	0.410354	0.760037	0.736199	0.695202	0.544737	0.55524	0.365582	0.524416	0.485453	0.614179	4.21177	3.02849	4.16323	2.71084	2.24996	3.93888	1.77728	4.05864	4.04576	2.48257	2.21899	1.63317	3.31552	2.43851	3.65579	1.55229	1.95058	1.13888
ANO10	4.74862	3.55044	10.9074	ANO10	4.48438	3.30258	4.52609	4.13721	4.74862	0.770424	ANO10	3.25472	3.04771	2.73402	3.18504	3.00407	3.1973	2.88567	2.23937	2.48043	2.26083	2.07422	2.26041	2.53634	2.47539	2.26131	2.73255	2.2858	2.1535	2.73885	2.60973	3.20556	3.24596	2.95589	2.49521	3.49713	2.69066	3.01114	2.73173	2.67085	2.05114	1.76187	3.00455	1.59537	2.87909	3.18345	1.64642	2.9628	1.88887
ANO2	4.74685	1.67396	7.5495	ANO2	3.26321	1.95763	0.388181	1.54812	3.87366	4.74685	ANO2	1.36966	1.67396	0.120118	0.412818	0.764003	0.511863	0.598078	0.513762	0.532832	0.932173	0.229983	0.375989	0.601806	0.504723	0.616683	0.625349	1.07159	0.803841	0.571642	0.71391	1.45744	0.973448	1.26705	0.532017	0.397961	0.75051	0.498249	0.772887	0.84654	1.01165	0.971626	0.423438	0.0570301	1.50469	0.480643	0.368538	0.94502	0.221906
ANO3	4.36262	4.9423	5.81719	ANO3	4.36262	2.32867	4.32104	2.19745	3.44108	0.900248	ANO3	1.0075	0.53778	0.203251	0.190978	0.334748	0.336185	0.0608439	1.93133	2.38625	4.9423	0.0505937	0.0308864	1.75109	2.53081	1.76807	0.689746	4.8744	4.92245	0.369197	0.645274	0.432039	0.192747	0.275164	0.12356	0.0943333	0.0199734	0.01565	0.0281905	0.154323	0.292121	0.02277	0.381561	0.173904	0.255551	0.0345054	0.0157608	0.255157	0.14339
ANO4	2.26444	2.40814	8.54164	ANO4	1.74848	1.51063	0.449764	1.09299	2.26444	0.80513	ANO4	0.265126	0.30014	1.73163	0.0374608	0.0691408	0.0374543	0.579186	2.27655	2.203	1.96806	0.955387	1.43394	2.27159	2.11221	2.30228	2.32167	1.74271	2.00548	1.59452	2.15792	0.23898	0.717717	2.40814	0.185466	0.0870738	0.0520234	0.0149689	0.0675582	0.275944	0.110454	0.037989	0.216764	0.0185049	0.0965001	0.248222	0.0271391	0.424227	0.207004
ANO5	5.75282	3.82289	9.48414	ANO5	3.7894	4.40059	5.75282	3.27119	3.77701	2.34054	ANO5	0.343894	0.493817	1.86873	1.20111	0.901823	1.26663	1.29965	1.76786	2.28111	1.74028	0.440002	0.621911	2.5141	2.56888	1.8544	1.98133	1.83062	1.45859	0.940309	1.50618	0.42383	0.373919	1.12298	1.61006	1.34042	2.15068	0.269655	1.99902	0.851569	3.13014	3.16889	0.894249	1.02788	0.749139	0.949378	3.82289	0.267679	1.30272
ANO6	5.97916	4.72562	12.1206	ANO6	5.28599	3.51827	2.94512	3.48705	5.97916	1.69525	ANO6	4.69464	4.5881	3.42255	4.72444	4.19102	4.37562	4.72562	2.06238	1.84303	2.30184	1.05853	1.22565	1.58504	1.85124	1.91707	2.15215	2.13365	2.01185	2.0035	2.17547	4.30561	3.52789	3.70262	4.29637	2.69198	4.29486	2.55418	4.69992	4.18104	3.33031	2.96106	2.81932	3.03166	4.31689	3.65376	4.1962	3.45725	2.56996
ANO8	1.37292	4.68102	9.99358	ANO8	1.37292	0.443655	0.298013	0.900437	0.671334	0.0543623	ANO8	2.81701	2.6973	4.56013	2.62084	2.66948	2.35251	2.42012	3.15948	3.13454	3.51333	4.48883	4.68102	3.68192	3.31307	2.95229	3.21275	3.53123	3.048	2.31907	2.70787	3.20464	2.68472	3.27744	2.60086	2.72683	2.60216	3.48544	2.53745	2.72344	2.15574	2.06624	2.88222	2.47777	2.92775	3.36749	2.1054	3.1938	2.43037
ANOS1	4.08561		10.7267	ANOS1	1.40131	1.40793	0.675991	1.67805	4.08561	0.527716	-	-	-	-	-	-	-	-	-	-	-	-	-	-	-	-	-	-	-	-	-	-	-	-	-	-	-	-	-	-	-	-	-	-	-	-	-	-	-
ANP32A	5.0086	4.76292	12.6007	ANP32A	5.0086	1.73477	3.1385	1.94716	4.97105	0.577627	ANP32A	3.72163	3.75518	3.32734	3.58863	3.67099	3.65053	3.70203	3.86162	3.82631	3.96185	4.76292	4.48288	3.59259	3.81369	3.82253	3.70554	4.07188	3.85942	4.05218	3.97265	3.90658	3.85265	3.95666	3.46627	3.87174	3.21022	3.4121	3.14516	3.79103	3.69726	3.5724	3.82232	3.12538	4.01845	3.54603	3.03904	3.73013	2.80546
ANP32AP1	1.99835	0.282419	5.90235	ANP32AP1	1.99835	1.15893	1.27979	0.198542	1.93597	0.0882577	ANP32AP1	0.173142	0.114361	0.143078	0.149777	0.113865	0.162668	0.159788	0.112287	0.105376	0.160213	0.282419	0.159007	0.121378	0.129458	0.109363	0.148808	0.173252	0.152161	0.149199	0.216343	0.163298	0.171419	0.115706	0.0568398	0.169422	0.0931662	0.153004	0.110746	0.114131	0.148372	0.173759	0.0957781	0.0770979	0.207647	0.132051	0.130583	0.201563	0.0732516
ANP32B	6.31031	7.05123	13.1302	ANP32B	4.7084	4.35916	1.25268	6.31031	5.14175	3.47354	ANP32B	6.32446	6.19392	5.53048	6.06277	6.10039	6.21762	6.16738	5.67691	4.95837	5.11741	4.76808	4.67882	4.55592	4.66295	5.70357	5.77933	5.06234	5.4124	7.05123	6.27637	6.32076	6.50571	6.45266	6.0923	6.16936	6.01056	6.02094	5.93759	6.12873	5.09246	4.61697	5.3406	4.60467	6.1349	6.04098	4.85798	6.4264	5.7106
ANP32D	1.91323	0.0981688	0.107803	ANP32D	1.91323	0.234779	0.872967	0.512279	0.297199	0.0543623	ANP32D	0.0310005	0.019843	0.0981688	0.0250047	0.0269491	0.0306086	0.0592665	0.0318422	0.0231729	0.00295808	0.0143775	0.0156431	0.0314428	0.0213583	0.0158816	0.0168707	0.0111642	0.00755413	0.015151	0.0188804	0.0198418	0.016201	0.022638	0.0563407	0.0213703	0.0211489	0.0179609	0.0168801	0.0261092	0.0063885	0.00971495	0	0.00670696	0.0342805	0.0119818	0.00852344	0.0909916	0.017632
ANP32E	3.71949	5.54137	11.5482	ANP32E	2.27816	1.22641	1.71213	0.557412	3.71949	2.15163	ANP32E	3.57897	3.4747	3.99647	3.95052	3.84707	4.1085	3.56408	4.63197	4.2698	4.67072	5.54137	5.20128	3.88059	4.15228	4.27105	4.53427	4.70798	4.39861	4.22708	4.31548	3.62169	4.01218	4.1275	3.43617	2.99268	3.39956	3.25329	3.33262	3.99771	3.42887	3.14613	3.23922	2.96854	3.80625	3.27942	3.49609	3.96271	2.16034
ANPEP	2.53641	7.98751	13.6245	ANPEP	1.91602	2.31326	0.846075	0.223418	2.53641	0.0543623	ANPEP	5.19505	3.9254	2.51414	2.44607	3.06568	2.70266	2.93266	0.65265	0.768385	0.92174	0.434428	0.568061	0.78042	0.665158	0.744714	0.775693	0.8193	1.06654	0.596388	0.886543	5.3634	2.79838	3.77456	2.06357	6.51356	2.10802	1.75401	2.03613	2.6862	2.10505	1.52909	6.61527	6.65545	4.40639	4.89114	0.868454	4.06422	7.98751
ANTXR1	4.29903	6.5982	12.8966	ANTXR1	4.29903	2.29078	1.03746	2.11101	4.25005	2.46519	ANTXR1	4.52094	3.97229	4.84789	6.5982	6.54135	6.108	4.56607	3.39106	2.64047	3.58178	2.24806	2.75753	2.77322	2.54695	3.29357	3.63721	3.09932	3.12172	3.6871	3.28713	4.30187	4.84599	5.5107	3.90059	3.12579	4.4429	3.05095	4.5867	5.05203	3.84476	2.45396	2.30384	1.1551	4.60735	4.1433	2.03748	4.507	1.30029
ANTXR2	3.5187	5.55772	11.7234	ANTXR2	3.5187	1.1494	2.83401	2.17896	3.37651	0.0543623	ANTXR2	4.41754	4.07833	3.05026	3.13147	3.66843	3.94749	4.9288	0.881621	0.605281	0.973476	0.267757	0.348675	0.512317	0.572923	0.760194	0.891943	0.790059	0.764466	0.635379	0.764743	3.79205	3.78386	3.90674	4.89137	3.7564	5.55772	1.86427	5.35891	4.1591	2.37891	2.28526	1.65312	2.30054	3.13848	2.35228	1.62359	3.80167	1.23291
ANXA1	2.07425	10.5744	14.6741	ANXA1	2.07425	0.506046	0.152072	0.327666	1.86772	0.0543623	ANXA1	7.04311	7.16352	3.87743	6.70625	6.54565	6.02931	5.17462	2.32311	2.08031	2.89371	1.204	1.36038	1.99503	2.09409	2.66618	3.02496	2.03508	2.03138	3.03091	2.74069	6.75828	6.54717	5.37997	5.28546	4.08082	5.53021	10.5744	5.43119	5.67775	4.81874	3.55167	3.63518	1.98738	6.62898	8.36303	2.66346	6.59509	2.51546
ANXA10	1.26046	5.77061	9.5109	ANXA10	1.02802	0.55852	0.298013	0.674598	1.20137	1.26046	ANXA10	0.0196919	0.0494094	0.0215529	0.0242989	0.0271059	0.011324	2.28661	0.0218832	0.0058597	0.0205992	0.0066323	0.00882819	0.0206073	0.0106849	0.0074242	0.0165691	0.0117513	0.0117408	0.0116338	0.0121339	0.0593494	0.0307836	0.0731919	0.033527	0.133628	0.136404	0.109281	0.246209	0.160124	0.0142347	0.0174902	0.0273004	3.78992	0.0740608	0.244321	0.0107069	0.0307895	2.60074
ANXA11	5.10982	5.57888	12.9082	ANXA11	5.04027	1.06571	0.318955	2.75966	5.10982	0.0543623	ANXA11	5.34122	4.81773	3.22538	5.37444	5.18502	5.13614	5.20274	3.46845	3.76128	3.56317	3.52549	3.51691	4.10165	3.93614	3.3458	2.39071	3.72207	3.39496	2.48798	2.75528	4.94163	4.83555	4.73989	4.58423	5.20699	4.86487	5.54295	4.8784	4.70672	5.25093	5.34351	5.06336	3.00333	4.99394	5.02249	4.64533	4.62668	4.11316
ANXA2	5.1233	8.4635	15.1054	ANXA2	3.9792	1.82216	0.797983	2.88349	5.1233	3.98149	ANXA2	7.50316	6.91543	6.39004	7.04243	6.78508	6.40216	6.13188	2.66903	2.43886	2.89323	1.7331	1.98361	2.12408	2.21523	2.7327	3.8262	2.60035	2.52838	3.76948	3.47336	7.02366	7.19952	6.78181	5.3444	6.57269	5.75861	8.4635	5.69305	6.21997	5.6476	4.84082	5.49382	4.04793	7.31519	7.71475	4.8095	7.43684	5.20115
ANXA2P1	0.900848	0.540056	9.44745	ANXA2P1	0.372158	0.272598	0.900848	0.281195	0.36939	0.73447	ANXA2P1	0.313377	0.181181	0.185296	0.202686	0.161817	0.18718	0.323466	0.232105	0.140824	0.201353	0.204272	0.225591	0.199876	0.131696	0.275533	0.16851	0.165457	0.243743	0.355898	0.195274	0.285898	0.354682	0.390894	0.131472	0.408969	0.163488	0.425247	0.126656	0.126701	0.137318	0.133588	0.180927	0.133724	0.36155	0.540056	0.0782382	0.360888	0.148782
ANXA2P2	3.97324	7.57658	14.1402	ANXA2P2	3.65608	1.41762	0.152072	2.12415	3.97324	1.69797	ANXA2P2	6.68574	6.08369	5.54481	6.17664	5.92829	5.62417	5.34045	1.95277	1.8112	2.09533	1.19151	1.35193	1.43028	1.62745	2.04416	3.01964	1.91329	1.8247	2.92541	2.70312	6.1796	6.36018	5.95256	4.52023	5.68981	4.87486	7.57658	4.84095	5.3724	4.8143	3.95475	4.46609	3.10031	6.39908	6.9549	4.05374	6.53703	4.29104
ANXA2P3	2.01791	0.309836	7.2673	ANXA2P3	1.35469	0.653499	0.221353	0.0543623	2.01791	0.2015	ANXA2P3	0.00317718	0.00061029	0.00160866	0.0037285	0.00413816	0.00243347	0	0.0149678	0.0829372	0.0650741	0.285801	0.309836	0.252021	0.22457	0.0176224	0.0280065	0.125572	0.0369302	0.0804983	0.0414496	0.00274099	0.00466721	0	0	0.00108248	0.00235724	0.00306031	0.00199185	0.0123719	0.00293428	0.00237658	0.00399497	0.000723628	0.0019614	0	0.00104611	0.00561303	0.00040904
ANXA2R	1.47908	3.10855	8.10757	ANXA2R	0.645584	0.861376	0.972995	1.47908	1.03292	0.81729	ANXA2R	1.53925	1.37244	0.734693	0.855895	1.06741	0.894385	1.22052	0.436261	0.379689	0.550424	0.362748	0.42863	0.338223	0.336474	0.573704	0.513659	0.46024	0.457376	0.559086	0.661548	1.50225	1.42508	1.58422	0.764988	0.995106	0.895241	0.800605	0.885268	1.41558	0.659322	0.572158	0.737676	0.433201	1.57996	0.93765	0.50024	1.5924	0.348996
ANXA4	3.77579	6.34497	14.0558	ANXA4	2.16744	3.77579	3.05592	0.817328	3.30599	1.43473	ANXA4	4.36403	3.91617	3.46199	4.62232	4.60736	4.78956	4.28397	2.98556	2.65059	2.90286	1.32306	1.53424	2.31576	2.45889	2.89592	2.82201	2.732	2.81424	3.37004	3.21337	4.23227	4.62301	4.91757	3.99285	5.07961	3.92813	3.97419	3.98839	4.44231	3.13646	2.14339	4.80981	4.2907	4.77697	4.38259	2.24988	4.5403	6.34497
ANXA5	5.60808	8.34701	14.9351	ANXA5	4.63912	5.60808	2.4481	3.06058	5.44025	4.49101	ANXA5	8.34701	7.92122	7.8211	7.98952	7.79893	7.61801	6.86772	5.91446	5.47669	5.98473	4.45039	4.80294	5.25334	5.32065	5.78019	6.34172	5.80845	5.68253	6.81586	6.50656	7.87297	7.35844	7.83438	6.94068	6.21464	7.13207	6.04537	7.09846	7.48977	6.78049	6.15807	6.71845	5.82767	7.91743	7.32145	4.93733	7.56616	6.13999
ANXA6	5.01465	6.63191	13.0144	ANXA6	5.01465	1.96917	0.606541	2.30523	4.84082	3.81625	ANXA6	6.63191	6.50293	5.81554	6.31261	6.44058	6.40352	6.24286	4.3687	5.33071	4.93582	4.69501	4.73109	5.96321	5.92458	4.61201	5.24938	4.99383	4.97231	3.77756	4.64808	6.31917	5.68182	6.03454	6.38747	5.01101	6.55031	3.78824	6.53118	6.29257	5.70586	5.46817	4.91912	5.25544	5.98022	4.52841	5.36361	5.92891	4.18574
ANXA7	5.23862	6.05324	11.8899	ANXA7	4.69822	3.77756	3.29186	1.92039	5.23862	1.21205	ANXA7	5.98086	5.44061	5.95159	5.93884	5.88118	6.04289	5.71911	5.25558	5.34593	5.25212	5.17913	5.03141	5.14201	5.47176	5.19912	5.39297	5.40408	5.01045	4.9136	5.08997	5.75325	5.72789	5.79925	5.24994	5.33654	5.46324	5.42872	5.51426	5.51846	5.36001	5.2642	5.42879	5.22879	5.4901	5.80865	6.05324	5.80603	4.59171
ANXA9	1.38542	4.22569	10.3813	ANXA9	0.758378	1.05549	1.38542	0.223418	1.36107	0.960249	ANXA9	1.13992	1.61981	1.38701	0.957693	1.00826	0.915346	2.50128	1.50285	1.16526	1.37419	1.70868	1.8705	1.16384	1.05645	1.50298	1.55038	1.22248	1.3342	2.32156	1.86026	1.83758	1.87455	1.90869	1.42718	1.52664	1.28397	3.12769	1.26207	2.14031	1.31146	1.11581	3.33551	3.21302	1.38385	1.67238	0.640031	2.68566	3.5909
AOAH	1.47657	5.44293	10.031	AOAH	0.902578	0.380443	0.772339	0.223418	1.47657	0.152041	AOAH	1.22528	1.71728	0.992936	1.20312	1.2771	0.602207	1.23044	1.03258	0.882521	1.67442	0.756417	0.651175	0.669353	0.752769	1.0607	1.35158	1.75634	1.16436	1.89239	1.48074	1.05029	0.697066	1.23016	0.743244	2.15971	0.524268	0.717772	0.57387	1.28559	0.628511	0.40469	0.757475	1.02579	2.62034	1.00584	0.145093	1.42684	0.503813
AOC2	4.67034	1.91161	6.82392	AOC2	3.64985	4.67034	1.09826	1.04806	4.22086	3.89821	AOC2	1.91161	1.80705	0.882815	0.674708	0.844989	0.813612	1.30767	0.819616	1.02119	1.1426	1.75852	1.72075	1.16627	1.15804	0.852842	1.10878	1.44427	1.02837	0.610164	0.784189	1.55364	0.958191	1.20984	1.07954	0.476529	0.880609	0.599704	0.973429	1.06858	0.429998	0.263007	0.767402	1.2301	1.46399	0.687888	0.713125	0.922785	0.484923
AOC3	3.45559	7.39235	10.3866	AOC3	3.06423	1.96649	0.623316	0.886954	3.45559	0.941888	AOC3	7.20983	6.96687	4.71351	7.10301	7.16077	7.39235	5.99596	0.655084	0.854807	0.885981	0.93678	1.05003	0.886609	0.753955	0.766471	0.845075	0.949541	0.806618	0.842575	0.822624	5.96149	4.17098	4.2698	6.8925	4.74936	6.31388	3.54876	6.50608	5.92007	4.12827	2.64402	3.05887	2.55001	6.96225	3.0452	2.36613	4.71388	2.02477
AOX1	4.95907	7.70221	13.0815	AOX1	2.57652	2.09408	1.24931	2.85258	4.95907	1.14724	AOX1	5.70362	5.94773	7.70221	3.39007	3.91598	4.7744	4.86974	0.529684	0.37688	0.449902	0.449109	0.65705	0.348955	0.314812	0.570069	0.531432	0.369981	0.34397	0.452046	0.481228	4.83126	3.71625	3.53556	3.29304	2.5455	4.19377	2.42197	4.00154	5.60279	3.22705	1.32576	4.60607	7.58114	4.16385	3.96135	2.31521	5.00471	5.22022
AOX2P	1.64693	0.192409	4.01256	AOX2P	1.45156	0.741407	1.18411	0.682146	1.62347	1.64693	AOX2P	0.0742991	0.067383	0.192409	0.0158168	0.0299339	0.0441352	0.0161433	0.00735008	0.00408638	0.00592375	0.00305085	0.00870343	0.00970471	0.00626742	0.00290247	0.00859946	0.00375431	0.015052	0.00354042	0.0037611	0.0741727	0.0286273	0.0202447	0.00866966	0.00860176	0.0199277	0.00677197	0.0152461	0.0938432	0.0118024	0.00281925	0.0325198	0.0427163	0.0257442	0.0398884	0.0168161	0.0705856	0.0101724
AP1AR	4.49486	3.64642	9.66572	AP1AR	4.40735	1.81523	1.28523	2.43944	4.49486	3.42014	AP1AR	2.98029	2.87396	3.22254	2.59145	2.73426	2.93936	3.20884	3.05673	3.27249	3.44564	3.64642	3.18126	2.81107	3.32207	3.17133	3.19128	3.62866	3.26213	2.34137	2.89256	3.27842	3.04758	3.12772	2.53398	3.28337	2.38925	3.04786	2.4707	2.79374	2.13226	1.89803	2.80636	2.621	2.73625	3.1368	1.95231	2.98987	2.02516
AP1B1	7.42631	5.76393	12.604	AP1B1	6.14771	6.7491	7.42631	4.1908	6.84391	4.45576	AP1B1	4.42331	4.40207	5.18313	4.35381	4.31696	3.93911	4.78541	4.31103	4.58431	4.56236	4.69961	4.95263	5.01321	4.73592	4.22226	4.5488	4.67205	4.47366	4.10054	4.43714	4.42637	4.4218	4.34246	4.27471	4.97459	4.37516	5.21908	4.35623	4.39168	3.76586	3.54504	4.5623	4.02422	4.78708	4.76236	3.39557	4.44329	4.0935
AP1G1	9.04683	4.16105	11.4718	AP1G1	8.95037	7.91127	7.56686	9.04683	8.22851	8.60629	AP1G1	3.64628	3.40189	4.04336	3.18453	3.2448	3.32622	3.46047	3.10228	3.26613	3.20942	4.16105	3.99776	3.2853	3.41072	3.06814	3.29791	3.22523	2.91737	2.81395	3.05464	3.79334	3.56514	3.5973	3.19057	3.68007	3.25654	3.81125	3.18469	3.51077	2.72839	2.57404	3.61112	3.34348	3.8032	3.67256	3.32652	3.72899	3.1276
AP1G2	4.81556	7.35195	11.7245	AP1G2	3.7758	4.81556	3.79594	3.81175	3.8657	0.249699	AP1G2	3.76879	4.20575	4.76448	3.30291	3.4325	2.64374	5.01721	3.90528	4.38903	5.25969	6.82164	7.22363	5.74389	4.88923	4.23774	4.28997	5.27736	5.05211	3.39968	3.65093	5.01561	4.80808	5.34543	3.63561	5.68057	3.62252	5.22037	3.55849	4.80904	2.84376	2.42047	5.06791	3.43551	5.03111	5.43797	1.47112	3.98715	5.00598
AP1M1	6.76384	4.85086	11.335	AP1M1	4.90117	6.68621	6.76384	4.91304	4.59106	4.31105	AP1M1	4.85086	4.63517	4.78416	4.62903	4.73396	4.42305	4.48962	3.9924	4.40193	3.82214	4.19195	4.31906	4.621	4.57841	3.93559	4.53992	3.97459	3.74177	3.77248	4.11105	4.46517	4.30442	4.52028	4.56355	3.7279	4.7165	3.86208	4.69555	4.48321	3.92413	3.73794	4.50707	4.56909	4.41038	3.8276	3.63296	4.67444	2.91032
AP1M2	3.79176	5.14908	11.5429	AP1M2	0.893835	2.85663	3.41473	0.296927	0.671866	3.79176	AP1M2	0.213829	0.509692	0.0386021	0.0463944	0.0486331	0.0325271	2.9442	0.33223	0.140625	0.0649739	0.0378911	0.0347711	0.223039	0.199273	0.085642	0.0623829	0.063013	0.0707946	0.0192419	0.0962652	2.58483	1.53723	2.46532	0.749631	5.14908	0.0440251	4.62605	0.0766754	1.53017	0.076581	0.0285736	4.5212	0.411104	3.29311	4.57612	0.021837	0.0622803	4.09018
AP1S1	2.43825	5.79249	11.0055	AP1S1	2.43825	1.39512	0.205875	0.832011	1.66843	0.0543623	AP1S1	3.36529	3.49993	4.32462	3.26133	3.20407	2.6251	4.00974	5.23503	5.55654	5.5158	3.85866	3.90463	5.77898	5.6268	4.91731	4.49668	5.79249	5.47184	3.54705	4.14141	3.80686	3.78603	4.00728	3.37373	4.84827	3.37843	4.3585	3.36743	3.54305	2.5957	2.41388	4.91688	3.67663	3.64427	4.16543	1.66946	3.41697	3.35699
AP1S2	3.504	4.13199	11.9869	AP1S2	3.504	1.0146	0.899368	2.39637	2.36278	1.06319	AP1S2	2.9304	2.9461	1.82147	3.24644	2.84369	2.63133	2.5197	3.71182	3.43107	3.42427	3.30351	3.06353	3.06391	3.41812	3.0961	3.88402	3.53709	3.2104	3.33927	3.41005	2.63639	2.87848	3.31766	3.7268	2.63652	4.00678	1.70705	3.93321	2.68728	3.31816	3.92545	1.91105	1.06319	2.80609	2.27693	3.62983	4.13199	1.46389
AP2A1	7.88217	5.78453	12.5406	AP2A1	6.54684	6.38463	5.80229	3.47381	6.4199	7.88217	AP2A1	4.79438	4.78324	5.78453	4.61534	4.68959	4.6537	4.87435	4.35086	4.81998	4.16971	5.13311	5.35535	5.42418	5.06359	4.26086	4.54885	4.34776	4.09569	3.7841	4.17289	4.67407	4.95751	4.91178	4.73809	4.43244	4.83535	4.53371	4.79757	5.00562	4.32127	4.18712	4.12372	4.08531	4.59336	4.29023	4.6483	4.84523	3.70295
AP2A2	6.68911	5.74855	11.7649	AP2A2	6.2555	6.65868	6.07979	3.61847	6.68911	4.28735	AP2A2	4.32188	4.28436	4.04347	4.0928	4.12313	3.86927	4.21819	3.98046	4.43545	3.87981	5.61384	5.74855	4.93214	4.6623	3.99966	4.20705	4.11039	3.75203	3.38955	3.70497	4.20454	4.00583	4.36928	4.37043	4.23844	4.38522	3.45181	4.29955	4.31558	3.46477	3.11024	4.51669	3.77149	4.40356	3.83586	2.8653	4.4011	3.65014
AP2B1	9.48567	5.92346	13.4566	AP2B1	9.289	9.38424	9.36947	7.75564	8.75443	9.48567	AP2B1	4.8457	4.70455	4.77569	4.52617	4.58882	4.61428	4.89299	5.34439	5.66716	5.38259	5.49464	5.5828	5.92346	5.81217	5.3257	5.48952	5.47821	5.11237	5.12925	5.16023	5.0121	4.61528	5.02259	4.57846	4.82821	5.29697	3.59258	5.18196	4.61663	4.60352	4.31717	4.9155	3.15881	5.15982	4.54108	4.03919	4.99257	3.6558
AP2M1	7.8456	7.64743	13.6408	AP2M1	6.84485	7.14427	6.96008	6.13497	7.8456	6.44204	AP2M1	6.49285	6.41549	7.59337	6.58121	6.56521	6.53609	6.80187	6.76261	7.31258	6.61415	6.9188	7.02837	7.64743	7.47712	6.79692	7.02329	6.8617	6.51951	6.02589	6.59536	6.37991	6.73875	6.85646	6.74021	6.30484	6.82341	6.3615	6.84031	6.6321	6.34924	6.33497	6.41708	5.40271	6.54032	6.23317	5.33959	6.62998	4.9802
AP2S1	4.43938	6.08977	11.5222	AP2S1	3.35946	4.43938	4.34613	2.27137	4.12557	2.84152	AP2S1	5.34576	5.46985	5.97642	5.05323	5.47307	4.98354	4.95022	5.44587	5.64766	5.07258	4.83982	4.8544	5.85633	5.76786	5.33055	5.41007	5.33327	5.03405	4.54276	5.1644	5.21005	5.30214	4.90801	5.06562	5.41725	4.73831	6.04459	4.68138	4.99136	4.81134	4.63024	5.42757	5.10113	5.32504	5.33403	4.24621	4.96348	4.31944
AP3B1	5.94544	3.79747	10.6576	AP3B1	5.64793	4.02283	2.52933	4.13218	5.94544	2.08165	AP3B1	3.20486	2.95001	3.15183	3.03024	2.96544	3.11477	3.13815	2.53753	2.19355	2.55933	1.87376	1.94366	2.09253	2.18003	2.37276	2.67312	2.54087	2.42865	2.61392	2.64444	3.12319	3.06644	3.09604	2.7833	3.23422	2.70949	3.24862	2.81532	2.9704	2.52655	2.28463	2.99586	1.78346	3.05987	3.40495	2.06683	3.09476	2.42984
AP3B2	5.43947	5.32012	10.4143	AP3B2	5.20018	4.91042	3.98156	3.93813	5.43947	0.0871086	AP3B2	0.432476	0.583742	1.06796	0.254009	0.281129	0.205991	0.773923	3.47955	4.17511	3.20073	5.22472	5.32012	4.75345	4.4519	3.65886	3.83542	3.56205	3.06364	2.15064	2.86789	0.865404	0.481909	0.719699	0.975137	0.484031	0.873106	0.520455	0.911354	0.679742	0.202811	0.134688	0.771178	0.0267493	0.484702	0.679954	0.209888	0.621695	0.875981
AP3D1	8.40421	6.16189	12.7376	AP3D1	7.25743	6.83665	7.09637	8.40421	7.74005	4.70005	AP3D1	4.67413	4.69495	5.27417	4.75095	4.82746	4.75068	5.04707	4.50062	4.76102	4.61682	5.39499	5.47951	5.03319	4.86655	4.54781	4.83113	4.74422	4.52561	3.89392	4.37567	4.82108	4.77233	5.00927	5.06216	5.0699	5.05155	4.89043	5.07336	4.96485	4.76384	4.54919	5.02863	4.78234	5.05616	4.95734	4.58282	4.73263	4.99297
AP3M1	6.34261	4.01519	10.9414	AP3M1	5.1686	6.24369	5.58323	4.34019	6.34261	3.06986	AP3M1	3.60938	3.48647	4.01519	3.46387	3.5904	3.47995	3.72655	2.64013	2.67312	2.72499	3.03854	2.91877	2.55218	2.72708	2.51542	3.09344	2.69083	2.37756	2.71676	2.74023	3.6404	3.5414	3.6507	3.73435	3.52765	3.63024	3.58513	3.69841	3.40801	2.92522	2.82645	2.9402	2.82535	3.51208	3.60803	2.64368	3.56678	2.94815
AP3M2	5.82114	4.05962	10.0961	AP3M2	4.54625	4.73717	3.86256	2.12139	5.82114	4.69659	AP3M2	2.39831	2.07013	2.40194	2.85281	2.44561	2.07117	2.55236	3.34074	3.78198	3.28134	3.80943	3.70902	4.01196	4.05962	3.23369	3.85024	3.48099	3.09471	3.12501	3.2166	2.48571	2.38764	2.50536	2.26402	2.0945	2.13225	1.90603	2.16448	2.43831	2.20452	1.94735	2.39231	1.11636	2.84356	2.07089	1.47102	2.83748	1.42168
AP3S1	3.89503	6.16223	11.0044	AP3S1	3.51445	3.77444	3.57785	2.38898	3.89503	2.81534	AP3S1	5.88071	5.56531	5.12441	6.1489	5.86608	6.05974	5.33173	5.88848	6.16223	5.74019	5.64168	5.32448	5.68677	6.03977	6.03957	5.71137	5.9573	5.64737	5.16494	5.58743	5.48165	5.8708	5.7974	5.38555	5.12952	5.33436	5.66513	5.21334	5.47074	5.0651	4.36927	4.62827	4.63545	5.1311	5.38992	3.51934	5.68739	4.94721
AP4B1	4.56502	3.90932	9.69157	AP4B1	2.5085	4.56502	3.64285	2.78073	3.44282	0.0543623	AP4B1	2.49772	2.33345	2.46363	2.30947	2.4393	2.09653	2.33053	2.38117	2.50303	2.62752	3.86452	3.90932	2.81089	2.68414	2.40366	2.65459	2.77726	2.48481	2.25387	2.39865	2.70369	2.56293	2.9544	2.40844	3.02044	2.34586	2.63561	2.21248	2.86581	2.19797	2.02479	2.27637	1.82402	2.7706	2.31779	1.66556	2.96197	2.55464
AP4B1-AS1	2.44851	3.47828		AP4B1-AS1	0.720239	1.9174	2.44851	0.409713	0.745684	1.71348	AP4B1-AS1	2.20796	2.01572	2.13751	2.03119	2.14976	1.85256	2.11554	1.80601	1.97559	2.08523	3.40526	3.47828	2.30607	2.16754	1.79945	2.1637	2.25203	1.8468	1.75015	1.86169	2.41323	2.27599	2.70537	2.17828	2.67162	2.06651	2.32146	1.94891	2.53453	1.8876	1.69365	1.81801	1.46815	2.48331	2.12795	1.47044	2.67369	2.28985
AP4E1	7.59701	2.22819	9.23312	AP4E1	5.14193	4.22605	4.67447	7.59701	5.92185	0.0543623	AP4E1	2.03679	1.73008	1.75799	1.71875	1.90112	2.08038	2.18434	1.2452	1.22161	1.25038	2.11577	1.8651	1.15535	1.30448	1.26515	1.38417	1.23921	1.09928	1.36287	1.36188	1.91123	1.98701	1.99006	1.95981	1.66819	1.86579	1.9606	1.97807	1.99532	1.54102	1.44091	1.24115	1.06715	1.77292	1.85548	2.13261	2.17849	0.963441
AP4M1	4.72368	4.36357	9.36505	AP4M1	3.3661	4.72368	4.3526	3.04926	4.07444	1.5687	AP4M1	3.19979	2.97203	3.14241	3.53509	3.43773	3.27998	3.76148	2.4587	2.70836	2.64675	2.98699	3.2236	3.18893	2.81478	2.4815	2.98945	2.7155	2.34873	2.20649	2.49489	3.56515	3.71736	3.81855	4.0251	3.63294	3.91389	3.33197	3.8261	3.73311	2.82905	2.6816	3.26646	1.89163	3.44263	3.54857	2.59245	3.69293	3.14405
AP4S1	3.64369	2.12207	7.42166	AP4S1	2.13396	3.64369	3.57829	1.59974	3.19993	0.518718	AP4S1	0.844744	0.886332	0.986082	0.956677	1.04301	1.09836	1.1028	1.66445	2.01137	1.62801	1.76316	1.65809	1.99994	2.12207	1.67768	1.66764	1.83636	1.42894	1.06398	1.30041	1.01135	1.12097	1.14169	1.29576	0.814376	1.18797	0.632863	1.1901	1.15627	1.07075	0.926595	0.945544	0.54542	0.991895	0.936149	0.864523	1.1285	0.668958
AP5B1	3.43664	4.83143	11.7649	AP5B1	0.972434	1.8397	3.43664	2.38594	1.20628	1.33049	AP5B1	2.68474	2.8676	2.39511	2.86078	2.76345	2.59535	2.96608	1.21598	1.45525	1.29981	2.67554	2.59967	1.64046	1.54173	1.29736	1.43723	1.37469	1.10658	1.19323	1.33744	2.76217	2.62809	2.49511	2.60944	2.69044	2.70007	3.02664	2.71517	2.71501	2.01977	1.68662	2.4863	1.85895	3.10629	2.61915	2.20859	2.16947	2.41595
AP5M1	4.54645	3.66281	11.1492	AP5M1	2.45108	3.11496	2.7889	1.04806	4.54645	2.28908	AP5M1	2.74328	2.81126	3.11751	2.56512	2.63123	2.62929	3.0687	2.97681	3.15115	2.95195	3.09002	2.96065	2.81411	3.23753	2.96586	3.37549	2.95317	2.72979	3.00181	3.12931	2.8988	2.72264	2.97719	2.7921	3.66281	2.68755	3.05189	2.85555	2.61273	2.91251	2.79874	3.08299	2.47119	2.80891	3.21327	2.661	2.58996	2.12972
AP5S1	5.64394	3.21009	9.41303	AP5S1	3.58988	4.1168	5.64394	0.618646	3.84029	0.168754	AP5S1	2.23153	2.18989	3.21009	1.85362	1.97048	1.54595	2.32332	2.21247	2.34676	2.51668	2.1507	2.31904	2.57242	2.43143	2.2549	2.30472	2.62657	2.42444	1.85127	2.06767	2.2907	2.12899	2.30429	1.94494	2.47936	2.13862	2.20599	2.13393	2.09144	2.40221	2.39823	2.66974	2.42009	2.34004	2.39172	2.33472	2.18121	1.94432
AP5Z1	3.74906	5.23019	10.7903	AP5Z1	2.65343	3.02587	2.81776	2.51912	3.74906	0.0543623	AP5Z1	4.12339	3.80502	4.56457	3.85292	3.93111	3.69509	4.07949	2.84107	3.03714	3.09303	3.63071	3.81879	3.54463	3.20242	2.92712	3.12149	3.16711	3.0815	2.9018	3.10708	4.01172	3.94284	4.16574	3.99942	4.27589	4.07843	3.71551	3.98708	4.00948	2.97352	2.56305	3.86362	3.19384	4.17381	4.1424	2.40002	3.93865	3.35055
APAF1	4.96565	1.96087	11.2274	APAF1	4.30809	3.31054	3.00708	2.35059	4.96565	0.412884	APAF1	1.50458	1.51805	1.06917	1.35082	1.38613	1.39272	1.57873	0.808688	0.916493	0.854564	1.56268	1.46799	0.877829	0.991435	0.813634	0.932925	0.799963	0.609051	0.96895	0.816187	1.54804	1.31964	1.74977	1.13634	1.71592	0.934176	1.08586	1.09033	1.40756	0.880707	0.597495	0.806927	0.60507	1.77761	1.65366	0.868053	1.65692	1.10873
APBA1	4.82922	4.94078	10.5492	APBA1	3.30526	4.5563	4.82922	1.03894	4.63925	3.20585	APBA1	1.5109	1.45117	0.537271	1.66707	1.51175	1.67922	1.62807	4.62498	4.60262	4.13519	4.44902	4.56425	4.94078	4.73331	4.24293	4.50882	4.42286	3.91616	2.72176	3.99278	1.60768	1.78431	1.54546	1.46261	1.45925	1.29833	1.01894	1.20535	1.4301	1.44855	0.756075	1.31908	2.11973	0.984019	1.17018	0.570042	2.20584	0.771972
APBA2	3.32988	5.6679	11.7894	APBA2	3.32988	2.77456	0.514245	1.23033	3.27809	2.07943	APBA2	0.49675	0.570911	0.86049	0.455745	0.426548	0.283214	0.87252	4.42565	4.98256	3.8017	5.6679	5.61608	5.46104	5.33023	4.7396	4.35307	3.98774	3.66225	4.20534	4.19387	0.79236	0.871087	1.75071	0.428946	0.830304	0.905464	0.87553	1.42988	1.15297	0.200819	0.165379	0.374657	0.345347	1.54113	0.350733	0.0510545	0.635566	1.49236
APBA3	1.57987	3.99235	9.19866	APBA3	0.836085	0.833293	0.24971	0.294239	1.57987	0.0543623	APBA3	2.85589	2.86933	3.18975	3.01107	3.06529	2.61166	3.26333	2.02707	2.05722	2.17721	3.18859	3.34474	2.36444	2.12143	2.15631	2.3515	2.22724	2.07224	2.27855	2.29475	3.18132	3.12885	3.53647	3.30053	3.06814	3.24734	3.00973	3.13989	3.12333	2.61811	2.44631	3.20986	2.95902	3.13224	3.38471	2.85764	3.24019	2.70661
APBB1	4.86778	7.08687	12.0366	APBB1	4.86778	3.24824	3.39211	3.27387	3.05752	2.03846	APBB1	3.68593	3.612	4.08418	4.56531	4.43678	4.52241	4.3132	5.7927	6.19755	5.43986	6.93192	7.08687	6.80054	6.36982	5.89189	5.94782	5.6127	5.40728	5.98409	5.85582	3.92104	4.32733	4.74433	4.95945	3.21652	4.98535	2.58236	5.01269	4.74453	4.45717	4.48932	4.00574	1.5069	4.07268	3.48226	3.66355	4.73327	2.69865
APBB2	5.8426	4.00011	11.1047	APBB2	5.57825	4.22045	4.4873	2.22517	5.8426	3.86033	APBB2	3.68344	3.59947	2.22393	3.64355	3.57837	3.66416	2.59771	3.13288	2.82128	2.95495	2.08142	2.01445	2.57268	2.7657	3.01456	3.10937	2.85498	2.79495	3.48468	3.3619	3.74606	2.93406	3.46381	2.91468	2.13121	2.99069	1.54512	2.66968	3.22185	2.49141	1.91749	2.5197	1.71727	3.26972	2.24455	1.52146	4.00011	1.52859
APBB3	6.58873	4.67409	9.79295	APBB3	3.76948	6.58873	3.58525	3.67916	5.07286	3.28324	APBB3	3.51307	3.40564	4.5434	3.44473	3.50647	3.31184	3.57906	2.7848	3.10264	2.97737	4.21085	4.43941	3.66582	3.28202	2.90079	3.30119	3.00073	2.86521	2.88114	2.99214	3.98024	3.72724	4.305	3.69509	3.56753	3.57543	2.8986	3.33496	4.04382	3.04459	2.38073	3.66845	3.41833	3.64447	4.23304	2.67808	4.36144	3.07795
APC	7.8221	4.91565	11.9141	APC	7.50031	5.35219	5.95224	6.4253	7.8221	5.44996	APC	2.30664	2.0276	2.02708	1.98888	2.03979	2.33052	2.10583	4.91565	4.58492	3.76401	3.68241	3.79872	4.59508	4.43518	4.74101	3.43717	3.81146	3.41276	2.65481	3.78141	2.02466	1.88465	2.05622	2.22283	2.16239	2.16288	2.0285	2.32267	2.03463	1.77245	1.71951	1.56379	1.43593	2.11612	1.94288	2.18503	2.13722	1.40196
APC2	2.91893	2.97297	13.0822	APC2	2.91893	0.424416	0.504984	0.151098	1.4335	0.0543623	APC2	0.162785	0.152646	0.22159	0.185504	0.196742	0.173609	0.201332	2.33034	2.43435	2.4328	2.94829	2.97297	2.61555	2.64151	2.33757	2.20416	2.36125	1.94715	1.92562	1.98297	0.16368	0.175191	0.223638	0.370895	0.276586	0.289414	0.140122	0.284583	0.247136	0.130601	0.105117	0.135547	0.121948	0.132839	0.134736	0.0499066	0.863202	0.158711
APCDD1	1.2992	6.09433	11.1995	APCDD1	0.905966	0.546141	0.326456	0.0543623	1.2992	0.249627	APCDD1	4.65591	4.95775	3.24419	3.90092	4.11111	3.44286	5.24553	4.09885	3.68598	4.12758	2.3244	3.0077	3.77839	3.6042	4.04541	3.88286	4.01251	4.00937	3.10967	3.61839	4.71823	4.92937	5.33614	3.32207	3.2521	4.16182	4.29394	3.6449	5.09233	4.362	2.97788	2.07477	0.640848	3.83127	3.23593	1.2476	4.86335	2.44599
APEH	5.6267	5.56386	12.086	APEH	4.44213	5.6267	4.95109	4.26731	3.63976	2.09726	APEH	4.1602	4.20315	5.48319	4.42747	4.32786	4.08407	4.86964	3.8006	4.1188	4.01582	3.47997	3.84185	4.5293	4.22675	3.75709	4.15714	4.2613	3.87065	3.2605	3.74725	4.43441	4.34306	4.46845	4.42155	5.34429	4.59038	4.82473	4.55463	4.451	4.40901	4.59539	5.18645	4.56716	4.56093	4.80415	5.17275	4.37876	4.40684
APEX1	5.90094	5.65869	12.5083	APEX1	5.24032	3.61661	2.35007	2.03627	5.90094	1.18244	APEX1	5.34214	5.16859	5.65869	4.63039	4.8493	4.80177	5.42304	4.23822	4.3247	4.33387	4.75881	4.8164	4.51445	4.46344	4.16081	4.46329	4.40811	4.14892	4.07514	4.18141	5.38755	5.26047	5.54387	5.07269	5.31522	4.85204	4.97359	4.89634	5.45762	4.45436	4.20102	4.84223	4.46403	5.1101	5.24736	4.65699	5.08076	4.8142
APEX2	1.87288	3.22259	10.4142	APEX2	1.49266	0.931859	0.318955	1.17705	1.87288	0.0543623	APEX2	2.54022	2.52543	2.86731	2.58899	2.6043	2.42859	2.85011	1.3672	1.52968	1.55349	1.31942	1.40357	1.69259	1.5063	1.38076	1.74479	1.65385	1.4146	1.52872	1.52815	2.68848	2.79244	2.70204	2.22946	3.00752	2.17075	3.22259	2.27759	2.65975	2.28254	2.15952	2.73	1.9909	2.63857	2.77959	1.94513	2.47307	1.9447
APH1A	2.9626	6.22184	12.636	APH1A	2.9626	1.27525	1.08	0.471984	2.90047	0.416027	APH1A	5.62127	5.5411	5.80489	4.87477	4.9044	4.64021	5.28176	4.50147	4.28984	4.63996	4.32643	4.67449	4.5283	4.25663	4.38532	4.53142	4.56184	4.55122	4.40381	4.57246	5.76377	5.63156	5.67062	4.79246	5.9001	4.86187	5.79011	4.74538	5.45829	4.82252	4.51487	5.39944	5.43	5.85909	5.83278	4.18303	5.62356	4.99865
APH1B	8.91744	3.13041	9.91385	APH1B	5.75652	8.07425	8.91744	4.09022	6.07819	8.22487	APH1B	2.68565	2.51908	3.05772	2.36177	2.36243	2.25043	2.69128	2.39761	2.38119	2.66417	2.83037	2.9408	2.23075	2.35363	2.34289	2.72686	2.71922	2.30397	2.45453	2.46612	2.75645	2.44035	2.7663	2.10602	1.70921	2.20626	1.25832	2.17357	2.81923	1.78801	1.29858	1.76913	0.811565	2.58618	2.36934	1.14834	2.69205	1.29621
API5	6.02663	5.17858	11.4275	API5	4.92472	5.23975	3.73143	6.02663	5.46448	0.62808	API5	4.43482	4.23657	4.36852	4.20079	4.31956	4.55123	4.53502	4.21033	4.39283	4.22139	5.17858	4.85181	4.2164	4.59201	4.18803	4.29619	4.28449	4.01282	4.18518	4.13931	4.47812	4.43659	4.59243	4.46759	4.35814	4.36226	4.32613	4.46243	4.56874	3.51331	3.25614	3.96633	3.9361	4.34376	4.54151	3.85947	4.5136	3.80017
APIP	2.3446	2.88409	9.16425	APIP	1.39597	2.3446	1.86538	1.25698	0.747161	1.00358	APIP	2.42288	2.35793	2.88409	1.88195	1.93239	1.95696	2.24409	1.97445	1.86799	1.91345	2.00147	1.94937	1.77442	1.86131	2.02568	2.2317	1.84451	1.80249	2.429	2.37857	2.46891	1.95138	2.34073	2.04966	2.29711	2.03592	1.58208	2.05128	2.07687	1.73296	1.73327	2.10644	1.50235	2.2643	2.34231	2.07481	2.27654	1.76528
APITD1	4.41489		8.76413	APITD1	1.42352	4.35507	4.41489	2.96097	3.43189	1.01375	-	-	-	-	-	-	-	-	-	-	-	-	-	-	-	-	-	-	-	-	-	-	-	-	-	-	-	-	-	-	-	-	-	-	-	-	-	-	-
APLF	5.59363	1.2988	6.87725	APLF	5.59363	2.2024	0.616554	4.7148	5.42418	3.47733	APLF	0.893953	0.76929	0.679258	0.575622	0.667828	0.767551	1.07743	0.408201	0.36013	0.496931	0.0736724	0.0856798	0.321108	0.292519	0.487008	0.327869	0.518795	0.437079	0.241837	0.37618	1.01152	0.948064	0.847723	0.906433	0.577817	0.739611	0.966434	0.789364	0.667608	0.509168	0.388215	0.560894	0.340132	0.624382	0.952776	0.520762	0.860834	0.400558
APLNR	1.17091	5.47247	11.3223	APLNR	1.03347	0.0841605	0.368046	0.731779	1.17091	0.0543623	APLNR	2.86892	2.19373	1.94618	1.32229	1.98369	1.13121	0.704267	4.11933	3.16144	2.73386	1.78694	2.18441	3.18213	2.24791	4.13123	4.8357	2.63565	1.79759	5.47247	4.52398	2.12444	0.789896	0.383886	0.96375	1.66596	1.32628	0.965273	1.74268	0.621242	3.01354	2.60023	1.44776	2.04378	1.55946	1.29342	1.24542	1.86244	0.811769
APLP1	5.00032	8.60173	14.2465	APLP1	3.30533	1.24554	1.16884	2.95127	4.07167	5.00032	APLP1	0.507068	1.11386	1.35188	2.74733	2.12567	1.54351	0.635902	7.3079	7.37125	7.32729	6.13088	6.21894	7.48059	7.36927	7.48544	7.65472	7.40158	7.42978	8.60173	7.91521	0.881282	1.21757	0.929521	1.74344	0.962233	1.7097	0.396755	1.49976	1.21491	2.53766	2.03297	1.42938	0.149399	0.967357	0.65448	0.198129	2.02974	4.02584
APLP2	7.50064	7.8715	15.9247	APLP2	7.28461	6.14496	4.73649	6.82313	7.50064	0.152041	APLP2	6.96987	7.02061	6.28802	7.8715	7.20236	7.4062	7.0532	6.36353	6.76093	6.57051	7.70729	7.32561	6.50527	6.949	6.21443	6.71138	6.62531	6.25498	6.05303	6.22494	6.86382	6.48211	6.52545	6.45398	6.78812	6.75597	5.88711	6.80974	6.87323	6.54322	6.10127	6.86999	6.20579	7.48479	6.5501	4.46273	6.44067	5.16624
APMAP	6.99108	7.00174	12.8396	APMAP	5.75166	6.72242	5.41441	6.99108	5.62885	4.99965	APMAP	6.16486	6.40873	5.15881	4.9401	4.87079	4.26704	4.89968	5.06588	5.40634	4.96319	6.94056	6.70431	5.41661	5.5774	5.21927	5.70999	5.06364	4.73774	4.76895	5.07969	5.95738	4.96563	5.28278	4.43044	5.22912	4.45987	4.16734	4.38344	5.13304	4.36765	3.91001	4.87259	7.00174	5.46753	4.97854	3.79802	5.04758	4.38601
APOA1	5.74439	11.6286	16.4731	APOA1	3.97119	4.28789	2.98452	5.74439	3.83833	3.40697	APOA1	0.189571	0.558195	0.487596	0.368532	0.528873	0.168031	0.431514	0.320145	0.310729	0.529501	0.373985	0.338528	0.348114	0.333682	0.382995	0.457072	0.510714	0.549446	0.352313	0.406273	0.32544	0.487798	0.316295	0.335376	0.393336	0.367902	0.320211	0.452364	1.17069	1.93964	2.94526	0.835651	11.6286	0.887992	0.231828	0.161526	2.16473	0.453287
APOA1BP	5.44538	5.21541	11.7498	APOA1BP	3.35886	4.10527	2.63898	4.47367	5.44538	3.40524	APOA1BP	4.20043	4.22926	5.07169	4.36749	4.57738	4.49364	4.54087	4.51663	4.57216	4.42369	3.88474	4.06172	4.69938	4.5284	4.46992	4.53159	4.54424	4.37043	4.32698	4.61263	4.44622	4.77884	4.68908	4.68348	4.81791	4.80301	4.39701	4.71767	4.89687	4.7523	4.8193	4.99983	4.29491	4.40208	4.48596	3.76961	4.46729	4.16032
APOA5	1.41556	7.38473	11.5272	APOA5	0.245319	1.41556	0.338217	0.0543623	1.12667	0.748243	APOA5	0.0114439	0.171717	0.0255423	0.0191697	0.0239773	0.00443472	0.0292219	0.00118035	0.0115578	0.0079215	0.0527373	0.0362731	0.0190254	0.0133146	0.00750614	0.0210007	0.0161756	0.0264005	0.00697679	0.0106727	0.0331316	0.0383281	0.0571057	0.00481892	0.0231636	0.0102599	0.0189291	0.0197441	0.0676172	0.00949712	0.00600644	0.0139286	7.38473	0.0761077	0.0115667	0.00490867	0.0106912	0.687952
APOB	4.15624	7.83164	16.5997	APOB	2.95952	1.10506	2.40524	2.11467	4.15624	0.0543623	APOB	0.627001	0.674486	0.0409789	1.0481	0.540561	0.89246	0.256946	0.0305086	0.0678695	0.0337605	0.0162736	0.0160111	0.0674201	0.0510591	0.0658202	0.0708917	0.0278227	0.029703	0.0582569	0.0728333	0.456384	0.149923	0.480951	0.280799	0.104677	0.394248	0.0540212	0.405669	0.197525	1.90617	1.56613	0.141698	7.83164	0.0947079	0.0816485	0.076498	0.293156	0.0704511
APOBEC2	3.79841	6.7871	8.22618	APOBEC2	3.79841	3.0489	2.14071	2.8591	2.18929	1.04953	APOBEC2	0.22364	0.153333	0.778996	0.19325	0.385714	0.284642	0.276595	0.174454	0.138507	0.177483	0.20241	0.268697	0.137238	0.130022	0.165056	0.171933	0.146806	0.118411	0.21729	0.176839	0.233897	0.114697	0.159749	0.427933	0.321371	0.725106	0.185803	0.824522	0.258094	5.31691	6.59248	0.348424	0.127836	0.516031	2.1362	6.7871	0.326604	2.54387
APOBEC3C	3.95611	5.08818	10.1516	APOBEC3C	2.71333	1.7156	0.518463	3.95611	3.35594	0.861919	APOBEC3C	3.15263	3.16352	5.08818	3.31868	3.04423	2.42203	4.47394	1.12458	0.856566	1.1695	0.366002	0.456072	0.61479	0.691713	1.02984	1.21916	1.03675	0.824231	1.65312	1.45706	3.21892	3.82313	3.99294	3.84175	3.50816	3.21138	3.50017	3.44247	4.14611	3.38067	2.9518	2.09211	1.12854	3.44011	4.0535	0.782822	3.44146	1.66099
APOBEC3D	1.06071	3.46558	8.67702	APOBEC3D	0.766788	0.246086	0.221353	0.373363	1.06071	0.200393	APOBEC3D	1.09042	1.04675	1.56633	0.724874	0.898413	0.519419	1.58568	0.231053	0.203892	0.329723	0.106796	0.172535	0.234673	0.200378	0.275316	0.332912	0.285218	0.296858	0.495884	0.402454	1.33201	1.52198	1.57829	0.921524	1.57871	0.740902	0.806175	0.755951	1.44261	0.644631	0.507316	1.07243	0.511359	1.60091	1.30681	0.208825	1.34661	0.356001
APOBEC3F	2.82635	2.36181	9.07337	APOBEC3F	2.82635	1.07241	0.445875	0.738758	2.52927	0.503783	APOBEC3F	0.769884	0.904031	1.87957	0.808648	0.857852	0.571174	1.53599	0.34452	0.247934	0.364591	0.103904	0.154525	0.226391	0.232022	0.333025	0.38826	0.304237	0.28604	0.439376	0.39463	1.1222	1.41847	1.78057	0.985244	1.01527	0.852959	0.815382	0.88227	1.66862	0.829038	0.53205	1.02188	0.728292	1.2254	1.31492	0.134678	1.21924	0.673329
APOBEC3G	3.35242	4.45327	10.4317	APOBEC3G	2.17272	2.64203	0.966935	0.681151	3.35242	2.01911	APOBEC3G	1.87552	2.05361	2.93527	1.72409	1.86311	1.24946	2.82238	1.20712	0.929707	1.18009	0.442266	0.625746	0.798385	0.752706	1.19193	1.2716	1.0805	1.01287	1.59948	1.51681	2.20547	2.4399	2.69454	2.02237	1.9385	1.62568	1.56299	1.65534	2.6437	1.45089	0.919356	1.56025	1.09808	2.75405	2.21802	0.393085	2.49877	0.874306
APOBEC4	5.61481	0.740125	2.599	APOBEC4	4.79436	3.189	1.52053	3.02428	5.61481	5.58394	APOBEC4	0.00749728	0.00344938	0.00699828	0.00646512	0.0112714	0.00656308	0.00657808	0.00875792	0.00542961	0.0211591	0.0314922	0.0804716	0.0165279	0.00899172	0.0329379	0.0350719	0.0271869	0.0154321	0.00774711	0.00622582	0.0195207	0.00834226	0.356363	0.0149178	0.0388549	0.0120404	0.00759267	0.00968637	0.740125	0.0219921	0.0296531	0.00824875	0.00428806	0.342422	0.00720922	0.00167713	0.00655828	0.0109547
APOBR	2.07778	6.97789	10.3204	APOBR	0.243162	2.07778	1.74928	0.438653	1.25308	0.370554	APOBR	1.95179	2.22343	1.79704	1.46274	1.80531	0.919578	2.68209	1.07477	0.817598	0.805333	0.531094	0.467224	0.73272	0.569483	1.13911	1.32326	0.736459	0.688118	2.03436	1.68416	1.68896	1.15897	1.7623	1.80084	5.69185	1.19339	1.43718	1.14487	2.1839	1.09594	0.855664	1.38251	1.61092	4.182	1.89422	0.422619	1.70007	0.995918
APOC1	2.30877	10.6499	16.4557	APOC1	2.30877	1.36289	0.108147	0.390975	1.779	0.0543623	APOC1	3.19051	2.75614	8.45064	2.11053	2.17809	0.68534	1.60969	4.4582	2.68093	6.28562	1.34358	1.10316	2.31179	2.3049	3.94959	5.5452	6.27546	5.93636	4.53574	5.68137	3.92173	2.41313	2.55383	0.86389	2.61692	0.467514	0.907843	0.626791	2.29429	0.965304	0.552718	1.64731	10.6499	5.48496	2.00206	1.18166	2.0482	1.3254
APOD	4.17173	12.1129	13.3574	APOD	3.32622	0.752362	0.275072	0.370529	4.17173	0.0543623	APOD	9.71393	8.66678	4.66964	6.21056	8.22743	7.77957	7.31959	7.59367	6.93561	7.1962	5.22291	5.35571	6.5453	6.7906	7.64182	7.51676	6.89263	7.36344	8.36883	8.12778	9.65715	7.93155	9.08344	5.33007	5.1871	7.67757	5.82811	7.83116	8.39509	5.15602	7.40262	3.37833	1.12205	5.74922	9.47983	7.78466	12.1129	5.7299
APOE	3.78587	10.7816	17.2718	APOE	3.36279	1.87276	0.108147	0.0543623	3.78587	3.47254	APOE	7.38102	6.87609	10.7736	5.38803	5.93101	3.08848	4.69467	8.65504	7.39077	9.3526	7.3609	7.77729	7.38427	7.31791	8.21225	8.73775	9.50859	9.28004	7.86429	9.05618	7.0254	6.2753	6.03186	4.34333	5.74243	2.83673	3.8299	2.87563	5.11349	5.30928	3.41626	8.33544	10.7816	6.36158	4.89306	2.10082	4.82096	3.3551
APOF	1.76567	6.78462	9.17749	APOF	1.25575	1.37493	1.0662	1.76567	0.710032	0.0543623	APOF	0.0106032	0.113102	0.0291077	0.0165118	0.0197914	0.00542567	0.0146042	0.0342204	0.016375	0.0268282	0.0272015	0.0122125	0.0154883	0.0176383	0.0306125	0.0431165	0.0158896	0.0290931	0.0564895	0.0526717	0.0463749	0.0233138	0	0.00375835	0.0200307	0.00646681	0.0163938	0.0168464	0.0477189	0.00786304	0.013407	0.0245472	6.78462	0.0128359	0.0580421	0.00996661	0.0197536	0.0243561
APOL2	1.43539	5.01494	10.8177	APOL2	0.558446	0.758108	0.370339	0.89657	1.43539	0.115907	APOL2	4.14485	4.33419	3.85258	3.52517	3.55445	3.33841	4.10193	3.74606	4.16129	2.92588	4.56729	4.51467	4.62676	4.64374	3.51191	4.01939	2.83347	2.9125	3.30357	3.8786	4.35007	3.81787	4.12328	3.5048	3.6716	3.64804	3.0017	3.75731	4.08564	3.48157	3.79781	4.00658	3.98148	4.27637	3.83694	2.94136	4.42467	2.56473
APOL3	1.78419	4.77971	11.0094	APOL3	0.385352	0.289231	0.356051	1.12038	1.78419	0.0871086	APOL3	4.77971	4.24083	2.56195	2.8192	2.88363	2.87716	2.90572	1.38131	1.29096	1.62216	0.64167	0.777502	1.24138	1.2583	1.43759	1.53899	1.40942	1.57687	1.55841	1.87203	4.31391	2.99284	3.34502	2.57367	2.42427	3.06574	2.23838	3.16855	3.80685	2.60201	2.71776	2.8101	2.44472	4.04412	3.04212	2.01895	3.9408	1.4078
APOL6	2.81563	2.81723	11.7416	APOL6	0.960893	0.593195	0.721602	0.817056	1.94745	2.81563	APOL6	2.49278	2.81723	2.04193	1.09808	1.30147	0.849552	1.63736	0.7618	0.51648	0.805631	0.205924	0.269764	0.47121	0.54866	0.559367	0.715232	0.777524	0.604121	0.754107	0.790303	2.09722	1.20263	1.67448	1.36948	1.95204	0.952604	1.5965	1.21142	1.46337	0.958767	0.695635	1.39092	2.10044	2.10268	1.95762	0.614166	1.06587	0.804824
APOLD1	4.12295	6.29613	11.9571	APOLD1	2.19947	4.12295	2.78365	1.05627	2.74709	0.0543623	APOLD1	6.29613	6.15226	1.65726	2.73309	3.56069	5.05406	3.60245	3.79675	3.9704	4.06943	2.97085	2.92727	3.79365	4.01675	4.03168	4.23004	3.62198	4.11462	4.1117	4.3026	5.59882	3.85405	4.09198	3.26803	2.23659	3.14823	2.06565	3.09508	4.91903	3.65908	3.86604	2.38681	1.05992	3.62822	2.84962	3.69264	4.89834	1.83566
APOM	3.77595	6.08449	12.3327	APOM	3.77595	2.58405	2.48329	1.10072	3.08434	1.2817	APOM	1.33541	1.1897	1.47414	0.728379	0.788649	0.712686	1.21362	1.20432	1.02423	1.1995	0.834079	0.999651	0.987345	0.893708	1.16874	1.21061	1.14803	1.05661	1.13405	1.20673	1.53207	1.2095	1.1897	1.17715	1.23231	1.20052	1.11762	1.21053	1.4492	0.75672	0.711786	4.27865	6.08449	1.05551	1.15579	0.903954	1.37858	1.1353
APOO	3.58066	5.05128	10.0835	APOO	3.25598	1.04282	0.221353	2.35165	3.58066	0.0543623	APOO	2.25257	2.5749	4.24315	2.06229	2.31435	1.81515	2.66317	4.56423	4.9737	4.41826	4.44739	4.38489	4.89737	5.05128	4.59191	4.70228	4.48356	4.28788	3.95821	4.44714	2.61991	2.66726	3.00435	2.71942	3.39727	2.59285	2.95748	2.55533	2.83274	4.57827	4.84555	4.26267	2.70443	2.79081	3.14775	3.55845	3.44115	2.35957
APOOL	3.86615	2.17944	8.43389	APOOL	2.26163	1.73756	1.56299	1.71376	3.86615	1.0594	APOOL	1.47966	1.51972	1.96386	1.77289	1.81209	2.17944	1.79832	0.978289	1.05792	1.09104	0.880932	0.702938	0.856	1.26072	0.974125	1.19126	1.05583	0.763101	1.13042	1.1053	1.43277	1.41367	1.48889	1.28236	1.35577	1.2482	1.83464	1.46998	1.26986	1.54336	1.74043	1.33789	1.48057	1.32344	1.62013	1.78548	1.33	1.08074
APOPT1	8.68269	3.22313	9.60334	APOPT1	3.98787	6.16217	5.41818	3.31626	4.97845	8.68269	APOPT1	2.4791	2.37827	2.14604	2.04612	2.21045	2.10763	2.35362	2.4296	2.5106	2.29165	2.20432	2.19891	2.58488	2.51254	2.38953	2.34276	2.40725	2.18664	2.21228	2.3386	2.38695	1.99605	2.25324	2.59698	2.33342	2.55162	2.14114	2.59476	2.03503	2.20182	2.44814	2.59209	1.74892	2.03911	2.19531	3.22313	2.20322	2.10884
APP	7.65185	8.21751	15.3448	APP	6.09182	4.43284	4.97982	6.07757	7.65185	0.512468	APP	6.65309	6.78744	7.41976	7.1927	6.53863	6.75513	7.10954	7.56913	7.9746	7.62072	7.41965	6.56703	7.29095	8.21751	7.63618	7.93127	7.78291	7.48168	7.59721	7.65835	7.04713	6.38846	6.7295	6.39225	6.93607	6.60291	5.41456	6.87998	6.68726	6.52776	5.96126	6.85816	5.40089	6.87571	6.87502	4.02585	6.74709	5.62736
APPBP2	6.90318	3.50362	10.5823	APPBP2	6.72392	3.9312	4.34417	5.24128	6.81559	6.90318	APPBP2	2.8283	2.69906	2.66943	2.17145	2.33968	2.50224	2.71949	2.534	2.66601	2.72542	3.50362	3.28275	2.59546	2.88611	2.50775	2.66849	2.78308	2.45101	2.44697	2.48371	2.79125	2.60875	2.89279	2.58397	2.20387	2.4168	2.11374	2.47935	2.72091	1.87087	1.50918	2.0495	1.46178	2.45349	2.30877	1.90061	2.96388	1.80649
APPL1	5.82863	3.54965	11.3542	APPL1	4.7503	4.19046	3.74482	5.2312	5.82863	2.5237	APPL1	3.19813	2.97392	2.72067	2.67852	2.81432	3.25138	3.24076	2.18432	2.32843	2.14676	3.10985	2.71675	2.21336	2.48057	2.14486	2.48802	2.05675	1.79904	2.40888	2.23219	3.06141	2.95653	3.28813	2.83956	2.36681	2.5718	2.80781	2.80812	2.9044	2.55513	2.65767	1.87599	1.45666	2.71415	3.15599	3.54965	2.8194	3.23531
APPL2	6.73676	4.81772	10.8857	APPL2	6.29786	5.51895	4.47902	4.98981	6.73676	3.84725	APPL2	4.38284	3.98268	4.16061	3.30112	3.35633	3.41821	3.35761	3.72102	3.33612	3.83305	4.21691	4.41908	3.49685	3.36168	3.45612	3.50611	3.89593	3.53439	3.38382	3.41158	4.49942	4.22182	4.14265	3.13047	4.6481	2.91213	3.48506	2.9233	3.70315	2.84149	2.69322	3.0498	2.57592	3.5559	3.67063	2.39184	4.19906	3.05742
APRT	3.32307	6.78443	11.9374	APRT	3.32307	2.85953	0.915077	1.19636	2.62213	2.09814	APRT	5.66682	5.69764	6.51018	5.2235	5.45232	4.67622	5.55868	3.98355	3.89773	4.0285	3.73469	3.99911	4.02658	3.78404	4.04583	4.11497	4.20596	3.94401	4.07138	4.16919	5.9012	5.91837	5.6969	5.06353	6.34057	5.29386	6.5874	5.1652	5.73061	4.73084	4.19636	5.96268	5.79683	5.69348	5.91278	3.94664	5.51544	5.72097
APTR	4.77879			APTR	2.98527	4.77879	3.94847	2.07259	2.39436	0.462226	-	-	-	-	-	-	-	-	-	-	-	-	-	-	-	-	-	-	-	-	-	-	-	-	-	-	-	-	-	-	-	-	-	-	-	-	-	-	-
APTX	5.65795	3.55743	9.60452	APTX	5.65795	5.40281	4.35177	4.69582	3.94047	2.35609	APTX	2.77142	2.62884	3.55743	2.56501	2.5858	2.44191	2.72515	2.78241	2.75227	2.76967	2.91427	2.85659	2.77186	2.81532	2.71158	2.90255	2.90289	2.68226	2.61401	2.7287	2.9756	2.87011	2.90389	2.69056	2.85623	2.74465	3.03813	2.72379	2.87856	2.28634	2.12495	2.89795	2.6417	2.89846	2.93258	1.90971	3.05823	2.37956
AQP1	2.0071	1.99462	14.2718	AQP1	0.840208	0.897793	0.702075	0.0543623	1.75613	2.0071	AQP1	1.16022	1.24919	0.554474	1.99462	1.80954	1.33467	0.864923	0.150172	0.217669	0.462847	0.0984703	0.114861	0.445446	0.252417	0.253597	0.366235	0.480186	0.313683	0.0388046	0.171094	1.06072	0.920659	1.09241	0.766276	0.619425	1.91541	0.672959	1.90585	1.16566	1.56337	1.50954	1.469	0.270067	1.92918	1.0723	0.292939	1.06268	1.86145
AQP10	1.36782	1.25793	2.90242	AQP10	0.730945	1.36782	0.954592	1.33439	1.16099	0.0543623	AQP10	0.0462865	0.0563402	0.00829908	0.0141265	0.0254827	0.0198079	0.0363912	0.0164854	0.00625845	0.032364	0.0199346	0.0130188	0.0114298	0.0089052	0.0506766	0.0151267	0.0484564	0.0209061	0.00146641	0.0306165	0.0293818	0.0370576	0.0680589	0.0208187	0.022707	0.0552503	0.0401788	0.0571413	0.335726	0.127607	0.0950309	0.0197412	0.0194017	0.548652	0.0219529	0.00838607	0.0322067	0.0233858
AQP11	4.97088	3.57825	8.09623	AQP11	1.24369	4.02297	4.97088	2.44051	2.46374	4.04809	AQP11	0.844596	0.705475	3.57825	0.54948	0.571609	0.603774	0.694041	1.35373	1.5983	1.31751	2.13738	2.1726	1.83684	1.84556	1.26707	1.88122	1.43048	1.11932	0.882673	1.34256	1.00702	0.752179	0.872456	0.624074	1.32425	0.608063	0.432431	0.568418	0.94341	0.516173	0.46482	1.27751	2.15321	0.646472	0.607255	0.36752	1.2504	0.999018
AQP2	2.57257	6.52528	6.5137	AQP2	2.57257	0.344428	0.402768	0.151098	1.91707	0.0543623	AQP2	0.0107718	0.0207464	1.01469	0.0454605	0.664867	0.103184	0.0450083	0.00808605	0.00202967	0.00947741	0.00164339	0.00367809	0.00514745	0.00140232	0.00357739	0.00681369	0.00966742	0.00748396	0.00109642	0.00643575	0.0672064	0.00639141	0.178281	0.000906297	0.00441906	0.00492531	0.0258057	0.0068743	0.0367968	0.771584	0.00240387	6.52528	0.00377913	0.0396455	0.221293	0.00134099	0.00331873	0.0419774
AQP3	1.39147	9.18436	13.1267	AQP3	0.0736869	1.39147	0.221353	0.151098	1.03067	0.0543623	AQP3	1.73152	2.22354	0.991257	1.21425	1.78317	0.860699	5.44878	0.647049	0.652497	0.237275	1.74799	1.64621	0.499327	0.493491	1.23897	0.66336	0.240799	0.229586	0.394743	0.751116	2.75702	3.91079	3.92689	1.59987	2.27459	1.55701	9.18436	1.5281	3.05201	2.6151	2.88648	5.39663	5.45464	4.94379	7.44169	1.14625	3.06106	3.74821
AQP5	9.38297	6.06851	9.68991	AQP5	5.61189	8.49776	8.44227	3.30992	6.82533	9.38297	AQP5	0.251358	0.301939	0.548643	0.201187	0.524826	0.109586	0.29709	1.13264	0.816232	1.64605	0.925058	1.1606	0.772667	0.729499	1.02605	1.09075	1.51646	1.77717	0.722194	1.30352	1.76523	0.307696	2.90815	0.165721	0.114215	0.130878	2.70038	0.175835	0.793854	1.47953	0.259081	0.696933	0.064127	2.14045	5.98662	0.0380822	0.275185	0.787793
AQP6	2.03172	3.66507	7.31082	AQP6	1.14703	2.03172	1.77291	0.56055	1.38117	0.0543623	AQP6	0.0237777	0.0884375	0.0489556	0.0285528	0.041541	0.0108238	0.0214369	0.383249	0.309327	0.596995	0.180708	0.233665	0.333789	0.280359	0.463224	0.383864	0.468061	0.613667	0.356199	0.521055	0.197028	0.112228	0.498805	0.292005	0.111726	0.109009	0.0809067	0.106179	0.0645663	0.125858	0.0136045	3.66507	0.0389123	0.0580393	0.352873	0.00251496	0.219343	0.0326481
AQP7	4.01858	6.51961	7.0617	AQP7	3.6203	1.51595	0.535492	0.874136	4.01858	3.76082	AQP7	6.26504	6.51961	0.926255	0.98299	2.47288	0.829251	2.17964	0.248063	0.302385	0.481294	2.78308	2.63647	0.48122	0.419604	0.38352	0.411268	0.492419	0.350145	0.293044	0.496674	4.97575	0.66879	1.21391	0.8605	2.45809	1.21086	0.658463	0.965109	1.47562	4.47305	5.17456	3.5837	3.08713	0.857848	1.60331	2.56926	2.69469	1.18641
AQR	7.30111	3.04804	10.9307	AQR	6.41815	6.76538	6.15575	7.30111	6.27933	6.76453	AQR	3.01153	2.71961	2.79818	2.47107	2.51408	2.70196	3.04804	1.80052	1.68808	1.83427	2.31077	2.29112	1.71922	1.76499	1.61598	1.89134	1.88698	1.56685	1.70035	1.72335	2.99789	2.9916	2.83537	2.53939	2.68321	2.4526	2.87792	2.49338	2.81572	2.05824	1.73353	2.04863	1.71529	2.81709	2.99836	1.56312	2.91476	2.10555
AR	5.97288	3.68842	8.69246	AR	4.55154	2.94138	3.34692	4.20417	5.97288	1.90824	AR	2.64554	1.94559	0.848637	2.40708	1.95023	2.235	2.08781	0.377071	0.297235	0.50008	0.110427	0.162216	0.382102	0.419785	0.324169	0.868198	0.475571	0.429644	0.472799	0.570903	2.62101	3.49669	3.68842	1.24091	0.529749	1.22213	0.662269	0.98508	3.18304	1.57125	1.82457	1.0803	3.10057	1.05675	0.996421	1.58098	1.70416	0.462179
ARAF	3.58158	4.76314	11.0309	ARAF	3.09236	2.07526	0.774733	1.60946	3.58158	0.115907	ARAF	4.28727	4.2152	4.56559	4.31532	4.38069	4.28542	4.45451	2.67802	2.46311	2.86215	3.11484	3.40146	2.59184	2.45166	2.52106	2.69371	2.82761	2.67046	2.67607	2.75297	4.34975	4.23617	4.5037	4.26745	4.5885	4.37828	3.87528	4.3153	4.39863	3.89819	4.09917	4.31708	4.11543	4.51656	4.44641	4.76314	4.29087	4.09616
ARAP1	4.66598	5.95989	13.1209	ARAP1	1.89157	1.68605	1.08417	3.03015	3.28531	4.66598	ARAP1	3.97842	4.1777	4.89883	3.9797	3.88925	3.39748	4.20592	3.52232	3.19055	3.44427	3.74236	3.89683	3.41225	3.12498	3.5284	3.77151	3.24539	3.22759	3.73504	3.73868	4.10041	3.97782	4.37788	3.99932	4.12238	3.97954	3.99503	3.93694	4.34441	3.68657	3.34014	4.31461	3.43174	5.12936	4.10799	2.18768	4.19704	3.51422
ARAP2	4.66043	3.28952	10.2255	ARAP2	4.45524	2.52613	2.97566	4.66043	4.57635	3.10637	ARAP2	0.968453	1.31224	0.326484	0.414913	0.607617	0.295566	1.38347	2.8456	2.53657	3.08394	1.0755	1.7149	2.71565	2.64721	2.59727	2.45352	2.98767	2.86164	2.4778	2.63726	1.17157	1.43549	1.27343	0.942233	1.30492	0.61942	2.35984	0.625204	1.02114	0.610548	0.328988	0.954944	0.996533	2.31028	1.89023	0.214207	1.47354	1.03901
ARAP3	2.99604	4.18193	9.70815	ARAP3	0.790825	2.99604	0.356051	2.18195	1.63751	0.0543623	ARAP3	3.52143	3.59824	2.57654	2.54588	3.15216	2.38278	3.26907	1.64291	1.73716	1.84245	2.26913	2.82419	2.24405	1.88238	1.65415	1.73829	1.82576	1.89108	1.59866	1.95518	3.66405	3.30506	3.77277	2.32956	2.30596	2.6203	2.04763	2.53545	3.21971	3.10037	3.14422	3.30261	1.41812	4.18193	2.42707	1.50849	3.08326	1.37408
ARCN1	8.48801	5.64736	12.3256	ARCN1	7.59662	7.76812	6.79371	8.48801	8.43667	4.46615	ARCN1	5.49337	5.23706	5.16996	5.54261	5.47989	5.43602	5.12027	4.29299	4.50884	4.39465	5.13218	4.77141	4.38442	4.6955	4.30554	4.72636	4.41392	4.18947	4.49551	4.4647	5.32039	5.20523	5.41186	5.01814	5.04663	4.9404	4.93042	4.99009	5.31886	4.81153	4.5538	4.4434	4.6379	5.24204	5.2326	3.93607	5.34348	5.04689
AREL1	7.49296	3.61175	11.0592	AREL1	6.38842	6.49115	6.3504	6.21852	7.49296	5.79675	AREL1	2.67015	2.5942	3.02183	2.70722	2.69713	2.44305	2.62504	2.76287	3.07439	2.86538	2.92151	3.0776	3.34763	3.19018	2.88252	2.76482	2.854	2.69409	2.37035	2.52148	2.79544	2.80927	2.88961	2.43573	3.13433	2.50181	2.98863	2.47803	2.69891	2.48115	2.4361	2.94966	2.24742	3.19379	3.09513	2.43067	3.24907	2.48492
ARF1	9.82424	7.37717	13.7788	ARF1	8.95671	9.79817	9.82424	8.09158	9.17337	8.55282	ARF1	6.80715	6.80165	6.98583	7.18557	7.07009	6.94686	6.75695	6.33976	6.61055	6.30335	6.32413	6.328	6.73745	6.7297	6.42592	6.52174	6.52797	6.20329	5.68638	6.12318	6.84254	7.02928	7.18954	6.70926	7.02446	6.71275	6.84926	6.74698	7.08999	6.75029	6.35665	6.63532	6.41752	7.14085	6.92334	6.17364	6.72003	6.48615
ARF3	7.13553	5.42151	12.9692	ARF3	6.68273	5.85828	4.76298	7.13553	6.92598	2.59173	ARF3	3.27101	3.49272	4.10154	3.768	3.7748	3.76141	3.54903	4.83712	5.21689	4.77084	4.0802	3.71818	5.20187	5.42151	4.78646	4.63647	5.28715	4.52339	3.90473	4.17917	3.42207	3.71998	3.73194	3.43982	3.9023	3.35264	3.6928	3.45968	3.51256	3.01628	2.38228	3.59208	2.38448	3.71543	3.72268	1.26576	3.33663	2.52324
ARF4	5.67507	6.40336	12.5007	ARF4	3.96064	5.67507	3.34005	5.53165	4.67375	4.39645	ARF4	5.8182	5.81418	6.40336	6.14185	6.05295	5.71742	5.41274	4.81374	4.95504	5.03029	4.78715	4.60219	4.58998	4.9652	4.79549	5.31482	5.11817	4.8588	4.6961	4.83858	5.74659	5.79591	5.99985	5.38886	5.76381	5.31306	5.47542	5.33229	5.81266	5.45606	4.68651	5.18821	5.567	6.07532	6.02437	4.07167	5.56575	5.3779
ARF5	5.05087	6.5699	12.1683	ARF5	1.97516	5.05087	3.89931	4.74259	3.53381	2.7054	ARF5	5.64663	5.50937	5.58072	5.66812	5.64499	5.47325	5.66285	5.56747	5.90206	5.749	6.08014	6.13933	6.34558	6.21071	5.52211	5.49155	5.96352	5.62824	4.75076	5.15775	5.79372	5.97803	5.85294	5.54857	5.97847	5.66874	6.42682	5.63064	5.79787	5.01455	4.94682	5.66381	5.07893	5.69754	5.94868	4.94389	5.79312	5.65955
ARF6	5.58453	6.70095	12.2609	ARF6	4.18329	5.37779	4.89314	5.58453	4.24345	2.84421	ARF6	4.83416	5.02867	4.57203	4.79887	4.6959	4.4649	5.15705	3.23372	3.27765	3.24582	3.72483	3.33536	2.99277	3.29666	3.20657	3.573	3.20498	3.14044	3.54137	3.56306	5.02841	5.2308	4.51364	4.53577	5.50853	4.41619	6.70095	4.48083	4.96641	3.85445	3.4829	4.732	4.1313	5.02872	5.39433	4.1455	4.44796	3.4886
ARFGAP1	5.9499	6.77056	12.0084	ARFGAP1	3.63796	5.9499	3.68072	2.76203	5.73886	2.66138	ARFGAP1	3.99352	3.74626	4.222	4.35763	4.31276	3.93359	4.22008	4.04127	4.15788	3.97887	4.76337	4.96416	4.60483	4.26687	4.14382	4.19234	3.99198	4.01095	3.82287	4.08093	4.357	4.40635	4.76204	4.48035	4.45263	4.49976	3.79328	4.37169	4.67648	3.70443	3.31011	4.38106	3.8085	4.564	4.42568	3.13991	4.79806	4.20351
ARFGAP2	6.12637	5.14132	11.8743	ARFGAP2	2.80203	5.59481	6.12637	2.52134	3.83988	0.658814	ARFGAP2	4.48074	4.20488	4.73029	4.23651	4.27099	4.50744	4.62682	3.995	4.20382	4.01582	4.99149	5.14132	4.65698	4.38374	3.88038	4.07969	4.17673	3.81997	3.69287	3.83901	4.54181	4.49771	4.56909	4.70588	4.58035	4.80917	4.52518	4.65513	4.62115	4.00726	4.11949	4.09321	3.96923	4.51056	4.53561	4.82111	4.84812	4.27169
ARFGAP3	7.26647	5.97642	11.9673	ARFGAP3	5.51382	7.26647	6.67739	5.23315	5.8362	3.31929	ARFGAP3	4.49547	4.16855	5.97642	4.72915	4.65923	4.84983	4.41286	3.41339	3.43974	3.43105	4.04724	3.94401	3.29139	3.40411	3.43146	3.77881	3.43298	3.16606	3.36524	3.50961	4.53505	4.49939	5.08302	4.08602	3.96778	4.12553	3.54528	4.06199	4.39957	3.71318	3.29307	4.49225	4.43892	4.57972	4.89244	3.63443	4.46427	5.20266
ARFGEF1	8.27491	3.57137	12.0663	ARFGEF1	7.91242	7.95341	7.87866	8.27491	8.13242	6.58551	ARFGEF1	3.18116	2.85263	3.02597	2.74331	2.81173	3.02376	3.57137	2.38156	2.5974	2.39348	2.99436	3.08392	2.84862	2.74823	2.33692	2.65794	2.52715	2.13631	2.31289	2.37085	3.18928	3.06226	3.18477	2.98579	3.41926	2.96466	3.28884	3.00874	2.8708	2.38696	2.35977	2.94104	2.24085	3.20684	3.41047	2.59527	3.07776	2.62566
ARFGEF2	8.60989	4.07154	12.0061	ARFGEF2	7.50394	7.54873	7.74727	8.60989	7.25011	7.00044	ARFGEF2	3.2116	2.94666	4.06121	2.95656	3.17149	3.38213	3.46759	2.44252	3.03059	2.46698	3.14177	3.04589	2.88636	3.20002	2.55316	2.76593	2.45218	2.26213	2.43077	2.57935	3.4218	3.08676	3.27407	2.84503	3.62817	3.02167	3.0232	2.99385	3.00306	2.89906	2.75266	2.70253	2.72821	3.06586	3.13689	2.66538	3.05883	3.03116
ARFGEF3	6.21632		11.0516	ARFGEF3	4.38183	1.64831	2.03422	1.65689	6.21632	3.03508	-	-	-	-	-	-	-	-	-	-	-	-	-	-	-	-	-	-	-	-	-	-	-	-	-	-	-	-	-	-	-	-	-	-	-	-	-	-	-
ARFIP1	4.64927	3.64569	10.2648	ARFIP1	3.88065	3.15195	2.09161	4.64927	4.35612	4.30375	ARFIP1	3.20539	3.05463	2.92836	2.9559	3.04416	3.1991	3.41814	2.35823	2.23699	2.54226	2.34585	2.13074	1.96388	2.20834	2.35541	2.68117	2.4387	2.27307	2.60517	2.54097	3.40216	3.37361	3.58127	3.05877	3.64569	2.89035	3.21089	2.90585	3.18726	2.32281	1.87803	2.85392	2.32577	3.05802	3.25067	1.67291	3.51903	2.13192
ARFIP2	5.14841	5.17504	11.6113	ARFIP2	2.69337	4.65487	3.18571	5.14841	3.57054	3.72362	ARFIP2	3.81648	3.67113	4.39215	3.77221	3.75528	3.56991	3.93509	3.63272	3.9499	3.68301	4.30625	4.41024	4.33788	4.14248	3.67609	3.87685	3.79278	3.6048	3.18625	3.56533	4.4526	4.23891	4.43839	3.80617	4.59793	3.96381	4.18351	3.84047	4.17	3.25813	2.7511	4.17592	3.92838	4.21331	4.72825	2.58388	3.93808	4.36651
ARFRP1	4.54327	4.31577	10.7527	ARFRP1	3.18538	2.33302	2.37708	4.54327	1.20707	0.441794	ARFRP1	3.50724	3.57636	3.66135	3.73611	3.7457	3.53092	3.63323	3.13466	3.3616	3.34629	3.6886	3.81961	3.70933	3.46505	3.14458	3.37578	3.44084	3.23293	2.98168	3.19704	3.71792	3.78447	3.84469	3.56502	3.90183	3.82233	3.71703	3.72334	3.73894	3.53258	3.41985	3.50966	2.89539	3.80222	3.7169	3.01304	3.99446	2.87305
ARG1	3.56029	7.74092	12.0841	ARG1	0.749004	3.56029	1.62311	1.80184	0.863989	2.36547	ARG1	0.683494	1.01186	0.214309	0.258471	0.211993	0.255998	0.262693	0.25134	0.365766	0.19987	0.340732	0.316539	0.394582	0.347441	0.327608	0.274116	0.165856	0.254444	0.366186	0.272544	0.564156	0.494421	0.301805	0.339563	0.297853	0.196413	0.450637	0.147358	1.23716	0.283892	0.321546	0.229114	7.74092	2.0906	0.255244	0.21573	0.289166	0.271238
ARG2	3.79311	5.07623	11.7525	ARG2	2.64221	2.85934	3.79311	1.36613	2.9845	1.43363	ARG2	1.02053	1.52226	1.6601	1.75386	1.35604	1.55047	2.55131	2.02079	2.54062	2.39005	3.7025	3.3718	2.81334	2.80458	2.21992	2.95967	2.75114	1.99408	1.74535	2.23771	1.36993	1.97732	2.32818	1.31995	1.41208	1.7228	3.31327	1.95776	1.44708	0.497624	1.27845	4.89733	0.82837	1.89181	3.04498	2.72949	1.22281	0.98811
ARGFX	1.6595	0.0283348	2.82694	ARGFX	0.0543623	0.365761	1.6595	0.592442	0.690634	0.0543623	ARGFX	0.00171475	0.000660788	0.00647818	0.00106009	0.00429328	0.00388546	0.0140574	0.0186738	0.0231122	0.0157821	0.00495325	0.00965023	0.0283348	0.0218758	0.0124174	0.0154595	0.00488747	0.0146474	0	0.00703221	0.00224462	0.00806262	0	0.0104118	0.00614287	0.00276716	0.00241301	0.00394086	0.0063592	0.0247886	0.0277029	0	0.00104776	0.0015945	0.0127834	0.0120499	0	0.000463449
ARGLU1	5.96823	6.57576	12.4258	ARGLU1	5.12915	5.96823	5.45588	5.56016	5.36529	1.78737	ARGLU1	5.66408	5.46606	5.04618	5.55478	5.67268	5.6194	5.74742	5.00436	5.19689	5.185	6.43738	6.57576	5.31775	5.24081	5.11948	5.12386	5.21888	4.96819	4.96042	4.99065	5.99131	5.70854	6.16821	5.9044	5.70883	5.99339	5.21397	5.86243	6.04527	4.99225	4.47134	4.92975	4.44004	6.15043	5.6657	4.20759	6.24254	4.63449
ARHGAP1	5.7165	6.44183	12.3293	ARHGAP1	5.7165	3.13023	2.0083	1.68468	4.3263	1.39221	ARHGAP1	5.93974	5.35871	5.34208	6.27296	5.98719	6.39784	6.44183	4.47431	4.31455	4.43462	3.64103	4.01517	4.77694	4.34443	4.51965	4.54036	4.41018	4.41887	4.26173	4.30615	5.62061	5.84405	5.95086	5.55756	5.17067	5.60955	5.44672	5.66418	6.01906	5.46358	4.92654	4.69505	4.27279	5.07311	5.18108	3.56046	5.53805	4.13666
ARHGAP10	5.58741	5.9798	9.60834	ARHGAP10	2.90422	1.59321	0.680762	3.2527	5.58741	2.4796	ARHGAP10	4.67829	4.15158	3.00104	5.1155	5.12552	5.20939	4.88236	1.14732	1.32547	1.29226	0.680119	0.855296	1.56989	1.44111	1.40835	1.18612	1.07653	1.58085	1.01353	1.23388	4.08946	4.37117	4.29092	5.15932	3.22814	5.9798	4.30151	5.73047	4.59712	3.78975	4.06988	2.61553	1.83121	3.50335	3.073	3.73844	5.16535	2.16211
ARHGAP11A	5.21257	1.70766	10.1314	ARHGAP11A	3.91397	4.54681	3.76423	4.78458	5.21257	0.269872	ARHGAP11A	0.655386	0.731669	0.72602	0.522323	0.562492	0.426988	0.752811	0.684633	0.556312	0.486663	0.345217	0.341091	0.465157	0.482729	0.66255	0.77247	0.434197	0.568418	1.55595	1.11236	0.580425	0.721425	0.433753	0.524904	1.42898	0.373742	1.70766	0.441527	0.397467	0.377443	0.31021	0.352701	0.307008	0.88665	0.882182	0.280849	0.467291	0.845239
ARHGAP11B	2.94036	0.829287	8.02208	ARHGAP11B	1.30128	2.5252	1.99463	2.1232	2.94036	2.4436	ARHGAP11B	0.31643	0.328269	0.319778	0.230319	0.238034	0.209018	0.399464	0.32676	0.251488	0.23739	0.238523	0.190073	0.162879	0.196113	0.295571	0.297235	0.225871	0.262067	0.478326	0.405486	0.317388	0.418234	0.325492	0.312874	0.828622	0.206892	0.755703	0.23367	0.250012	0.178755	0.145398	0.204398	0.135818	0.485149	0.429249	0.206471	0.305669	0.191544
ARHGAP12	6.0625	3.91108	10.6261	ARHGAP12	4.07129	3.67396	1.79228	4.24349	6.0625	0.333216	ARHGAP12	3.25582	2.85012	3.1489	2.62267	2.59321	2.6104	3.2789	3.09329	3.22657	3.0803	3.42276	3.29534	2.78503	3.16058	3.10255	3.67031	3.06631	2.68977	3.91108	3.58119	3.54716	3.20975	3.64487	2.96513	3.23821	2.63248	2.50374	2.63885	2.82833	2.54771	2.22775	2.57876	2.41678	3.17518	3.75117	2.1447	3.67849	3.03923
ARHGAP15	4.36956	3.76831	10.1562	ARHGAP15	2.38732	4.36956	3.78363	0.739022	2.31148	1.70399	ARHGAP15	1.11737	1.21327	0.60526	0.618944	1.01705	0.685952	0.673898	0.384355	0.274138	0.335434	0.122483	0.0917229	0.215543	0.239058	0.500577	0.524528	0.242192	0.209513	0.995116	0.632249	0.911529	0.589645	0.619485	0.610465	0.737198	0.630332	0.445633	0.761553	0.697334	0.81609	0.447492	0.611057	0.718653	1.52545	0.624046	0.160346	2.94516	0.168958
ARHGAP17	6.26622	5.39987	11.4313	ARHGAP17	5.56463	6.04625	3.13559	2.50068	6.26622	2.78816	ARHGAP17	4.67607	4.44996	4.39722	3.94247	4.31052	4.48937	3.73365	2.81552	2.57686	2.78612	3.10381	3.12412	2.63049	2.45924	2.81204	2.79866	2.6471	2.65605	3.29308	3.17946	4.46408	4.19161	4.16937	3.72122	4.39908	3.89855	3.8011	3.78482	4.23146	3.59717	3.75657	3.4974	2.90141	4.24183	3.70743	3.43934	4.4771	3.01384
ARHGAP18	3.14477	4.45069	11.5284	ARHGAP18	1.83969	1.47407	2.57283	1.94992	3.14477	2.96864	ARHGAP18	3.0658	3.42099	4.45069	2.32835	2.5237	1.7224	2.06487	1.42871	1.17828	1.37562	0.613994	0.728775	0.857997	1.02177	1.42642	2.2181	1.33495	0.905862	1.44772	1.43168	2.8511	2.16989	2.67039	1.54148	2.78512	1.3843	1.54614	1.46413	2.27303	1.47829	1.20752	3.00144	0.925522	3.9501	3.39065	1.39988	2.5556	3.30806
ARHGAP19	6.66087	5.17337	9.80736	ARHGAP19	5.25639	6.58293	6.66087	5.98017	5.40081	3.66949	ARHGAP19	2.23574	2.20422	1.69314	1.47841	1.70166	1.37641	2.11636	2.0774	1.68067	2.06163	1.97468	1.97985	1.64217	1.59545	1.9743	2.04518	2.02927	1.93549	2.66628	2.21229	2.87323	2.40965	2.438	2.15075	2.15502	1.93706	2.13452	1.85952	2.46345	1.66611	1.31554	1.90529	1.42925	2.47291	2.12119	0.957696	5.17337	1.35855
ARHGAP20	7.39419	2.81861	7.43853	ARHGAP20	6.26088	3.02997	2.31443	7.39419	5.75005	2.632	ARHGAP20	2.81861	1.92137	0.952446	0.716583	0.753426	1.07259	1.62222	1.23757	1.8837	1.56952	1.68114	1.90233	2.00635	1.97479	1.27602	1.60776	2.01694	1.31887	0.735239	1.03379	2.20165	1.59213	1.56844	0.767633	0.728082	1.33021	0.814016	1.34056	1.85141	0.276549	0.109416	0.194718	0.378911	1.61357	0.95328	0.405342	1.64007	0.123023
ARHGAP21	7.92389	6.57223	12.3151	ARHGAP21	7.18867	6.71485	5.0134	7.30661	7.92389	3.65883	ARHGAP21	4.52596	4.16159	4.08657	3.82253	4.13377	4.00222	3.82173	5.65646	5.48205	5.34054	6.53113	6.57223	5.74547	5.55515	5.75344	5.47473	5.22158	5.30656	6.08736	5.74882	4.32198	3.80691	4.55976	3.74708	3.62635	3.55351	2.83332	3.56502	4.49334	3.70571	3.38132	2.87144	2.49989	4.08183	3.67663	3.23575	4.29246	2.62304
ARHGAP22	4.0068	3.32926	8.4215	ARHGAP22	1.46642	0.974154	0.24971	0.821399	2.31801	4.0068	ARHGAP22	0.700969	0.828601	0.63915	1.7266	1.69021	0.955581	0.614218	2.03486	1.79918	1.50083	1.78623	1.8355	1.71972	1.55248	2.16888	2.31	1.39837	1.59932	3.32926	2.74992	0.667288	0.437483	0.915042	0.641363	0.476767	0.681242	0.441046	0.707847	0.889003	0.773222	0.619246	0.407392	0.230868	0.744417	0.68921	0.374307	1.15772	0.463834
ARHGAP23	6.74446	5.05967	12.1303	ARHGAP23	6.74446	6.34604	6.58231	3.90554	5.94095	3.92021	ARHGAP23	3.4083	3.48476	2.85488	3.79616	3.98942	4.1608	4.35035	4.46251	4.25328	4.05922	4.72328	4.82047	4.2414	4.03044	4.40017	4.4299	3.89993	3.97729	5.05967	4.72677	3.3563	3.99814	3.83337	3.72475	2.22442	3.97908	4.56516	4.009	3.66073	3.52085	3.17744	2.57218	0.884705	3.61645	3.05754	1.82816	4.17529	1.01901
ARHGAP24	4.42106	3.56052	10.6547	ARHGAP24	2.64238	1.5755	2.45786	1.82232	3.46855	4.42106	ARHGAP24	2.65169	2.19757	0.630417	2.38836	2.38253	2.21155	2.03955	1.66689	2.34251	1.50115	1.00541	1.00354	2.4779	2.78015	2.01347	2.05637	1.32031	1.39771	1.66944	1.96427	2.19736	1.61144	1.93796	1.85448	1.12975	1.87958	1.06304	1.91614	1.5654	2.18899	1.55041	3.56052	0.819757	2.35994	1.72744	0.851833	2.69817	1.90447
ARHGAP25	1.73238	5.09538	11.9877	ARHGAP25	0.560179	0.932922	0.388181	1.03706	1.73238	0.168754	ARHGAP25	2.02543	2.1881	1.2978	0.988775	1.67799	0.687703	1.45296	0.934115	1.19912	0.808148	0.311351	0.279521	0.92543	0.951102	0.850951	0.984933	0.686967	0.704059	1.39666	1.28224	2.03104	1.40809	1.61178	0.813856	1.45638	0.990338	1.17357	1.0515	1.54053	1.19901	1.01516	1.38103	1.12693	3.01189	1.41889	0.513315	1.33953	0.555293
ARHGAP26	6.90173	3.9341	10.4013	ARHGAP26	6.47046	2.36628	3.18131	4.26726	6.90173	5.01967	ARHGAP26	2.34197	2.18915	0.997596	2.08282	2.10522	1.96122	1.79036	2.43187	3.07446	2.45546	3.67681	3.67799	3.2325	3.50712	2.3732	2.41335	2.85116	2.23734	1.78216	2.03024	2.53659	1.60203	2.22471	1.75229	2.33589	2.09133	1.33253	1.98367	2.46933	2.40463	2.40987	1.53149	1.00511	2.59644	2.37446	1.79453	2.52122	1.01108
ARHGAP26-AS1	2.23298	0.134853		ARHGAP26-AS1	1.21496	0.854612	0.161949	1.5045	1.32248	2.23298	ARHGAP26-AS1	0.0113292	0.00910667	0.00859067	0.00674055	0.00994933	0.0042007	0.0028156	0.00878108	0.00983351	0.0262218	0.00996732	0.0280414	0.0230528	0.00906665	0.011196	0.00624131	0.0115545	0.0197108	0.00274648	0.0208718	0.0298669	0	0.134853	0.0378178	0.00997689	0.0172807	0.0400854	0.0102751	0.0745627	0.0211961	0.0131713	0.0122677	0.00540328	0.0176298	0.059294	0.00280724	0.0307054	0.0132177
ARHGAP27	4.86516	5.3337	10.903	ARHGAP27	2.64026	4.46668	4.86516	3.02422	4.01102	0.0882577	ARHGAP27	3.08225	3.01072	2.14515	1.99299	2.32995	1.69178	3.31642	1.82748	1.69465	2.79898	2.56947	2.76048	1.95752	1.69491	1.83252	2.31284	2.7445	2.75543	2.35772	2.32956	3.26916	3.34349	3.3487	2.13278	4.87335	2.18444	5.32632	2.13868	2.95426	2.76485	2.75538	3.45614	1.52338	4.03589	4.35873	1.05308	2.59617	1.77242
ARHGAP28	9.38883	1.64655	9.32968	ARHGAP28	5.72693	4.86535	5.60934	3.24573	7.94923	9.38883	ARHGAP28	1.30684	1.06801	0.614335	0.118618	0.255864	0.430096	1.27982	0.195098	0.260681	0.1556	0.139676	0.129373	0.256208	0.275761	0.204415	0.239885	0.187095	0.101887	0.222312	0.138337	1.07566	1.48739	1.28504	0.450415	0.477134	0.144664	0.29652	0.108727	0.802307	0.281576	0.124605	1.11494	0.0356	1.30217	0.326718	0.850099	0.548279	0.718743
ARHGAP29	7.20144	3.89596	11.6298	ARHGAP29	5.57701	4.76984	2.69152	7.20144	6.64249	2.63777	ARHGAP29	3.81644	3.25504	1.12605	2.12472	2.66192	3.04045	1.96173	1.68808	1.68553	1.76467	3.15462	3.14972	1.62446	1.71206	1.59737	1.67088	1.36583	1.64914	1.52072	1.80014	3.89596	2.05953	2.41755	2.08613	1.15379	2.08216	1.20403	1.99695	2.46769	2.33889	2.24813	2.9321	1.96936	3.46936	2.19135	1.69114	3.22817	1.45397
ARHGAP30	5.89358	6.55557	12.5372	ARHGAP30	4.44492	5.89358	5.22361	5.18011	3.60763	1.58271	ARHGAP30	2.68227	2.88947	2.06985	2.12053	2.32323	1.29	2.1906	1.19287	0.93555	1.23348	0.550145	0.492808	0.737958	0.828584	1.19673	1.54167	1.09275	1.0049	2.09383	1.81521	2.40938	1.94669	1.9201	1.56763	2.62217	1.61808	3.1869	1.69794	2.47758	1.38681	1.09586	1.47201	1.58297	4.23393	2.80968	0.589603	2.22773	1.10621
ARHGAP31	3.02315	3.6003	11.2637	ARHGAP31	3.02315	2.20592	1.39242	1.81352	2.25683	0.221307	ARHGAP31	3.33744	3.376	1.29348	2.21005	2.25384	1.88252	2.05534	2.10912	1.94753	2.11004	1.36911	1.98638	1.87167	1.87485	1.90789	1.86178	2.14016	1.83946	1.74572	2.03832	2.98196	2.24057	2.54715	2.32456	1.79402	2.36746	1.41165	2.35314	2.64106	2.79362	2.95119	1.77508	0.612685	3.6003	1.90219	0.983039	3.50722	1.02724
ARHGAP32	8.14706	4.03121	11.2977	ARHGAP32	8.14706	6.51239	5.49866	6.79326	7.57915	4.3355	ARHGAP32	1.89857	1.75563	2.25655	1.34277	1.27298	1.26008	2.57553	3.0939	3.45361	3.36809	1.6463	2.13553	3.82023	4.03121	2.77254	2.46595	3.48481	3.0543	1.69719	2.15915	2.6364	2.78675	2.23116	1.84482	2.99768	1.50972	3.76893	1.48448	2.25608	1.40437	0.853513	1.60753	1.26358	2.00717	3.35808	1.61262	2.45146	2.58924
ARHGAP33	6.96177	5.07084	10.3529	ARHGAP33	4.99982	5.78755	5.411	6.96177	4.81212	4.62562	ARHGAP33	2.38311	2.37188	2.59264	3.11359	2.91129	2.87803	2.74211	4.01272	4.18689	4.14766	4.40405	4.62056	4.63558	4.10976	3.90834	3.94241	4.40501	3.98552	3.9204	3.6802	3.11305	3.33417	3.50866	3.03854	2.78162	3.11193	2.34576	2.69944	3.27321	1.85914	1.46182	2.66664	1.54989	2.39853	2.82969	0.994792	3.55411	2.45084
ARHGAP35	10.3196	4.60552	12.3588	ARHGAP35	8.74148	8.84631	8.53935	7.92341	9.20428	10.3196	ARHGAP35	3.51614	3.23929	3.16426	3.5243	3.55625	4.03687	3.71234	4.44327	4.52783	4.0726	3.91923	3.93437	4.56693	4.60552	4.33128	4.29301	4.19773	3.78519	3.24834	3.87785	3.45552	3.1975	3.38966	3.68406	3.47985	3.70078	3.28782	3.81683	3.49952	3.49895	3.52404	3.2535	3.3365	3.29895	3.16347	2.89416	3.68033	2.494
ARHGAP39	5.02501	4.51484	10.184	ARHGAP39	4.20737	3.79586	3.61708	3.48807	5.02501	1.84574	ARHGAP39	1.08012	0.929911	1.9113	0.781558	1.1685	0.661152	1.23692	2.42909	2.84102	2.45757	3.32069	3.42418	3.50031	3.32017	2.74914	2.90521	2.58631	2.11785	2.89936	2.57636	1.84332	1.8727	2.53952	1.80282	2.37854	1.31822	2.03503	1.33987	2.00753	0.965815	0.646494	2.00168	0.826736	1.39694	2.0079	0.309988	4.51484	1.75524
ARHGAP4	2.66008	6.96492	12.4296	ARHGAP4	0.521277	0.506046	0.41652	0.593061	2.66008	0.0543623	ARHGAP4	3.78708	4.00981	3.50269	3.05588	3.42811	2.19945	3.11696	2.29696	2.08626	2.24877	3.31189	3.39073	1.95766	1.82461	2.42823	2.75623	2.08034	2.02155	3.14668	2.9064	3.5477	2.83645	3.41606	2.78707	4.15254	2.9094	2.61348	2.89041	3.7404	2.69916	2.35066	3.62848	2.374	4.89822	3.29523	1.21322	3.85361	2.00149
ARHGAP40	1.07804	4.04928		ARHGAP40	1.07804	0.479085	0.338217	1.007	1.05491	0.0882577	ARHGAP40	0.0680609	0.0172787	0.0144666	0.0223788	0.0155274	0.0131422	1.88118	0.119032	0.0442144	0.34056	0.0170151	0.0123187	0.0783362	0.04705	0.141685	0.235979	0.24391	0.141397	0.0264028	0.0513789	2.91671	1.01903	0.763927	0.0117418	0.0178422	0.0168549	3.83023	0.0425552	0.0298521	0.012247	0.0151971	1.64459	0.0325187	0.595256	1.37739	0.0077613	0.0207246	0.16741
ARHGAP42	5.91	2.36055	9.36323	ARHGAP42	2.6308	1.34528	2.49446	2.37942	3.26738	5.91	ARHGAP42	2.01575	1.74635	1.02459	0.758884	1.20125	1.5872	1.18319	0.988986	0.941965	1.02203	0.331507	0.428439	0.812089	0.815853	0.897415	0.832405	0.986045	0.871866	0.684399	0.941878	1.73921	1.34823	2.2833	0.778762	1.524	0.885013	0.648517	0.856871	1.27291	1.08515	1.07375	1.40052	1.34376	1.839	1.12806	1.08828	2.36055	0.34585
ARHGAP44	4.27146	4.28478	9.43538	ARHGAP44	4.27146	2.01972	0.429528	1.49002	3.48576	4.04676	ARHGAP44	1.3816	1.91201	0.777929	1.90434	1.96839	1.66767	1.75489	3.00379	3.5237	2.9703	4.28478	4.22935	3.85623	3.80667	3.1433	3.16073	3.29493	2.87696	1.53548	2.44328	1.65597	1.63762	2.02114	1.53895	3.29322	1.66239	0.648144	1.64996	2.53668	1.69788	1.39876	1.3961	0.411881	2.73762	1.57748	0.807248	1.19184	1.3528
ARHGAP5	9.40255	4.00364	11.8216	ARHGAP5	8.78739	8.57037	9.40255	8.9927	8.61475	8.83505	ARHGAP5	3.04338	2.98528	2.8085	2.83316	3.07679	3.63762	3.45579	4.00364	3.72749	3.78841	3.7854	3.87929	3.53431	3.75245	3.74211	3.58992	3.67442	3.4336	3.37026	3.57809	3.29084	3.28516	3.2801	3.33308	2.95419	3.26592	3.71662	3.48603	3.01146	3.0908	3.02667	2.583	2.17257	3.00882	3.77104	2.39777	3.51191	2.15594
ARHGAP5-AS1	1.87243	3.24316	7.5133	ARHGAP5-AS1	0.907905	1.87243	0.152072	1.50888	1.19706	0.0543623	ARHGAP5-AS1	1.32913	1.51958	1.86261	1.90291	2.11423	2.26608	2.05384	2.90366	2.36686	2.53914	1.67964	2.19372	2.3499	2.40256	2.46211	2.37704	2.60686	2.41697	1.95242	2.25612	1.96992	2.04422	1.82061	1.7968	1.63049	2.29466	2.70644	2.15969	1.91243	2.67823	2.40649	1.78633	0.829074	1.40402	2.7617	0.807156	2.03658	1.16838
ARHGAP6	3.10134	3.52088	10.7797	ARHGAP6	3.10134	0.483079	0.485729	0.223418	1.7041	0.0543623	ARHGAP6	2.89848	2.2486	0.463411	2.02909	2.47568	2.37369	3.0126	1.69009	1.00103	0.980528	0.473224	0.428441	0.648626	0.686057	1.34297	1.63628	1.80985	0.738022	0.914734	1.11266	2.09832	2.42968	2.47165	3.05466	1.75303	2.32287	0.899916	2.41005	2.87492	1.26628	1.06508	1.69934	0.275875	2.83372	1.429	1.85037	2.43799	0.586468
ARHGAP9	6.95411	6.92882	10.8706	ARHGAP9	4.58899	5.25512	6.95411	5.39618	3.29417	4.32147	ARHGAP9	1.9361	2.56773	1.69538	1.7491	2.00113	0.86235	1.69849	1.15104	1.12699	0.981537	2.01795	1.92178	1.23008	1.21479	1.15759	1.45252	0.850703	0.768075	1.96548	1.65064	1.74154	1.26204	1.75293	1.34558	2.46009	1.26726	1.6526	1.29184	2.31567	1.2434	0.906246	1.5206	1.75654	3.76775	1.9048	0.400062	1.64747	0.914206
ARHGDIA	5.86617	7.52031	14.2244	ARHGDIA	4.77557	5.60237	4.32579	3.48959	5.86617	1.95007	ARHGDIA	7.14536	7.07184	6.73469	7.32263	7.29052	6.83777	6.7583	6.31505	6.4518	6.39693	5.36442	5.59153	6.56584	6.29733	6.21889	6.60804	6.54653	6.3615	6.12736	6.28632	7.04734	7.2529	7.0231	6.66077	7.17496	6.80998	7.0179	6.75654	7.17153	6.02069	5.61919	6.98999	6.15442	7.31708	6.85221	5.20418	7.25769	6.19812
ARHGDIB	3.82173	9.5272	14.1949	ARHGDIB	3.28493	0.48845	0.152072	0.755821	3.82173	0.52538	ARHGDIB	6.09594	6.16058	4.81652	5.97087	5.8293	4.63837	5.43212	3.71236	3.39497	3.8136	2.18691	1.81831	2.96382	3.35237	3.82578	4.04391	3.56628	3.64817	4.75515	4.43201	5.99767	4.57805	5.17237	4.06208	4.81488	4.46877	4.51739	4.61215	5.68643	4.90213	4.51959	5.08221	3.91131	6.69274	5.69617	3.3319	4.99868	3.20218
ARHGEF1	2.97884	7.01407	12.6736	ARHGEF1	2.19163	1.49184	0.356051	2.97884	1.81931	1.01722	ARHGEF1	4.8558	4.82693	3.94501	4.40188	4.47455	3.92692	4.64408	3.53444	3.16079	3.41833	3.28821	3.57769	3.4004	3.02655	3.55752	3.70408	3.22814	3.26839	4.22649	3.9644	4.88964	4.68164	4.96213	4.52825	4.83205	4.58542	4.40539	4.4901	4.84711	3.76989	3.29404	4.2715	3.78354	5.67292	4.68104	2.57534	4.82204	3.80795
ARHGEF10	7.50361	5.71684	10.5399	ARHGEF10	5.72158	7.50361	7.14914	7.26105	6.34209	5.50588	ARHGEF10	3.77513	3.34758	2.82065	4.02563	3.89511	3.82313	3.11699	3.34584	2.92492	3.31632	1.9553	2.20927	2.99477	2.87875	3.30413	3.15796	3.04471	3.18302	3.58713	3.41676	3.68743	3.24712	3.5038	3.62364	2.43219	3.87761	1.96823	3.89253	3.65624	3.0859	2.82447	2.57924	1.0687	4.29175	3.30503	1.21629	5.71684	1.82799
ARHGEF10L	3.8967	5.60381	11.173	ARHGEF10L	2.23593	1.59718	3.8967	1.46533	2.76031	1.72599	ARHGEF10L	3.50314	2.92579	2.68689	5.20757	4.84166	5.15261	4.04325	2.52725	2.61383	2.74578	5.51073	5.60381	2.90369	2.63806	2.52031	2.81666	2.79425	2.56039	2.03687	2.56017	3.44292	4.00394	3.72637	3.54572	4.42819	4.29472	3.94501	3.93255	3.33086	3.41871	3.39987	4.35732	4.91007	3.00039	3.91435	3.65987	3.24825	4.08432
ARHGEF11	8.19561	4.31178	11.8308	ARHGEF11	7.81121	8.19561	8.02517	5.79127	8.13823	5.17484	ARHGEF11	3.28867	3.04484	3.52958	3.1999	3.22297	3.16118	3.47214	2.88393	3.37831	2.96676	4.18048	4.31178	3.95057	3.71817	2.99819	3.29377	3.07157	2.7749	2.19866	2.9021	3.21034	3.24962	3.43064	3.53227	3.57969	3.43396	2.81988	3.42472	3.41124	2.90827	2.71395	2.86499	2.4747	3.44608	3.07118	2.41133	3.43529	2.53544
ARHGEF12	7.09867	5.14747	12.6913	ARHGEF12	7.05468	6.24752	5.5541	6.0839	7.09867	3.83891	ARHGEF12	4.31731	4.06218	4.20398	4.11393	4.1051	4.36976	4.5008	4.39493	4.43699	4.3993	5.14747	4.83334	4.34551	4.65712	4.10115	4.12029	4.42823	4.01498	3.22683	3.69869	4.31227	4.3618	4.32771	4.02135	3.75814	3.94091	3.95905	4.04223	4.08085	3.95317	3.83618	4.35411	4.08012	4.59738	4.2087	3.85899	4.38855	3.39555
ARHGEF15	1.59608	4.797	9.4865	ARHGEF15	1.59608	0.409736	0.464797	0.520123	0.961087	0.449742	ARHGEF15	4.7775	4.797	2.16311	1.99688	2.68942	1.93313	2.38489	1.03777	1.06622	1.15933	0.550152	0.818892	1.27113	1.02789	1.24813	1.22739	1.01536	1.16327	1.12829	1.56541	4.51072	2.60403	3.03876	2.12049	1.79114	2.7321	1.82546	2.79607	3.11205	2.73973	3.39455	3.38955	1.11779	4.08085	2.10372	1.88557	3.1608	1.48409
ARHGEF16	1.04553	4.64992	10.2002	ARHGEF16	1.04553	0.807222	0.589851	0.281195	0.351285	0.0543623	ARHGEF16	1.44238	1.20604	0.387425	0.248635	0.529869	0.188151	2.29041	0.529471	0.641112	0.585566	0.430533	0.554327	0.638976	0.564399	0.594623	1.10448	0.500348	0.480909	1.24524	1.22709	2.30583	1.32415	2.35389	1.12799	4.64992	0.665924	3.51989	0.707134	1.06941	0.558404	0.296345	3.92462	1.90137	1.97421	3.7533	0.471907	3.51379	2.68341
ARHGEF17	5.10871	5.87976	11.5291	ARHGEF17	4.01978	2.81809	0.514062	2.50865	5.10871	0.504902	ARHGEF17	4.56708	4.31396	2.66527	5.80147	5.48227	5.87976	4.37576	3.44864	3.73908	4.22283	4.70307	4.92504	4.47948	4.1363	3.21452	3.97422	4.52072	3.97942	2.21408	3.2679	4.38857	4.18012	5.17254	5.09066	3.38441	5.17229	2.60065	5.2084	4.84549	4.07113	4.13387	4.27885	1.76316	4.59875	3.39064	2.34663	5.07872	2.34395
ARHGEF18	3.82109	0.899209	11.5548	ARHGEF18	2.34372	2.37966	2.34225	0.68404	3.82109	0.939221	ARHGEF18	0.496828	0.483699	0.654473	0.601531	0.718527	0.706642	0.890455	0.371837	0.334092	0.479714	0.785378	0.591159	0.441676	0.534848	0.393062	0.513018	0.441585	0.395606	0.551577	0.40213	0.531392	0.899209	0.844786	0.479711	0.886605	0.627153	0.768552	0.629197	0.563528	0.343042	0.210315	0.490741	0.308951	0.648066	0.699857	0.220159	0.60054	0.62757
ARHGEF19	3.02586	4.52903	9.98341	ARHGEF19	0.70508	1.06354	0.338217	0.644938	3.02586	0.0543623	ARHGEF19	1.99454	1.91349	3.63378	2.04094	2.04296	1.72111	2.74342	0.619249	0.521503	0.805628	0.577979	0.722513	0.532546	0.482312	0.570527	0.653012	0.859417	0.690815	0.597573	0.711029	2.65796	3.1865	3.45478	1.47768	2.13844	1.86678	3.70512	1.74151	2.88649	1.54542	1.00211	1.84218	1.05472	2.29471	3.52319	0.552274	2.38133	2.45023
ARHGEF2	7.34207	4.74971	12.2541	ARHGEF2	7.34207	4.22175	4.35074	2.55677	6.12783	5.82383	ARHGEF2	3.99681	3.91572	2.19635	4.29734	4.22107	4.20882	3.42357	3.61042	3.70542	3.7063	4.59455	4.71711	4.20194	3.88927	3.67911	3.35061	3.56147	3.75274	4.43446	3.9365	3.95975	3.5548	3.70071	3.05583	4.06565	3.64183	2.8954	3.55256	3.84713	3.14339	2.86969	2.85458	1.62232	4.74971	3.46892	1.84574	4.34333	1.88801
ARHGEF25	1.79155	6.76475	10.2372	ARHGEF25	0.682491	1.79155	0.338217	0.1902	0.815068	0.0543623	ARHGEF25	4.04357	4.29969	2.93505	5.87254	6.00634	6.07611	5.53633	4.56532	5.2554	3.7118	6.48312	6.54392	5.90253	5.62618	5.23649	4.22095	3.88596	3.55848	2.98159	3.62035	4.42926	4.86804	5.21613	6.76475	4.41833	6.54494	3.32886	6.36941	6.05491	3.48777	3.08469	3.16716	1.38873	3.74398	3.33347	1.82125	5.18333	2.21405
ARHGEF26	5.58311	4.80055	10.8053	ARHGEF26	5.58311	1.84747	1.74925	2.89383	5.35745	0.998652	ARHGEF26	2.62453	2.22974	1.03831	3.51866	3.48029	2.86243	2.78602	2.8931	2.34318	3.02573	1.44243	2.08611	2.49511	2.4108	2.42178	2.32113	3.09887	2.59992	2.04776	2.33958	2.53771	2.89695	2.89568	4.55954	2.58923	4.31214	2.32519	4.60369	3.16262	1.78553	0.704883	1.44687	3.00665	3.79688	2.15203	0.384871	4.80055	1.85572
ARHGEF28	2.92429	3.85603	10.7366	ARHGEF28	2.81947	1.40797	0.990364	1.05501	2.92429	0.0543623	ARHGEF28	1.95341	1.85945	3.85603	2.63464	2.18679	1.06421	1.66052	1.06503	1.39095	0.4604	0.531974	0.862095	1.23525	1.24208	0.891099	1.07795	0.558749	0.415363	0.82028	0.785137	2.35054	1.77008	1.96561	0.761928	1.35237	1.73631	1.99879	1.76653	2.81494	0.499905	0.534636	3.22822	1.39753	1.61689	3.33493	0.367184	3.42517	2.89764
ARHGEF3	5.89193	3.77078	11.0064	ARHGEF3	4.4202	3.48955	1.5243	1.36661	5.89193	5.21882	ARHGEF3	2.71829	2.54889	3.77078	1.45678	1.72553	1.53687	2.56589	2.02177	3.13875	2.29686	3.53113	3.23463	3.33782	3.6046	2.75018	2.53298	2.30195	1.99768	1.8849	2.11045	2.70016	2.46438	2.63298	2.41661	1.80452	1.61914	2.67741	1.79316	2.80869	1.63852	1.67495	2.88482	0.641625	3.04786	3.26093	1.44452	2.15748	2.69183
ARHGEF33	3.49874	3.44165	5.67354	ARHGEF33	1.83173	3.49874	3.14881	3.41276	2.92221	2.58053	ARHGEF33	0.25128	0.267626	0.674397	0.254844	0.345421	0.239681	0.387356	0.956918	1.03079	1.09027	2.33261	3.44165	1.11823	1.11331	1.00594	1.14326	1.23375	0.925576	0.656091	0.725835	0.393099	0.353588	0.610756	0.516348	0.223995	0.430383	0.147484	0.41585	0.514781	0.228772	0.158904	0.321005	0.115148	0.35323	0.363826	0.137423	0.562338	0.197581
ARHGEF37	3.49801	5.01956	10.6935	ARHGEF37	1.9421	3.49801	3.23799	1.81289	2.50575	1.77986	ARHGEF37	2.01616	1.9235	1.30334	2.29183	2.73049	2.70529	3.13123	3.65398	2.90178	3.13665	3.12696	3.20512	2.80379	2.70093	3.71335	3.7742	3.06809	3.41893	4.88102	4.28451	2.99219	2.28421	2.10138	3.91164	3.0735	2.95171	3.35548	2.96146	2.85175	2.8455	2.72936	2.71831	0.864282	2.07199	3.90189	2.89499	5.01956	2.5151
ARHGEF38	1.79645	1.88657	6.7078	ARHGEF38	1.79645	0.820411	1.10574	0.731779	1.13353	0.45184	ARHGEF38	0.0200739	0.0180762	0.0126603	0.0153997	0.0149705	0.0101469	0.164056	0.0193164	0.0245027	0.0251055	0.0544727	0.0433626	0.0286179	0.0295579	0.0313765	0.0201682	0.0269168	0.0171774	0.0104028	0.0176146	1.69335	0.0284467	1.03075	0.122139	1.23943	0.0154665	0.107276	0.0175446	0.178117	0.011147	0.00857265	1.30122	0.0793794	1.2323	1.80479	0.00597542	0.0151141	1.84475
ARHGEF39	4.07949	1.88907	8.46404	ARHGEF39	1.00769	1.69191	0.318955	2.77279	4.07949	2.64135	ARHGEF39	0.870484	0.582072	0.861024	1.41475	1.20795	1.74267	1.14987	0.141091	0.202425	0.145969	0.916869	0.972197	0.243044	0.192553	0.180772	0.243591	0.13018	0.0992056	0.205061	0.231128	0.923722	1.02695	0.975259	1.50178	1.88907	1.49251	1.16652	1.36622	1.0387	0.472378	0.35307	0.492203	0.345549	0.813339	0.718997	0.199444	0.708668	0.691504
ARHGEF4	3.40693	5.28208	11.432	ARHGEF4	3.11443	2.30495	1.74351	0.1902	3.40693	1.21047	ARHGEF4	0.966758	1.56247	0.505287	0.836082	0.781121	0.535559	1.52291	4.53439	4.7667	4.73827	3.13906	3.48765	5.28208	4.84541	4.78152	4.20073	4.98053	4.56918	2.9771	3.7304	1.318	2.55999	1.49103	2.24717	0.84969	2.20912	4.08492	2.23352	2.11776	0.641202	0.318659	0.280988	0.330478	1.15285	1.92243	0.746913	2.14795	2.63295
ARHGEF40	2.85672	5.63469	11.7541	ARHGEF40	1.43905	1.91434	0.441868	1.36105	2.85672	0.276005	ARHGEF40	4.32698	4.15834	5.63469	3.954	3.91669	3.54008	3.87691	2.97428	2.46347	3.04608	3.48078	3.67059	2.5023	2.31751	2.6956	2.98791	2.96429	2.75118	2.61411	2.84317	4.39429	4.3124	4.74203	3.61457	4.18299	3.45039	1.89851	3.41702	4.07229	3.17107	2.85159	3.21394	3.64007	3.86896	3.71199	2.55785	5.13539	4.05909
ARHGEF5	2.19041	3.49963	9.81728	ARHGEF5	2.19041	1.44581	0.659589	0.531711	0.584214	0.0543623	ARHGEF5	0.895459	1.01698	0.624828	0.956383	0.422526	0.372357	1.23363	0.308839	0.174985	0.539128	0.0814135	0.16563	0.123464	0.10897	0.229434	0.324089	0.546884	0.393985	0.344439	0.512276	1.92366	1.52089	1.42623	1.37269	2.4892	0.686038	2.81882	0.900451	0.97124	0.627276	0.243497	2.07766	1.43023	1.59662	2.29532	0.086065	0.944307	1.60746
ARHGEF6	3.90184	4.09256	12.468	ARHGEF6	2.97665	1.33175	0.576613	1.37481	3.90184	0.228091	ARHGEF6	4.01723	3.75089	3.27593	3.05662	3.39101	3.15367	2.86981	3.48735	3.03038	3.39545	1.62018	1.85552	2.77682	2.97394	3.32557	3.47382	3.40489	3.0284	3.41191	3.59819	3.87423	2.46041	2.9309	2.84829	2.25103	2.5556	1.45861	2.56649	2.51197	3.26796	3.53541	1.92671	1.19064	3.5234	2.12094	3.36158	3.5442	1.08085
ARHGEF7	7.2112	4.86016	11.4735	ARHGEF7	6.16927	6.12002	5.67626	5.412	7.2112	6.23801	ARHGEF7	4.0173	3.67219	3.11749	3.63252	3.9065	4.04052	3.21123	3.36768	3.82537	3.52272	4.86016	4.81112	4.11189	4.08616	3.41424	3.54777	3.60298	3.32787	2.9409	3.28596	4.01205	3.31635	3.64986	3.15105	3.27016	3.14505	2.84035	3.12108	3.29667	2.85844	2.87884	3.19318	2.61313	3.45864	3.18969	3.0651	3.87921	2.51468
ARHGEF9	3.72063	5.28772	11.3279	ARHGEF9	3.72063	1.26008	0.516181	0.778239	3.50168	0.611297	ARHGEF9	2.15341	1.85145	2.58463	3.93981	3.85941	3.91625	3.37491	4.51792	4.97901	4.75866	4.72803	4.53897	5.22801	5.28772	4.56659	4.56133	5.19277	4.4496	3.12664	3.56208	2.42265	2.3354	2.54456	3.07571	2.85787	2.67274	1.98454	2.57425	2.89497	3.7138	2.71962	2.29505	1.21337	2.26338	2.07412	0.964909	2.72462	1.40693
ARID1A	8.57195	4.35177	13.0549	ARID1A	8.38871	7.92756	4.57064	8.41701	8.57195	5.13207	ARID1A	3.69719	3.58887	3.7572	3.65108	3.64042	3.7798	4.09463	3.04495	3.01065	3.14265	3.79261	3.92425	3.16758	3.03776	2.88507	3.01655	3.21282	2.88334	2.7939	2.88677	3.83746	3.76842	3.98761	3.79342	3.78353	3.57271	3.82496	3.57722	3.97403	3.08287	3.06962	3.2038	2.86237	3.87452	3.91441	3.11191	4.08101	3.08982
ARID1B	6.25318	3.52048	12.1767	ARID1B	5.55495	4.04145	4.37318	4.81717	6.25318	3.69388	ARID1B	3.02697	2.83575	2.63353	2.93453	2.93906	3.1581	3.40427	2.34646	2.44662	2.46858	3.52048	3.29274	2.4621	2.60488	2.35907	2.32195	2.55437	2.21755	2.07171	2.14879	3.21303	3.23553	3.37146	2.95145	2.5808	2.80163	2.7184	2.85609	3.12769	2.4144	2.20698	2.42445	1.65068	2.88709	3.01254	2.83268	3.00085	2.32127
ARID2	9.8774	2.57425	11.3276	ARID2	9.06607	9.17141	9.8774	8.80789	9.37823	8.26543	ARID2	2.25281	1.96744	1.988	2.09649	2.05329	2.25601	2.40064	1.4165	1.29426	1.49049	2.57108	2.57053	1.33203	1.33407	1.34265	1.52944	1.43469	1.23605	1.37441	1.39885	2.41684	2.35848	2.38584	2.23734	2.06046	2.20571	2.20731	2.23213	2.22794	1.7159	1.48445	1.58264	1.20168	2.30438	2.30916	1.58002	2.35555	1.68422
ARID3A	3.95205	3.16753	9.24341	ARID3A	3.95205	1.40246	0.551425	0.380779	3.52264	2.40889	ARID3A	1.87397	1.72872	1.16103	0.952129	0.942127	0.833339	1.45559	0.784643	0.735815	0.650044	1.81473	1.82222	0.840292	0.814353	0.685402	0.825285	0.620467	0.608845	0.848734	0.85129	1.50406	1.50125	1.81	1.41686	1.4615	1.17393	1.38319	1.27668	1.43959	0.803174	0.765927	1.66238	0.826381	2.05607	1.31653	0.582472	1.33663	1.16836
ARID3B	7.50582	3.54898	10.2022	ARID3B	7.50582	6.60938	6.31871	4.15365	6.97295	5.39107	ARID3B	1.60695	1.50738	1.31221	1.95622	1.72876	1.73663	1.79065	0.971621	0.877993	1.05168	2.20503	2.3245	1.06701	0.831734	1.04069	1.40879	1.07611	0.912646	1.14323	1.10183	1.71001	1.68817	1.62633	1.80045	2.32955	1.72854	2.11265	1.63746	1.58794	1.04358	0.865597	1.59724	1.27069	2.58292	2.0537	1.14079	1.43086	1.69342
ARID3C	1.33111	1.32482	3.39929	ARID3C	0.64624	0.968809	1.33111	0.385443	0.515187	0.0543623	ARID3C	0.0658753	0.0495757	0.0198563	0.0534836	0.0548864	0.0379312	0.0410575	0.193794	0.296048	0.207328	0.6794	0.655243	0.484206	0.47781	0.126735	0.48739	0.291828	0.176134	0.0699068	0.187885	0.209856	0.0775935	0.0974354	0.0271312	0.0560129	0.0433257	0.0545993	0.0238916	0.0979307	0.0248775	0.013253	0.01038	1.32482	0.0461589	0.0527445	0.0198597	0.623375	0.0429062
ARID4A	5.63665	3.18182	10.7451	ARID4A	4.71201	3.95318	3.98762	3.88212	5.63665	3.81074	ARID4A	2.90021	2.51058	2.0311	2.35988	2.361	2.76338	2.82749	2.19307	2.30485	2.27745	3.18182	3.14605	2.30236	2.38342	2.1847	2.34597	2.43718	2.01678	2.03797	2.07979	2.88936	2.66629	2.81438	2.51278	2.31617	2.32299	2.12425	2.3295	2.58076	1.98893	1.63622	1.77363	1.97575	2.63948	2.48326	1.49532	2.84397	1.87171
ARID4B	7.12905	3.92288	11.1969	ARID4B	6.45423	6.32065	7.02045	7.12905	6.82438	6.49784	ARID4B	3.39001	3.12998	2.94014	3.07882	3.07994	3.46374	3.41557	2.83578	2.78748	2.83039	3.92288	3.79201	2.77112	2.83248	2.81485	3.06386	2.84498	2.65189	2.97116	2.94429	3.53632	3.37699	3.74839	3.07716	2.77831	3.01301	2.69003	2.98812	3.41697	2.39654	2.05812	2.43684	2.19531	3.2437	3.46663	2.24654	3.54823	2.7329
ARID5A	2.02638	6.05696	10.9975	ARID5A	0.837884	1.07746	0.275072	1.33882	1.39415	2.02638	ARID5A	4.38657	4.73767	2.28746	5.90339	4.98523	5.09102	4.12802	2.61199	2.64684	2.45456	1.7534	1.91892	3.07385	2.82981	2.7782	2.92704	2.38763	2.448	3.24605	3.15386	5.1579	3.83583	3.91551	4.21898	3.44988	4.473	2.62551	4.41246	4.80682	3.94572	3.2211	3.0851	3.46009	4.77226	3.90402	3.09814	4.19815	2.07042
ARID5B	6.1193	4.88259	12.6231	ARID5B	5.24774	3.3767	1.40255	4.83109	6.1193	4.19243	ARID5B	4.69214	4.43239	2.34928	4.08287	3.96745	4.83177	3.90814	2.2358	2.50839	2.08201	1.2041	1.23526	2.65623	2.78724	2.09639	2.21301	1.96516	1.81779	2.23547	2.22921	4.44615	4.19036	4.28828	3.75523	2.89368	3.27507	2.90338	3.43185	4.17955	3.07317	2.3289	2.98346	1.40157	3.49998	3.87238	4.88259	4.02374	1.30491
ARIH1	7.76937	4.28219	11.1158	ARIH1	7.76937	7.08424	7.22159	7.58557	7.56497	7.60606	ARIH1	4.14156	3.92852	3.59345	3.79384	3.86618	4.28219	4.02409	3.20905	3.4296	3.2876	3.95475	3.67828	3.37948	3.59776	3.17662	3.39623	3.31107	3.05778	3.03513	3.14467	4.1487	4.06692	4.16397	3.82313	3.50909	3.78646	3.5858	3.82711	4.00558	3.48537	3.36501	2.96576	2.81502	3.93079	3.89202	4.03887	4.08771	3.02231
ARIH2	7.12995	4.66495	11.2634	ARIH2	5.2791	7.12995	6.24239	6.74993	5.43219	3.39764	ARIH2	3.99779	3.83466	3.97561	3.67294	3.84466	3.8504	4.02909	3.52925	3.58856	3.61381	4.42341	4.45567	3.87406	3.66628	3.57323	3.83246	3.60405	3.49427	3.62118	3.73466	4.07768	3.71373	4.09819	4.34805	3.90245	4.26478	3.49513	4.24728	4.08545	4.1628	4.35063	3.55037	3.151	3.92118	3.78769	4.66495	4.00812	3.58803
ARIH2OS	1.58786		6.72239	ARIH2OS	0.743108	0.560102	1.58786	0.0543623	0.539045	0.0871086	-	-	-	-	-	-	-	-	-	-	-	-	-	-	-	-	-	-	-	-	-	-	-	-	-	-	-	-	-	-	-	-	-	-	-	-	-	-	-
ARL1	5.56767	5.0483	12.0233	ARL1	5.49353	5.10881	5.07487	5.3217	5.06784	5.56767	ARL1	3.82149	3.74323	4.5611	4.19164	4.12065	4.12906	4.07048	3.75765	4.06393	3.87187	3.68255	3.53929	3.85248	4.16364	3.70497	4.19921	4.0304	3.6925	3.32856	3.65827	3.97571	4.19572	4.51906	3.77798	3.76293	3.7594	3.77327	3.8109	4.09738	4.0225	3.58215	3.59399	3.46051	3.79739	4.2084	3.27426	3.8356	3.5606
ARL10	1.77119	2.26055	6.88694	ARL10	1.16084	1.77119	0.221353	0.463295	0.499652	0.0543623	ARL10	1.29209	1.22586	0.820131	1.64524	1.8004	1.73102	1.66032	1.88329	2.05392	1.73335	2.08979	2.03782	1.93229	2.07543	1.83421	2.02456	1.94926	1.37593	1.38019	1.50401	1.42058	1.81617	1.99918	1.82574	0.899904	1.7912	1.49599	1.76411	1.57867	1.52505	1.16941	1.09412	0.498924	1.17585	1.19255	1.12084	2.26055	0.687745
ARL11	1.68621	3.3354	8.99186	ARL11	0.531538	1.57488	1.68621	0.367598	0.651121	0.0543623	ARL11	0.503736	0.737622	0.555227	0.388823	0.459136	0.167651	0.354371	0.222007	0.158516	0.198613	0.0572639	0.0411296	0.0888972	0.109331	0.211046	0.281901	0.162972	0.129389	0.500926	0.408399	0.415539	0.642525	0.331221	0.210157	0.634427	0.238303	0.781503	0.230857	0.413638	0.198044	0.142039	0.215501	0.164389	1.10535	0.531227	0.0401966	0.305592	0.116231
ARL13A	4.35113	0.199385	2.5336	ARL13A	1.95615	1.37478	1.86426	0.424829	2.27194	4.35113	ARL13A	0.105494	0.0458277	0.0715669	0.0856142	0.0821682	0.10415	0.127446	0.0734597	0.0465497	0.0402472	0.0731663	0.0694982	0.0409803	0.0657445	0.0588096	0.0521006	0.0534878	0.0496811	0.0481887	0.0424313	0.117799	0.131155	0.15217	0.112142	0.109447	0.0880724	0.0796497	0.0932153	0.103364	0.0483055	0.0301599	0.0577438	0.0273519	0.101568	0.130896	0.031529	0.151666	0.0603524
ARL13B	5.06625	2.62445	8.98636	ARL13B	2.49613	3.72671	5.06625	0.696802	4.7393	2.93343	ARL13B	2.04886	2.07779	1.2515	1.89759	1.94372	2.11748	1.6165	1.51474	1.31958	1.83786	1.4544	1.41428	1.18254	1.38592	1.54132	1.64523	1.771	1.52093	1.58339	1.50299	2.05599	1.83959	2.26871	1.68299	1.04696	1.70362	1.17747	1.79592	2.14671	1.37048	0.917249	1.31535	1.09013	2.19863	1.58603	0.530152	2.62445	0.970942
ARL14EP	5.63677	2.82169	9.64096	ARL14EP	4.2759	5.23502	5.63677	2.32094	4.2028	4.79999	ARL14EP	2.26025	2.35474	2.79751	2.18469	2.18786	2.15326	2.37296	2.40141	2.53048	2.59301	2.82169	2.73865	2.63965	2.79815	2.37691	2.32057	2.77277	2.25885	1.91314	2.08484	2.38396	2.08269	2.51755	2.40403	1.93685	2.41022	1.69607	2.42987	2.46919	2.1609	2.27928	1.90868	1.68864	2.05318	2.18455	2.19965	2.33065	1.80881
ARL15	2.10901	3.12746	9.26583	ARL15	2.10901	1.53005	1.08295	1.07648	1.83225	0.729926	ARL15	2.80257	2.95751	2.91284	1.97892	2.14775	1.89751	2.442	2.49599	3.08215	2.06731	2.37545	1.9893	2.44776	2.95615	2.84419	2.433	2.09124	2.01269	2.18062	2.28227	3.12746	2.51569	2.85053	1.87077	2.40678	2.02034	1.99453	1.99262	2.47199	2.46081	2.10707	2.52831	1.46109	2.37923	2.56891	0.921651	2.52909	1.31889
ARL16	4.30477	4.84093	10.314	ARL16	1.1138	4.30477	3.21123	2.48542	2.47571	1.0994	ARL16	4.08225	4.00239	4.034	4.00828	4.04229	3.83884	4.32749	4.16411	4.20946	3.96254	4.33869	4.31743	4.25759	4.13302	4.21112	3.9967	4.06829	3.90098	3.54044	3.84922	4.34273	4.35001	4.65349	4.208	4.38891	4.17271	3.99674	4.03227	4.31449	3.42952	2.94991	4.84093	3.98952	4.10149	4.27827	2.7043	4.21894	3.92384
ARL17A	2.45454	0.784009	9.13521	ARL17A	0.486243	2.45454	1.74744	0.624286	1.44257	0.0543623	ARL17A	0.471936	0.467772	0.423273	0.512408	0.451692	0.660642	0.478741	0.388035	0.401403	0.403972	0.784009	0.741287	0.361758	0.394135	0.396794	0.394681	0.376985	0.340658	0.394076	0.338084	0.64133	0.614417	0.679796	0.499836	0.364478	0.66502	0.295593	0.613315	0.622346	0.411549	0.280352	0.207303	0.209683	0.470316	0.581667	0.391399	0.705154	0.283544
ARL2	7.12614	7.35648	12.3424	ARL2	6.79162	6.37733	5.53038	4.10373	5.12211	7.12614	ARL2	6.38734	6.37699	6.23012	6.6367	6.5704	6.2712	6.25099	6.49531	6.34442	7.07703	5.48061	5.73053	6.64297	6.44054	6.41606	6.61097	7.35648	7.07769	6.67657	6.61361	6.31146	6.4396	6.37581	6.48247	5.99376	6.77619	5.43991	6.58901	6.30541	6.27745	6.03924	6.74267	3.47966	6.10613	5.75339	6.0067	7.00761	5.1924
ARL2BP	8.05896	5.20922	11.5309	ARL2BP	5.91871	7.60986	8.05896	4.85024	7.74127	7.55454	ARL2BP	5.06725	4.93112	5.00328	4.85001	4.9315	4.64986	4.66939	4.7806	5.03324	5.00061	4.97802	4.49648	4.65494	5.20922	4.72565	4.94133	5.11403	4.82506	4.02095	4.66351	4.86481	4.72677	4.80263	4.78503	4.26208	4.65452	4.85917	4.72483	5.0428	4.50147	4.41672	4.55577	3.34635	4.96423	4.23394	3.69385	4.89762	3.69002
ARL3	6.55821	4.59073	10.6023	ARL3	5.92308	6.55821	6.25545	2.63929	5.26162	2.99367	ARL3	2.78583	2.57508	3.00268	3.0181	3.25671	3.21758	3.17522	4.2034	4.34578	4.3556	4.50153	4.5188	4.50305	4.48872	4.07301	4.2004	4.59073	4.20369	3.36128	3.84092	2.9412	3.27387	3.72903	3.21053	2.35884	3.44069	2.00349	3.31086	3.81033	3.02991	2.91389	3.44179	1.54275	2.98468	2.48601	1.59004	3.81969	1.91903
ARL4A	7.99808	4.35357	10.0151	ARL4A	4.46992	5.30186	6.70258	3.70529	5.71411	7.99808	ARL4A	3.17149	2.89775	1.65327	1.71442	2.17628	1.75712	2.74026	2.61537	2.88888	2.18255	1.43549	1.56866	2.9114	3.14874	2.19236	2.09649	2.29211	2.0687	1.83885	1.96543	3.70976	3.48754	2.72384	3.05552	3.65418	3.02877	3.67077	3.02413	2.81761	1.97235	1.82429	1.62329	1.57168	2.71855	2.78728	1.174	2.94979	1.14696
ARL4C	2.27285	4.94348	11.5796	ARL4C	0.489845	0.272919	0.356051	2.27285	1.16984	1.0968	ARL4C	3.0452	3.01458	1.58972	2.43902	2.44242	1.48682	3.23546	3.27424	3.9984	3.10694	4.48147	4.19561	3.92069	4.19765	3.07081	4.09662	2.48336	2.74308	2.27617	2.98111	3.77211	3.06679	2.71621	2.05944	2.54569	1.911	3.80392	1.49649	2.42286	1.80824	0.919003	1.95844	1.70812	3.56396	4.38743	0.609596	2.67908	1.61517
ARL4D	6.35406	5.57651	10.1274	ARL4D	2.95304	4.40263	4.49261	2.393	3.69264	6.35406	ARL4D	2.73561	3.44462	1.93565	2.3414	3.21164	2.55953	4.19686	2.07185	2.78516	2.79074	2.5958	2.53172	2.98036	3.11488	1.92099	2.05256	2.6712	2.87877	1.03464	1.4813	2.57888	3.7413	4.17535	4.3634	2.64975	3.95071	5.57651	3.80021	4.25381	3.08677	1.81995	4.42044	4.30095	3.31529	3.63201	0.72312	4.14761	1.03179
ARL5A	3.28973	3.32764	10.3556	ARL5A	3.28973	2.55056	1.37708	2.30632	3.19666	0.391435	ARL5A	2.80453	2.78984	2.89621	3.20588	2.88656	2.96269	2.67183	2.68312	2.60081	2.94927	2.99161	2.67661	2.2712	2.59541	2.59704	2.86156	2.99679	2.68824	2.7109	2.7001	2.75394	2.62597	2.55509	2.55515	2.30728	2.57247	2.84556	2.72887	2.4616	3.32764	2.68122	2.34249	2.00053	2.84066	2.63534	2.8615	2.66516	1.7488
ARL5B	3.77762	3.01663	9.58226	ARL5B	3.77762	2.91519	2.78254	2.55661	3.17777	2.37801	ARL5B	2.43731	2.82602	1.88877	2.12921	1.99847	2.07744	2.25592	1.74088	1.94137	1.73155	2.59687	2.36534	1.66924	2.05995	1.68372	1.89685	1.72035	1.58981	1.73954	1.73659	2.6503	2.16147	2.37274	1.92901	2.32174	1.86338	2.43924	1.90943	2.48243	2.11208	1.61651	1.51111	3.01663	2.80694	2.54405	1.41387	2.29645	2.21272
ARL6	4.31916	2.6639	8.34958	ARL6	2.47844	4.04076	4.31916	1.41344	4.08306	1.38527	ARL6	1.04491	1.06622	1.23383	1.28467	1.35219	1.1719	1.39522	2.01133	2.37265	2.2138	2.17452	1.91538	2.31438	2.6639	2.11299	2.31833	2.4313	2.0236	1.50274	1.81991	1.27278	1.3593	1.65931	1.39663	0.818426	1.17101	1.04379	1.18609	1.28116	0.909102	0.707102	1.4129	0.615474	1.57077	1.28668	0.439682	1.50227	0.859576
ARL6IP1	8.72957	7.84912	13.2401	ARL6IP1	4.82474	8.23055	8.72957	6.12641	6.69765	5.56385	ARL6IP1	5.97608	6.06104	6.40779	5.03091	5.12307	5.10658	5.36836	7.39476	7.79453	7.00265	7.62926	7.20525	7.24112	7.84912	7.25619	7.37769	7.16413	6.74435	6.27288	6.97727	5.88304	5.51247	5.57077	4.68808	5.81297	4.80295	5.38396	4.73882	5.41822	3.96952	3.55607	5.00269	5.83029	5.44839	5.26958	3.08968	5.6293	4.55512
ARL6IP4	6.40939	7.72343	12.4031	ARL6IP4	3.77074	6.20361	6.40939	4.28891	4.51004	5.58372	ARL6IP4	6.80952	6.75665	7.27633	7.22662	7.23974	7.11164	6.95144	7.01105	6.85414	6.65706	6.99311	7.00849	7.00134	6.8747	6.71132	6.83146	6.77776	6.66839	6.46132	6.83393	6.92623	6.99915	7.06057	7.16663	6.86158	7.3218	6.51814	7.10697	7.01252	6.63696	6.39738	7.31937	6.86155	6.78934	6.79906	6.25879	7.09587	6.73372
ARL6IP5	4.05658	6.68045	12.39	ARL6IP5	2.39057	1.71587	1.80193	2.79542	4.05658	0.71446	ARL6IP5	6.18959	6.06197	6.30774	6.68045	6.30511	6.11448	5.90026	5.73862	5.93126	5.79109	5.56387	5.17344	5.7323	6.25495	5.63178	6.12406	5.77365	5.63136	5.64502	5.83528	5.97716	5.54662	6.04135	5.54868	5.40046	5.58587	4.85343	5.59623	5.81699	6.10624	5.98957	4.60807	3.7522	5.89328	6.15	5.75674	5.75869	4.33954
ARL6IP6	4.00653	2.97929	9.51707	ARL6IP6	3.71176	3.87234	4.00653	2.51772	3.35142	0.419562	ARL6IP6	2.76934	2.68162	2.51982	2.16015	2.34695	2.25336	2.59126	2.46524	2.06789	2.3613	2.00588	2.24243	1.94756	1.98628	2.23856	2.28506	2.25994	2.04851	2.42121	2.39599	2.92971	2.62455	2.78883	2.18536	2.5704	2.07967	2.71929	2.04919	2.54204	1.71874	1.44546	1.89094	1.39385	2.73806	2.64589	1.40753	2.85805	1.66588
ARL8A	1.28484	5.90645	11.449	ARL8A	1.10512	0.99816	0.803977	0.368413	0.805139	1.28484	ARL8A	4.72468	4.72428	4.85871	4.76014	4.83092	4.6276	4.45457	5.28678	5.48571	5.22994	5.17537	5.11274	5.28567	5.46008	5.43612	5.69425	5.26788	5.18296	5.90645	5.72384	4.77712	4.85935	4.85344	4.55125	4.03453	4.7141	4.26727	4.73991	4.81631	4.26249	4.10187	4.5313	4.24996	5.01096	4.69471	3.96202	5.32138	3.52563
ARL8B	5.72857	5.98398	11.4494	ARL8B	4.3639	5.67263	5.72857	2.85286	5.29085	4.6765	ARL8B	5.01928	4.80582	5.08748	4.84807	4.82981	5.10718	5.03554	5.33297	5.73175	5.34827	5.45586	4.97858	5.30354	5.98398	5.30846	5.55398	5.42205	5.07977	5.04192	5.20317	5.00642	5.28293	4.97166	4.69105	4.36826	4.68692	5.47353	4.74964	4.75225	4.55682	4.44973	4.18792	3.87971	5.10693	5.05785	5.29679	4.84493	3.75547
ARL9	4.89013	1.22255	4.67731	ARL9	3.96485	2.32823	2.26941	0.255346	2.54526	4.89013	ARL9	0.134886	0.205934	0.572946	0.328731	0.264217	0.179508	0.37574	0.939041	0.916916	0.915183	0.548258	0.789719	1.22255	1.13875	0.881961	1.16469	1.15765	0.94991	0.331427	0.564573	0.347312	0.860776	0.527534	0.664462	0.197691	0.356343	0.251714	0.295558	0.328304	0.0978639	0.0373686	0.125245	0.0628789	0.189737	0.389029	0.124156	0.554193	0.0779269
ARMC1	3.80104	4.10489	9.86409	ARMC1	3.80104	2.82469	2.86246	3.22531	2.91121	1.53802	ARMC1	3.31142	3.18228	3.27318	3.18087	3.23503	3.48363	3.4754	3.69053	3.79436	3.64733	4.10489	3.67141	3.37625	3.93398	3.67636	3.78753	3.65235	3.5372	3.56654	3.59983	3.26671	3.26948	3.27294	3.5835	3.03454	3.37206	2.90063	3.57788	3.30623	3.00829	2.86251	2.71689	2.64029	2.86187	3.12043	3.00325	3.06302	2.32326
ARMC10	4.19556	4.04668	10.0762	ARMC10	4.19556	3.11442	3.26382	1.416	3.21539	0.49985	ARMC10	3.68541	3.662	3.82553	3.85823	3.79706	3.78166	3.88123	3.913	4.04668	3.72241	3.06761	3.01327	3.88204	3.98226	3.77306	4.01357	3.85089	3.58738	3.50983	3.7494	3.8141	3.86702	4.0459	3.56894	3.35024	3.59656	3.38153	3.6431	3.73731	2.96979	2.66371	3.36669	3.05197	3.49707	3.61408	2.44355	3.89771	3.2354
ARMC12	8.89202	3.1478	5.07729	ARMC12	5.72465	3.4234	1.94205	2.0024	5.21632	8.89202	ARMC12	1.11429	1.14269	1.20187	0.868695	1.02974	0.815535	0.772585	1.24901	1.07632	1.4227	0.753518	0.976794	1.07867	0.93815	1.16391	1.31667	1.46842	1.30872	0.895979	1.03439	1.195	1.10835	1.23383	1.21542	0.823137	1.26704	0.641429	1.10678	1.56063	0.487688	0.333659	1.04809	1.24311	0.994829	0.579337	0.784191	1.12033	0.677549
ARMC2	6.74245	2.39401	6.36273	ARMC2	4.36728	5.39359	6.74245	2.54968	6.21136	5.77401	ARMC2	1.24439	1.35717	1.19038	1.30134	1.5368	1.4744	0.932932	1.1541	1.22185	1.7319	1.41026	1.32225	1.31478	1.28401	1.17124	1.46424	1.95914	1.3131	0.590928	0.83442	1.2476	1.08398	1.71328	0.998946	0.625194	1.06438	0.484197	1.02424	1.91956	1.17928	0.984203	0.996971	0.281461	1.46992	0.756183	0.403424	1.40871	0.533468
ARMC3	5.93227	1.25902	6.64663	ARMC3	4.98677	4.9732	5.93227	3.54335	5.58643	4.81449	ARMC3	0.00551011	0.00318782	0.0087067	0.0156873	0.0319328	0.00968178	0.00943526	0.490074	0.469318	1.1127	0.0213302	0.0232853	0.371458	0.347979	0.753286	0.997572	0.97409	0.341028	0.26541	0.413765	0.0272113	0.0166845	1.25902	0.0308048	0.00998526	0.0113397	0.0207314	0.014013	1.03809	0.0308197	0.00611433	0.17437	0.00532176	0.597918	0.0185319	0.00454273	0.0331374	0.102293
ARMC4	6.64815	1.76182	5.81996	ARMC4	5.75196	5.89521	6.64815	2.79551	5.75892	5.99156	ARMC4	0.0803401	0.199067	0.440984	0.0949224	0.225735	0.240316	0.407632	0.271206	0.184672	0.463049	0.0497874	0.0847593	0.204296	0.165941	0.409251	0.617478	0.397789	0.115036	0.204843	0.182518	0.156976	0.41695	1.24524	0.70144	0.103237	0.233584	0.0526694	0.331708	0.926994	0.040638	0.0292166	0.0294459	0.0501739	0.54135	0.00589475	0.0147449	0.114957	0.0364198
ARMC5	2.49917	3.07338	9.8132	ARMC5	0.646861	1.22422	2.49917	1.14733	1.52361	0.0543623	ARMC5	1.98436	2.27398	2.47468	2.27138	2.2603	1.80626	2.24564	1.87252	2.08202	1.95221	2.59993	2.81671	2.46848	2.26051	1.91819	2.18	2.03714	1.94546	1.74613	1.97464	2.19973	2.39923	2.57613	2.37195	2.40374	2.4074	2.59218	2.25998	2.71985	1.79707	1.51716	2.47455	2.60286	2.25447	2.2511	2.41454	2.20201	1.78725
ARMC6	4.24363	4.17414	10.4697	ARMC6	3.33275	3.71604	4.24363	1.79898	3.81555	2.29279	ARMC6	2.78187	2.7972	3.36904	2.58709	2.83793	2.4209	3.02795	2.73694	3.05626	2.80801	3.25904	3.42775	3.32926	3.19247	2.8343	3.17871	2.97542	2.73084	2.56371	2.76656	2.98754	3.13418	3.11309	2.76642	3.1353	2.90241	3.2435	2.83446	3.06616	2.63841	2.60472	3.10703	4.17414	3.15677	3.07305	2.63642	2.95816	2.1432
ARMC7	3.75057	3.63371	9.45654	ARMC7	0.695083	2.61345	3.75057	0.0543623	1.68269	0.37352	ARMC7	1.55485	1.49002	1.63087	1.52359	1.45567	1.27796	1.85756	1.22719	1.27354	1.12032	2.25507	2.16648	1.42997	1.38899	1.2351	1.46825	1.1215	1.0315	1.02215	1.2965	1.72065	1.68881	2.01401	1.45832	2.35562	1.31638	1.74156	1.37961	1.74508	1.41674	1.04749	3.63371	1.55692	2.31347	1.58803	0.755579	1.68944	1.14705
ARMC8	6.80868	4.64691	10.2414	ARMC8	6.16909	6.80868	5.55257	5.49327	6.24146	3.52687	ARMC8	3.25403	2.96825	2.7396	2.96358	3.12658	3.23497	3.16861	2.51738	2.86125	2.58037	4.64691	4.49106	2.82934	3.06429	2.55439	2.81145	2.62572	2.44254	2.39832	2.53921	3.06767	2.84891	2.9987	3.21708	2.75304	3.38609	2.49761	3.43799	3.03866	2.49069	2.41832	2.39984	1.84423	2.96611	2.70744	3.40544	3.04033	1.96739
ARMC9	5.18425	3.50334	10.4338	ARMC9	5.18425	4.92571	4.39866	4.75318	4.82876	3.40754	ARMC9	0.785463	0.792073	2.80775	2.23262	1.79326	1.60024	1.98844	1.21166	1.62109	1.7947	1.6049	1.56193	1.89123	1.91168	1.25156	1.66539	1.91266	1.53537	0.717976	0.989867	1.18862	1.20276	1.61539	2.58811	1.50186	3.39038	0.669401	3.50334	2.07475	0.672366	0.397052	1.23676	0.273623	1.78591	1.23372	0.265997	1.33869	0.992252
ARMCX2	1.427	5.95375	11.7399	ARMCX2	1.41684	0.988568	0.493748	0.151098	1.427	0.0543623	ARMCX2	2.82434	3.18364	4.64225	3.99064	4.09455	3.87816	3.99493	3.68476	4.11424	3.82585	3.71795	3.86247	4.17541	4.24942	3.72854	4.1388	4.26741	3.36878	2.93301	3.52325	3.55898	3.80573	4.59851	3.81837	2.61579	3.79357	2.11797	3.70112	4.172	3.7532	3.10118	3.30002	1.01103	3.44004	3.2821	1.32672	3.78662	2.8973
ARMCX3	2.79314	5.25575	12.4832	ARMCX3	1.88332	1.27948	2.79314	0.0543623	2.08578	1.71735	ARMCX3	4.257	4.23607	5.19645	4.27888	4.26975	4.34345	4.24867	4.41585	4.65995	4.49097	4.37145	4.1886	4.59194	4.80833	4.43816	4.66879	4.62697	4.33247	4.26329	4.44133	4.44124	4.23095	4.62812	4.25277	3.7219	4.22959	2.72968	4.22659	4.39249	4.33296	3.88882	3.83064	3.2938	4.28527	4.28511	3.22294	4.38574	4.44101
ARMCX4	2.34219	3.04286		ARMCX4	1.27292	0.901065	1.82302	2.34219	2.10224	0.0543623	ARMCX4	1.65418	1.69278	2.22177	1.83776	1.75502	1.89383	2.11953	1.57158	1.78641	1.60779	2.40463	2.4057	2.00039	1.98349	1.54799	1.99601	1.69487	1.47315	1.24199	1.50556	2.06339	2.01117	2.20338	2.27677	1.5764	2.34952	0.930653	2.09262	2.42275	1.22649	0.781679	1.43937	0.686038	1.72076	1.57044	0.77333	2.35892	1.27895
ARMCX5	2.267	2.5487	8.98287	ARMCX5	1.37843	1.05482	0.568095	0.198542	2.267	0.0543623	ARMCX5	1.94658	1.59208	2.17278	1.7833	1.7083	1.8149	2.11819	1.54757	1.79826	1.42268	1.65978	1.57982	1.79524	1.89996	1.53419	1.76053	1.58338	1.35511	1.36897	1.45206	2.19535	2.22465	2.30138	1.58174	1.92468	1.60184	1.822	1.57518	1.98911	1.45523	1.02337	1.63424	1.57963	1.90105	2.20706	0.974552	1.98228	2.08971
ARMCX6	1.1144	4.34272	8.75787	ARMCX6	0.45843	0.452552	0.986165	0.0543623	1.1144	0.0543623	ARMCX6	3.12221	3.06516	4.00073	3.3424	3.42256	3.27828	3.52627	2.91764	2.81834	2.73938	2.82389	2.8231	2.70651	2.68805	2.89355	3.24649	2.81315	2.64174	3.07729	3.11235	3.62114	3.48317	3.79999	3.28161	3.07526	3.1852	3.10204	3.12304	3.31045	3.04162	2.7452	3.35181	2.28722	3.46726	3.43145	1.57579	3.41734	3.43062
ARMS2	3.20704	0.617208	0.957981	ARMS2	1.53726	0.655927	1.32115	1.33814	1.29111	3.20704	ARMS2	0.236613	0.1817	0.044551	0.150179	0.16738	0.169609	0.0862545	0.106026	0.157572	0.0893559	0.0252644	0.0501872	0.125866	0.162122	0.159955	0.131318	0.101244	0.121109	0.0939889	0.132938	0.12967	0.118138	0.165176	0.206427	0.0736158	0.195174	0.0602698	0.206152	0.212876	0.0546602	0.104955	0.0596602	0.19487	0.0584857	0.0831831	0.0241938	0.104182	0.0594658
ARMT1	3.92713		10.5866	ARMT1	2.8957	3.92713	2.99094	2.67573	3.33119	0.0543623	-	-	-	-	-	-	-	-	-	-	-	-	-	-	-	-	-	-	-	-	-	-	-	-	-	-	-	-	-	-	-	-	-	-	-	-	-	-	-
ARNT	6.82672	4.68214	10.9411	ARNT	6.02566	6.82672	6.28269	6.64048	6.0036	2.03392	ARNT	4.29871	3.97402	3.92783	3.91802	4.11136	4.18366	4.03967	2.61536	2.6507	2.58405	4.0027	3.9742	2.70551	2.71818	2.43452	2.69246	2.53762	2.33541	2.53452	2.60475	4.22866	4.38571	4.68214	3.78097	3.54462	3.80192	3.30428	3.78306	4.23177	3.5328	3.01125	3.09998	3.27081	4.13257	3.6449	3.45274	4.32749	3.0867
ARNT2	5.84325	6.15727	12.9245	ARNT2	4.51965	3.54963	1.21967	2.4916	5.84325	3.58562	ARNT2	1.06142	1.09678	1.22013	1.46233	1.53426	2.85821	1.83065	5.70295	5.86338	5.9603	4.15057	4.42299	6.15727	6.0217	5.66924	5.13796	6.12801	5.63599	4.50085	4.94034	1.01553	1.53932	2.42324	2.06911	1.19032	1.88253	0.628525	1.96443	1.79373	1.44315	0.885939	2.89111	0.236986	1.68069	0.967504	1.86527	2.32896	1.21454
ARNTL	3.35921	3.77736	9.96232	ARNTL	3.35921	3.1585	2.00562	1.16032	3.11035	1.07686	ARNTL	3.41309	3.22334	3.15481	2.89461	2.97983	3.12454	2.65889	2.67405	3.16513	2.81398	3.37002	3.49007	3.64092	3.60937	2.53851	2.52607	2.9244	2.68491	1.96202	2.24913	3.32222	2.94574	3.4637	3.09064	2.84572	3.4161	2.70163	3.31107	3.22811	2.35754	2.25369	2.31213	2.95817	3.5279	3.38784	3.22129	3.32195	2.38555
ARNTL2	3.35798	3.50245	9.57464	ARNTL2	3.35798	3.19917	1.06578	1.29057	3.04464	1.43668	ARNTL2	1.27095	0.859669	0.386855	1.32264	1.15344	0.838428	0.887994	1.10064	1.43365	0.632103	0.996953	0.932469	1.31178	1.4151	1.07566	1.01934	0.686753	0.493737	0.466281	0.7511	0.890758	1.33023	0.541503	1.18552	0.627426	0.507599	3.50245	0.81657	0.591591	0.379856	0.347038	0.309502	1.06104	0.932715	2.36451	0.102835	0.508975	0.46976
ARPC1A	5.71176	5.95951	12.2777	ARPC1A	4.84671	5.11108	5.71176	4.39188	5.26201	3.15189	ARPC1A	5.11773	5.46919	5.66542	5.20621	5.52562	5.25437	5.30347	5.28453	5.4881	5.12482	5.16691	5.0981	5.47204	5.54823	5.41458	5.53008	5.28637	5.0969	4.60425	5.16984	5.27274	5.5125	5.37446	5.16105	5.64527	5.21394	5.95951	5.21641	5.34752	4.98855	5.17997	5.12927	4.72976	5.3671	5.41488	3.78854	5.49837	4.56566
ARPC1B	2.02963	7.00185	14.093	ARPC1B	0.645658	1.55412	1.01018	0.0543623	2.02963	0.577226	ARPC1B	5.03622	5.2269	4.62413	5.28157	5.14882	4.28288	4.44531	2.60374	2.40651	2.60413	1.54252	1.55894	2.18188	2.31974	2.64317	3.22001	2.47962	2.5377	3.33937	3.3867	4.79925	4.2257	4.73333	4.348	5.12645	4.36544	3.75735	4.36481	4.84131	3.99222	3.41264	4.67538	3.95199	5.86477	4.67508	1.83738	5.35005	3.45806
ARPC2	8.57422	7.08626	13.8848	ARPC2	8.19905	7.50624	7.53711	5.93848	8.57422	8.50682	ARPC2	5.97992	5.82314	5.18459	6.30641	6.02161	5.60481	6.17131	4.97781	5.17306	5.12551	4.59019	4.52621	5.15723	5.09513	5.11849	4.90703	5.29768	4.99284	4.48002	4.7868	5.66062	5.81768	5.45474	5.65917	5.96967	5.64443	6.74552	5.64334	5.60555	4.98511	4.73518	5.07402	4.22618	6.26165	5.72978	5.20924	5.6663	4.20096
ARPC3	4.34758	7.46253	13.3877	ARPC3	3.22533	4.34758	4.11677	4.32839	4.33945	2.09188	ARPC3	6.24009	6.26338	6.47582	6.13267	6.18642	5.91004	6.2346	5.9918	5.95659	6.07409	5.11342	5.04991	5.835	5.90753	5.94148	5.94615	6.13254	5.90745	5.85411	5.87654	6.18934	6.20834	6.13818	5.84923	6.58203	5.82184	6.98557	5.83486	6.03013	5.30982	5.04279	6.26675	5.42345	6.70057	6.53706	4.40657	5.95176	5.45328
ARPC4	4.47875	6.53175	13.2406	ARPC4	3.40594	4.47875	3.4966	2.87869	3.89358	1.02159	ARPC4	5.12079	5.04069	5.26491	5.37164	5.29448	5.08525	4.8517	4.82768	4.93703	4.72193	4.15112	4.33822	5.10089	4.91857	4.91642	4.78781	4.80863	4.68781	4.2633	4.66517	5.05767	5.04821	4.96944	4.9147	5.44838	5.18447	5.30767	5.00703	5.10513	4.26794	4.01204	5.39418	4.31093	5.32488	4.93154	3.90223	5.14174	4.04823
ARPC5	6.5062	6.87943	13.1626	ARPC5	4.29215	4.29922	2.90086	6.5062	4.49205	5.96316	ARPC5	5.36755	5.40433	4.9968	5.41623	5.57626	5.29954	4.88737	4.7562	4.67105	4.49761	4.17922	4.04554	4.24202	4.4282	4.76588	4.83592	4.59806	4.36455	5.21202	4.91382	5.32697	5.31723	5.19576	4.95148	5.49828	4.93862	5.53664	4.89819	5.60317	4.37817	3.70497	4.74519	4.30375	6.03147	5.14735	2.29209	5.68161	4.0428
ARPC5L	7.7424	4.56094	11.2762	ARPC5L	4.25957	6.70948	7.33898	4.47707	6.11119	7.7424	ARPC5L	3.30269	3.5773	4.20451	3.17887	3.29729	2.8029	3.25891	4.09412	4.30932	3.92467	4.09536	4.06179	4.56094	4.46893	4.05159	3.89027	4.16264	3.91063	2.96769	3.61456	3.41343	3.39034	3.17168	3.43719	3.86688	3.2808	4.50681	3.32682	3.33639	3.39722	3.55903	3.60611	3.44171	3.98355	3.77673	3.30996	3.39186	2.64155
ARPIN	5.04405		8.98704	ARPIN	3.25988	4.00516	3.73305	2.63117	5.04405	0.964308	-	-	-	-	-	-	-	-	-	-	-	-	-	-	-	-	-	-	-	-	-	-	-	-	-	-	-	-	-	-	-	-	-	-	-	-	-	-	-
ARPP19	7.37242	6.84392	12.581	ARPP19	7.37242	6.31769	5.58339	6.38898	6.74969	7.16272	ARPP19	4.6024	4.45006	4.27244	4.42738	4.45809	4.68976	4.44752	5.96009	6.16355	6.77773	4.70936	4.40392	5.83629	6.2229	5.45953	5.44971	6.84392	6.72783	5.57871	5.53628	4.47992	4.0916	4.30892	4.53606	3.87676	4.43713	3.99979	4.53075	4.21144	3.97862	3.78632	3.92503	2.99602	4.41803	4.16225	4.71109	4.45986	3.08546
ARPP21	1.30981	7.06181	9.4011	ARPP21	1.26471	0.127951	1.30981	0.0543623	0.597745	0.579113	ARPP21	0.0459923	0.0320321	0.0116113	0.90064	0.0929942	0.138624	0.00344993	3.45557	3.73264	6.45333	4.91482	4.77218	4.12936	4.13014	2.68662	2.43419	7.06181	6.2621	1.24727	2.22907	0.0409982	0.00369519	0.0129917	0.16828	0.0616894	0.0783415	0.0158251	0.0967744	0.00246396	0.0399217	0.040156	0.0846864	0.183799	0.0530206	0.6124	3.70033	0.0644573	0.0138415
ARR3	1.41645	0.418723	0.57243	ARR3	1.41645	0.246815	0.152072	0.731779	0.838746	0.52538	ARR3	0.106783	0.0782105	0.0756528	0.0799616	0.0962522	0.0709295	0.113934	0.0339809	0.0198567	0.0305598	0.031565	0.0357262	0.0327992	0.0186488	0.021069	0.0440483	0.0414332	0.0284312	0.0480888	0.0306525	0.147408	0.0928339	0.150587	0.0949996	0.360332	0.0675646	0.0832694	0.0701279	0.0688813	0.0591708	0.0394752	0.0709247	0.0576911	0.100637	0.0846217	0.0252178	0.152719	0.0531275
ARRB1	5.43244	4.78723	10.7139	ARRB1	2.39813	1.2547	0.814937	1.08458	5.43244	0.853182	ARRB1	3.82307	3.88599	2.1318	1.86411	2.2513	1.58194	3.23712	4.08428	4.22403	4.22387	4.01173	4.14451	4.34025	4.08932	3.8622	3.70722	4.481	3.77523	2.34486	3.48153	3.79108	2.48512	2.74016	3.97402	3.93119	4.78723	2.28038	4.41313	2.94923	2.34715	2.31113	2.48582	1.58739	4.45099	2.79684	1.29789	2.82979	2.95015
ARRB2	1.9527	8.46616	11.1954	ARRB2	1.48325	1.42482	0.152072	1.02912	1.9527	0.0543623	ARRB2	4.28644	4.53124	4.31792	3.87457	3.92159	2.94422	3.56069	4.55456	4.60141	3.8455	5.24302	5.27251	4.78829	4.54933	4.71194	4.59549	3.81694	3.58151	4.48127	4.5064	3.77257	3.20992	3.74404	3.69949	3.98399	3.5739	2.86481	3.55474	4.09219	3.11028	2.94428	3.66352	3.3589	5.66242	3.62856	1.98791	4.25736	2.68662
ARRDC1	3.96762	4.70845	10.7047	ARRDC1	2.68676	3.85615	3.96762	1.75325	1.82795	0.609754	ARRDC1	3.1693	3.12211	3.41953	2.87026	2.85737	2.37423	3.6983	2.53077	2.75839	2.83778	3.43058	3.68889	3.26976	2.82948	2.65747	2.80307	2.91803	2.65172	2.31897	2.58439	3.87238	3.43089	3.90802	2.9188	4.47073	2.84851	4.36883	2.78774	3.29238	2.92392	2.76581	3.74806	3.10725	4.23489	4.6483	2.0376	3.23133	3.48321
ARRDC1-AS1	3.17779		8.71893	ARRDC1-AS1	3.17431	3.17779	2.51996	2.11946	2.57528	1.7067	-	-	-	-	-	-	-	-	-	-	-	-	-	-	-	-	-	-	-	-	-	-	-	-	-	-	-	-	-	-	-	-	-	-	-	-	-	-	-
ARRDC2	1.39371	5.71524	12.1411	ARRDC2	1.09551	0.876408	1.39371	0.635082	0.478483	0.0543623	ARRDC2	5.30819	4.46397	2.51739	4.90359	4.96336	5.23305	4.22219	3.81252	3.48574	3.4104	2.10404	2.31501	3.60263	3.34193	4.00896	3.83045	3.1413	3.88342	4.53929	4.41996	4.98935	4.23613	4.90694	4.25174	3.98402	4.35011	3.52647	4.20914	4.26196	3.5868	3.21824	3.83939	2.88006	5.46225	4.71698	5.71524	5.34153	2.72925
ARRDC3	5.97107	5.71	12.3423	ARRDC3	5.97107	4.01653	3.06451	2.84092	5.90298	3.47287	ARRDC3	4.62768	4.29259	5.30931	3.43427	3.65847	4.0565	3.71641	3.01237	2.98271	3.04215	4.05663	3.99295	2.86207	3.10517	2.94302	3.38991	2.91799	2.80829	3.81808	3.36724	5.13593	4.49564	4.68099	3.48822	3.19185	3.55876	4.24132	3.38609	4.18525	3.52681	2.22165	4.00762	3.7382	5.00641	5.36989	3.66422	4.96108	3.11334
ARRDC3-AS1	3.25587		4.69224	ARRDC3-AS1	1.44853	3.25587	1.56604	2.20974	1.58558	2.10648	-	-	-	-	-	-	-	-	-	-	-	-	-	-	-	-	-	-	-	-	-	-	-	-	-	-	-	-	-	-	-	-	-	-	-	-	-	-	-
ARRDC4	6.08331	5.31389	10.1192	ARRDC4	6.06583	2.17872	1.0078	2.72464	6.08331	2.51565	ARRDC4	2.81804	3.34599	3.43189	2.11857	2.93055	2.41675	3.32589	3.41193	2.96066	2.99848	2.07954	2.05445	2.60007	2.7605	3.7929	3.47383	2.6922	2.79245	5.23759	3.59336	3.0887	3.38113	3.98138	5.31389	4.6729	4.34094	2.49045	4.61183	3.52328	2.8118	2.63805	3.86122	2.49899	3.53819	2.68242	2.65976	4.18794	3.40921
ARRDC5	7.00661	1.40777	7.34449	ARRDC5	4.29348	1.78826	0.374369	2.02546	5.10279	7.00661	ARRDC5	0.186926	0.184597	0.104129	0.123915	0.14227	0.0630365	0.203568	0.17568	0.0968821	0.111167	0.0504665	0.033291	0.0764762	0.0692687	0.159462	0.155667	0.113222	0.111598	0.368478	0.208751	0.175135	0.134198	0.218115	0.136525	0.228197	0.0827637	0.141006	0.097773	0.207362	0.0580551	0.0359954	0.06531	0.107714	0.535056	0.172889	0.023731	0.318346	0.047832
ARSA	6.59375	5.72214	10.691	ARSA	4.70028	6.33154	6.59375	4.31873	4.07117	3.69934	ARSA	4.33454	4.59912	4.70418	4.6612	4.5471	3.71543	4.68576	3.30947	3.49509	3.55572	3.90182	4.34611	3.95833	3.54331	3.42924	3.77131	3.58223	3.46328	3.86033	3.77031	4.80284	4.30707	4.46678	4.24798	5.11236	4.24228	4.52511	4.22123	4.4945	4.38788	3.62227	4.69035	4.34745	4.82297	5.16907	2.40606	4.33703	4.54908
ARSB	3.86213	3.14411	10.2157	ARSB	2.49329	2.16036	1.22723	0.993845	3.86213	0.406701	ARSB	1.73343	1.73123	1.62975	2.39295	2.15675	1.95679	1.87811	1.37563	1.36084	1.43583	1.30183	1.3042	1.27759	1.36927	1.35227	1.28238	1.42193	1.32474	1.17594	1.29273	1.4154	1.65412	1.68683	1.86127	1.43751	2.57602	0.770715	3.14411	1.71783	1.62571	1.47296	1.78818	1.18789	2.00608	1.1556	0.826664	1.35744	1.21632
ARSD	2.9706	3.72456	11.5507	ARSD	1.39543	1.27749	0.608882	1.4445	2.9706	0.0543623	ARSD	2.68827	2.41941	2.22879	2.17617	2.16385	1.94898	3.3586	1.49709	1.22824	1.52637	1.11637	1.39674	1.22847	1.17663	1.34769	1.70723	1.49315	1.27615	1.18291	1.28855	3.15386	2.50962	3.29212	1.9383	3.51254	2.20689	2.59589	2.2265	2.94943	1.49064	1.42117	3.29839	3.21862	2.81909	3.36612	0.465335	2.50846	3.60448
ARSG	2.45687	1.94184	8.89109	ARSG	0.512584	0.476224	0.189199	0.0543623	2.45687	0.0543623	ARSG	1.02622	0.730466	1.659	1.32835	1.2084	1.12487	0.692815	0.652669	0.821917	1.07528	1.81135	1.85441	1.01983	1.04085	0.640392	1.10038	1.20911	0.985922	0.543015	0.720276	1.28124	0.982101	1.12127	0.63574	0.481326	0.699006	1.11873	0.664593	0.92918	1.01229	0.617032	0.713288	0.389606	1.01066	0.959895	0.970873	1.13434	0.364792
ARSK	2.5173	1.97765	8.40819	ARSK	2.08151	1.10167	0.443614	0.370529	2.5173	1.07118	ARSK	1.44161	1.39437	1.72018	1.63176	1.57028	1.62729	1.70883	1.12973	1.42888	1.21186	1.78471	1.3898	0.988051	1.4864	1.14162	1.34433	1.28799	0.979775	0.922079	1.07059	1.54198	1.61563	1.97765	1.4262	1.12294	1.26193	1.01213	1.29503	1.59144	1.03236	0.878626	1.05159	1.02164	1.43192	1.27228	0.747593	1.96302	1.29249
ART3	7.49228	5.51058	5.04216	ART3	5.1038	7.49228	7.26024	4.89386	4.42113	2.47592	ART3	0.441813	0.277547	0.0748141	0.083503	0.719899	1.74099	0.33957	1.49452	1.66732	1.66437	3.36906	3.37577	2.13926	2.25656	1.38308	1.163	1.51147	1.24011	1.52747	1.0698	0.380419	0.829242	0.884831	1.22036	0.618652	1.20122	0.18203	1.32812	0.570256	4.49046	4.45129	0.138917	0.0515664	0.160574	0.837651	5.51058	3.45007	1.16498
ART5	5.92342	1.64905	7.71418	ART5	2.27688	3.5957	5.92342	1.59723	3.27176	2.31102	ART5	0.256327	0.384771	0.138169	0.162445	0.131457	0.0599272	0.414732	0.0955601	0.0712523	0.147068	0.0532112	0.0788198	0.146113	0.111285	0.165575	0.289616	0.100377	0.110379	0.0873993	0.128074	0.747694	1.62788	1.64905	0.249206	0.108669	0.188451	0.12618	0.157911	0.616886	0.515543	0.617259	0.543302	0.161018	0.435289	0.686225	1.56085	0.234715	0.151046
ARTN	2.4815	2.33888	7.54608	ARTN	1.19347	2.4815	2.13039	0.329311	0.460271	0.819051	ARTN	0.41017	0.727659	0.404226	0.411886	1.1183	1.00159	0.892946	0.278607	0.382446	0.455688	1.31992	1.44339	0.43712	0.411226	0.29347	0.523195	0.467337	0.43749	0.363795	0.400262	0.681085	1.1889	1.52854	0.529118	0.931498	0.91517	1.03698	0.71027	0.956423	0.560529	0.267568	1.48702	0.217364	0.672014	0.697473	0.18503	0.901066	0.548277
ARV1	7.42313	3.86106	9.35628	ARV1	4.53244	6.44561	7.42313	3.08212	6.7019	3.62329	ARV1	2.7166	2.67557	3.40812	2.63455	2.75446	2.63266	3.1574	3.5006	3.55755	3.67971	3.38426	3.3142	3.4659	3.68959	3.54262	3.65791	3.72447	3.51844	3.51231	3.56051	2.84404	2.60906	2.76569	2.94763	3.5519	2.99081	2.96419	3.10903	2.74657	3.19129	2.87695	2.89093	2.64384	2.88171	3.14193	2.38396	2.7585	2.66489
ARVCF	2.93272	5.7794	10.5613	ARVCF	2.93272	1.13755	0.453606	0.151098	2.103	0.669237	ARVCF	2.28413	1.98827	2.42121	4.21741	3.79916	3.90835	2.32671	2.82145	2.81675	2.59635	5.76579	5.7794	3.12769	2.86183	2.62668	3.25099	2.69971	2.24498	2.15431	2.27462	2.92128	2.43979	3.43557	2.99198	2.36278	3.03565	1.43915	3.0732	2.7102	2.70209	2.66236	3.18807	2.813	2.76585	3.38561	2.15853	4.2662	2.38911
ARX	2.97449	2.53721	6.14257	ARX	1.03306	0.211656	0.356051	0.15861	2.97449	0.0543623	ARX	0.00535203	0.00707555	0.0320821	0.00686498	0.0110118	0.00544197	0.0189066	2.03472	2.53721	2.16087	0.0119499	0.00558308	2.4326	2.45161	1.94695	1.58439	2.21615	2.14821	0.0289922	0.574619	0.0701095	0.0264115	0.033457	0.0209627	0.208102	0.00206848	0.0175491	0.00810654	0.587893	0.00652391	0.00590945	0.0328583	0.00666438	0.172775	0.224245	1.72601	0.00937626	0.507491
ASAH1	4.37709	7.11249	13.6071	ASAH1	2.92304	2.88305	1.76904	1.2807	4.37709	1.23336	ASAH1	6.34862	6.17117	5.15242	5.37256	5.71536	5.06973	5.97994	5.03783	5.03661	5.27306	5.22429	5.08283	4.64139	4.93594	5.04189	5.48584	5.19499	4.96304	5.53205	5.34863	5.77763	5.38174	5.6845	4.80758	5.1055	4.76414	5.3208	4.73206	5.0701	7.11249	7.00839	5.76476	4.02798	6.45655	5.61899	4.33877	5.3644	4.14065
ASAP1	9.04733	4.24354	11.1996	ASAP1	8.90652	7.41357	7.32036	9.04733	8.69947	8.46494	ASAP1	4.24354	3.72798	3.64332	2.95698	3.29747	3.27197	3.27643	2.83502	3.2895	2.88747	2.34886	2.35236	3.20345	3.39658	2.76597	3.08421	2.93605	2.57107	2.61213	2.99182	3.79495	3.25325	3.55737	2.90398	2.25998	3.3796	2.51601	3.41636	3.55175	3.34202	3.11922	2.40441	1.80659	4.07975	2.51093	2.15082	3.72493	1.78076
ASAP2	9.11014	3.43546	11.0084	ASAP2	7.81279	8.39647	9.11014	5.44865	7.32494	7.82214	ASAP2	3.0105	2.77424	1.1386	3.43546	3.14939	3.13316	2.53846	1.93635	2.092	2.52052	3.10512	2.58733	1.9841	2.29696	1.67908	1.80675	2.60883	2.00772	1.67775	1.78062	2.56978	2.81318	2.99356	2.84391	2.77168	2.27866	1.80943	2.38374	2.45225	2.17847	1.51324	2.66799	0.520924	2.44461	2.23489	0.817716	2.90433	1.44146
ASAP3	5.12101	4.92908	10.4527	ASAP3	4.32856	5.12101	4.00818	4.72019	4.82165	1.62429	ASAP3	3.87897	3.70746	4.63135	2.98455	3.08437	2.82435	3.7445	2.98726	2.67754	2.96248	1.2084	1.60971	2.75298	2.69974	2.62025	2.73363	2.88312	2.66726	2.2669	2.76781	4.03298	4.19483	4.29712	3.27667	3.51749	3.70559	3.88171	3.59401	4.17667	3.56899	3.43432	3.56046	2.80012	3.52623	4.46314	3.81423	4.5169	3.03616
ASB1	5.20264	3.70415	10.1114	ASB1	3.97447	5.14865	4.46355	1.83091	5.20264	4.11061	ASB1	2.58627	2.48	2.3106	3.33277	3.21436	3.2154	2.95168	3.66362	3.35285	3.42183	3.13501	3.14261	3.2183	3.23597	3.53212	3.70415	3.66372	3.538	3.69564	3.63035	2.68781	2.72458	3.05589	3.32769	2.78847	3.44077	2.19188	3.3091	3.17299	3.16244	3.00574	2.42568	1.91434	2.70845	2.47366	3.07008	3.09787	1.9893
ASB12	2.05842	3.34709	3.51152	ASB12	0.123772	0.553836	0.221353	0.0543623	0.320216	2.05842	ASB12	0.0113655	0.0100897	0.00683168	0.00781442	0.0178391	0.0133041	0.0198836	0	0.011978	0	0.019095	0.00857023	0.00924746	0.0241422	0.0031673	0.00802782	0.00414097	0	0.0091591	0	0.0133822	0	0	0.02337	0.00865919	0	0.00723158	0.00672254	0	0.231013	0.754523	0	0	0.0084649	0.063484	3.34709	0.023113	0.00675306
ASB13	2.09318	4.18835	10.3067	ASB13	1.85354	2.09318	0.298013	0.0543623	0.72802	0.0543623	ASB13	3.31353	2.97506	4.04561	3.26123	3.36391	3.104	3.66501	2.71403	2.99063	2.68929	3.70503	3.89011	3.61402	3.35369	2.62085	2.84585	2.68353	2.63473	2.36876	2.61371	3.72149	2.99842	3.46313	3.02901	3.84768	3.57476	2.95031	3.16448	3.64728	2.5448	2.25896	4.18835	3.99503	2.79888	2.98915	2.51614	3.28653	2.72137
ASB14	2.80776	1.70193	6.62438	ASB14	2.23765	2.26053	2.23599	1.04086	2.80776	0.730593	ASB14	0.327727	0.275915	0.218247	0.210016	0.285019	0.294576	0.313028	0.225237	0.268504	0.263472	0.894773	0.787924	0.312143	0.331521	0.322968	0.314506	0.221046	0.190451	0.218882	0.240955	0.348272	0.273331	0.585928	0.360604	0.24329	0.334268	0.192932	0.277371	0.533576	0.359484	1.46991	0.236301	0.096055	0.432723	0.342605	1.70193	0.351861	0.380332
ASB15	2.99085	2.78772	0.687459	ASB15	2.58645	2.27997	1.08467	1.85136	2.99085	2.91573	ASB15	0.0124693	0.00656509	0.00549536	0.00775279	0.019186	0.0156808	0.0165922	0.0101114	0.00843769	0.00782314	0.0216693	0.019072	0.0145512	0.00537062	0.0116078	0.0113906	0.00469304	0.00707142	0.0125492	0.00896193	0.0159723	0.00590269	0.0094736	0.0101028	0.0131858	0.00357768	0.00356777	0.00544362	0.0110476	2.35181	2.78772	0.490811	0.0100894	0.0119892	0.214455	2.4366	0.00922899	0.00951562
ASB16-AS1	1.76086	3.67761	8.4839	ASB16-AS1	0.838468	1.76086	0.189199	1.26536	1.35153	0.0543623	ASB16-AS1	2.12457	1.99075	2.20882	2.41392	2.43579	2.1657	2.85524	1.39412	1.20277	1.43188	2.47289	2.70817	1.35093	1.1345	1.37426	1.67007	1.44427	1.32255	1.38684	1.43037	2.53329	2.85729	3.19498	2.57	2.56854	2.63368	2.15244	2.65389	2.98602	1.90282	1.68323	2.22559	1.55806	2.41279	2.51913	2.50295	2.66012	2.0538
ASB17	7.64519	0.125335	0.584958	ASB17	4.10003	2.91506	1.71348	1.46728	4.74565	7.64519	ASB17	0.00897202	0.00774808	0.0121057	0.00770503	0.0181668	0.0141892	0.0126911	0	0	0.0116757	0.0351397	0.0240015	0.00938043	0.00455142	0.00147797	0.00421008	0.00685577	0.00448723	0.00427963	0.00546391	0.0342662	0.0162114	0.0338834	0.0229385	0.00214823	0.0107923	0.00562355	0.00940951	0.008504	0.00226901	0.00219173	0.125335	0.00743169	0.00617901	0.019263	0.00861455	0.0185985	0.00646212
ASB2	1.84223	6.74369	9.99169	ASB2	1.03481	0.715198	0.338217	1.35468	0.818563	1.84223	ASB2	0.927932	0.84943	0.253144	3.75445	3.19619	3.41076	3.50139	0.259794	1.4633	0.209328	0.242192	0.204262	1.77849	1.59985	0.284626	0.312175	0.159042	0.1774	0.328519	0.367282	0.697792	2.33258	2.10892	5.20991	3.02924	4.58059	1.42002	4.31281	4.209	4.4449	4.68168	0.481098	0.171141	1.13242	1.47078	6.74369	0.603388	0.160995
ASB3	2.96195	0.555654	9.71884	ASB3	1.42559	2.96195	1.15964	1.72136	1.3532	0.0543623	ASB3	0.0713641	0.0792267	0.132271	0.0754441	0.187829	0.0581822	0.135034	0.3535	0.380201	0.412284	0.555654	0.341317	0.261879	0.266555	0.31995	0.288311	0.350591	0.170482	0.108226	0.28314	0.173808	0.102566	0.152794	0.146536	0.12987	0.0825417	0.0625645	0.0643852	0.189304	0.0723774	0.0829168	0.128628	0.105271	0.130302	0.206841	0.0799784	0.104071	0.0645551
ASB4	1.40056	4.6306	6.80661	ASB4	0.350508	0.354581	1.40056	0.850437	0.391969	0.0543623	ASB4	0.0535997	0.122119	4.6306	0.0290601	0.0281903	0.0146417	0.10999	0.826224	0.516523	0.951855	0.16166	0.210921	0.604131	0.567809	0.782189	0.748258	0.72139	0.911136	1.44411	1.19803	0.151458	0.0461457	0.0875938	0.0549647	0.0434266	0.0389831	0.026689	0.0314745	0.203149	0.332466	0.609075	0.177839	0.190053	0.171514	0.122098	2.10453	0.213963	0.153377
ASB5	3.42226	5.51115	6.5958	ASB5	1.37687	0.758771	1.29379	0.798502	2.38185	3.42226	ASB5	0.0726865	0.0283239	0.0204142	0.0388749	0.0425184	0.12755	2.3735	0.403152	0.397385	0.338295	0.305367	0.274148	0.287896	0.393125	0.262612	0.335856	0.285596	0.343745	0.742075	0.589993	0.0357869	0.398786	0.558104	2.50521	0.575648	2.76228	0.243789	2.68464	0.0690119	0.649786	0.632496	0.0950238	0.0211105	0.0860366	1.73873	5.51115	0.0498913	0.0206422
ASB6	6.12391	4.04069	10.556	ASB6	3.11745	4.09731	2.46291	6.12391	3.81633	1.25162	ASB6	2.99541	3.12517	3.85706	3.34547	3.38959	3.0882	3.23481	3.01249	3.50552	3.28835	3.66898	3.94682	4.04069	3.73207	3.14301	3.12147	3.45722	3.19027	2.36919	2.86581	3.40207	3.42711	3.62377	3.15521	3.42931	3.57663	3.50557	3.28496	3.51132	2.47183	2.42283	3.36655	2.37795	3.23671	3.71232	2.07747	3.3898	3.00156
ASB7	5.40352	2.49934	9.12879	ASB7	4.14429	5.40352	3.09645	2.72079	5.28681	1.08247	ASB7	2.01552	1.94047	1.88839	1.84698	1.90241	1.92702	2.30543	1.80095	1.86324	1.91229	2.39036	2.11045	1.64006	1.98681	1.74346	1.80924	1.97388	1.67722	1.68382	1.66246	2.10821	2.06981	2.4678	2.17371	2.49934	1.9851	1.80899	2.0865	2.30197	1.36651	1.2584	1.79778	1.5695	1.98973	2.07629	1.30158	2.10571	1.25894
ASB8	6.46907	5.46699	10.2534	ASB8	3.99993	4.64531	4.4556	6.46907	4.90776	3.53554	ASB8	3.16573	2.81931	3.67897	2.93893	2.95246	3.17911	3.35114	3.11938	3.26742	3.1754	3.86652	3.85234	3.37178	3.43945	2.97329	3.15786	3.2684	2.96179	2.64527	2.96489	3.10769	2.92231	3.27902	3.37766	3.15301	3.25853	2.84581	3.35864	3.05673	3.28408	3.71367	2.862	2.60928	2.81931	3.02294	5.46699	3.11341	2.45936
ASB9	3.8046	2.64568	7.81437	ASB9	3.34252	1.69481	1.57813	2.66489	3.8046	1.59601	ASB9	0.852452	0.928378	0.634134	0.368627	0.492561	0.322709	0.448594	0.174093	0.237232	0.166447	0.075944	0.0798436	0.13032	0.164872	0.246495	0.200195	0.147294	0.140892	0.219926	0.234259	0.847715	0.618254	0.682586	0.338365	0.66695	0.457645	0.486722	0.467279	0.714254	0.644485	0.345823	1.8378	1.30139	1.20725	1.35568	0.18811	0.609901	1.32849
ASCC1	5.36341	3.5677	9.80638	ASCC1	3.72356	4.96315	5.23444	1.16659	5.36341	4.00056	ASCC1	3.12774	2.85901	3.5677	2.98038	2.85275	3.22747	3.02228	3.03316	2.78719	2.98156	3.24759	3.27189	2.71712	2.82654	2.90204	3.2943	2.98422	2.81022	3.4115	3.18432	3.01396	2.90955	3.16904	2.82671	2.45329	3.0213	2.51591	2.98144	3.03064	3.04712	3.0098	2.40396	2.25712	2.89407	2.52984	2.76897	3.4329	2.69842
[truncated: 15,595 more rows]
[truncated: 45 more columns]

## Sheet: 1B
Supplementary data 1B. Non-cancerous somatic tissue types (n = 53)
Tissue type	Number of samples	Comment
adipose - subcutaneous	128
adipose - visceral (omentum)	31
adrenal gland	52
artery - aorta	82
artery - coronary	44
artery - tibial	137
bladder	11
brain - amygdala	26
[truncated: 45 more rows]

## Sheet: 1C
Supplementary data 1C. Abbreviations and full names of included cancer types (n = 33)
[truncated: 34 more rows]

[truncated: 22 more sheets: 1D, 2, 3A, 3B, 3C, 3D, 3E, 3F, 3G, 4A, 4B, 5A, 5B, 6, 7A, 7B, 8, 9, 10A, 10B …]
